# Supplementary material for: Comprehensive analysis of a pyroptosis-related gene signature of clinical and biological values in spinal cord injury
Source: Front Neurol. 2023 May 19;14:1141939. doi: 10.3389/fneur.2023.1141939 (PMC10237016; doi:10.3389/fneur.2023.1141939)
Supplement: Supplementary Table 1 — One thousand two hundred thirty-eight immune gene sets in the MSigDB. [file Table_1.xls]

## Sheet: Sheet1
ID	Description	setSize	enrichmentScore	NES	pvalue	p.adjust	qvalues	rank	leading_edge	core_enrichment
GSE10325_BCELL_VS_MYELOID_DN	GSE10325_BCELL_VS_MYELOID_DN	193	0.626039	2.6663	1e-10	3.71908e-09	2.55123e-09	2786	tags=56%, list=20%, signal=45%	VNN1/HTRA1/HK3/TLR5/CYP1B1/ADM/CEBPA/CD163/PLBD1/FCGR1B/CFD/ROGDI/QPCT/CEBPD/RAB32/ASGR1/BLVRB/RPH3A/OSBPL1A/TESC/C3AR1/TBC1D8/GNA15/SLC11A1/CEBPB/NFE2/TNFSF13/DRAM1/MSRB1/GAS7/FPR1/IMPA2/CSTA/MSRB2/CDA/SULT1A1/HBEGF/DHRS9/CRISPLD2/RRAGD/AQP9/MS4A6A/CFP/CLEC4A/ALDH2/CCR2/IL1RN/APOBEC3A/NLRP3/TLR2/PHC2/SMCO4/COQ2/CTSL/FCGR2A/CTSB/PRKCD/FAR2/SLC31A2/HMOX1/TKT/PGAM1/CARD9/MYD88/CPD/SERPINA1/ADGRE1/T…
GSE10325_BCELL_VS_MYELOID_UP	GSE10325_BCELL_VS_MYELOID_UP	171	-0.624329	-2.98757	1e-10	3.71908e-09	2.55123e-09	2440	tags=58%, list=18%, signal=48%	RPL18/ODC1/PDE4B/PIM2/PJA1/MEN1/CD200/SPIB/FBL/TSPAN13/CD79B/NUP88/ITM2C/QRSL1/CD19/UBIAD1/VEGFB/AKR1B1/NFX1/FAM3C/MAP4K1/FAM117A/CD72/TMEM156/LIG1/TCL1A/POLR3E/FCER2/GGA2/FCRL2/GLS/SP140/ZNF331/STAP1/SPTBN1/RPSA/GPR18/OXCT1/ZBTB5/CCR6/CD22/TCTN1/ATIC/CCDC92/PARP1/BLNK/SYNE2/MAGED1/ITGB7/RASGRP3/RRAS2/ANKEF1/MICAL3/RPL6/ABCB4/TCF3/BANK1/JADE2/S1PR1/PIK3C2B/CD81/CR2/CD79A/GOLGA2P5/ITPR3/CD27/BCL7A…
GSE10325_CD4_TCELL_VS_BCELL_UP	GSE10325_CD4_TCELL_VS_BCELL_UP	184	-0.639943	-3.07636	1e-10	3.71908e-09	2.55123e-09	1488	tags=51%, list=11%, signal=46%	CCR5/FHL1/TKTL1/GPD1L/IL10RA/PIP4K2A/SOCS2/CYLD/AP3M2/SFI1/DUSP7/URI1/CLUAP1/TIAM1/CCSER2/CYB561/GIMAP6/PIK3R1/MGAT4A/TMEM123/CCL5/PTPN13/ARRB1/PRKCA/ITGA6/LDLRAP1/APBA2/WWP1/SERINC5/LIMA1/MLLT3/ITM2A/DEXI/FYN/ZAP70/FLT3LG/LRIG1/RCAN3/AQP3/LDHB/PRKCQ/ICOS/ATP6V0E2/LCK/TRAT1/MAL/ATP10A/RNF144A/PRKACB/OPTN/AAK1/GZMK/CD2/UBASH3A/PTPN4/TBC1D4/DOCK9/IL11RA/SH2D2A/TNIK/TNFRSF25/DPP4/MAF/CD6/SH2D1A/KLRG…
GSE10325_CD4_TCELL_VS_MYELOID_DN	GSE10325_CD4_TCELL_VS_MYELOID_DN	181	0.584147	2.46485	1e-10	3.71908e-09	2.55123e-09	3589	tags=62%, list=26%, signal=47%	VNN1/HTRA1/TLR5/CYP1B1/ADM/FCGR1B/ROGDI/RAB32/DYSF/RPH3A/TESC/SLC11A1/CEBPB/NFE2/TNFSF13/BASP1/SLC16A3/NCF4/LYL1/EAF2/ALOX5/FAM110B/NCF1C/SCPEP1/ITGAM/BCL6/SLC15A3/DHRS9/AQP9/ALDH2/HHEX/PHC2/FGR/HCK/DSE/IFNGR2/P2RX1/RBM47/FCGR2A/PRKCD/GSN/HSPA6/TRIB1/IFI30/SLC31A2/PRCP/RAB31/HMGB3/PADI2/LAT2/CARD9/MYD88/CTNNA1/CTSH/SNX10/PLAUR/PLXNC1/MSR1/GM2A/MARCKS/KYNU/RUSC2/ANXA4/LILRA2/CCR1/REPS2/LILRB3/ADOR…
GSE10325_CD4_TCELL_VS_MYELOID_UP	GSE10325_CD4_TCELL_VS_MYELOID_UP	190	-0.75235	-3.62765	1e-10	3.71908e-09	2.55123e-09	1705	tags=65%, list=12%, signal=58%	CDR2/PNMA1/EFCAB14/PIK3IP1/NCAPD3/PEX3/ITPKB/SLC2A4RG/TKTL1/ST13/GPA33/SATB1/POLR3E/DHRS3/TMEM63A/BUB3/SOCS2/CYLD/AP3M2/SFI1/RALGDS/PLXDC1/CLUAP1/FBLN5/CD226/ENO2/LTBP3/CCSER2/ZNF512B/HSPA8/PIK3R1/DENND2D/MGAT4A/MSH2/POLR1E/KAT6B/BAG3/SYNE2/AKT3/PRKCA/DGKA/SUPT3H/TMEM204/ITGA6/IL32/LDLRAP1/APBA2/MAN1C1/KIF2A/MLLT3/HIVEP2/ITM2A/DEXI/S1PR1/LANCL1/PLEKHB1/ZAP70/SRSF8/ZBTB25/FLT3LG/LRIG1/AQP3/LDHB/CD…
GSE10325_LUPUS_BCELL_VS_LUPUS_MYELOID_DN	GSE10325_LUPUS_BCELL_VS_LUPUS_MYELOID_DN	196	0.663915	2.83253	1e-10	3.71908e-09	2.55123e-09	2940	tags=63%, list=21%, signal=50%	TSPO/HK3/UPP1/NAIP/TLR5/CYP1B1/SLC22A4/MARCO/CEBPA/PLIN3/CD163/FCGR1B/CFD/FCER1G/QPCT/RAB32/STAB1/ASGR1/QSOX1/BLVRB/C3AR1/TBC1D8/GNA15/SLC11A1/CEBPB/DYNLT1/ETS2/FLVCR2/MSRB1/CTSD/ACVR1B/MILR1/TIMP1/TSEN34/ARHGEF40/S100A11/PLOD1/SLC36A1/ITGAM/WDFY3/CRISPLD2/RRAGD/PSTPIP2/CFP/CLEC4A/ALDH2/IL1RN/APOBEC3A/TBC1D2/NLRP3/TLR2/CD36/VAMP3/SMCO4/S100A6/RHOG/IFNGR1/VCAN/HK2/FCGR2A/TYROBP/CTSB/KCNJ2/HSPA6/SL…
GSE10325_LUPUS_BCELL_VS_LUPUS_MYELOID_UP	GSE10325_LUPUS_BCELL_VS_LUPUS_MYELOID_UP	173	-0.66078	-3.15588	1e-10	3.71908e-09	2.55123e-09	2457	tags=58%, list=18%, signal=48%	LAS1L/CCNB1IP1/ODC1/PIM2/PJA1/SPIB/HMGN1/TCF4/FBL/TSPAN13/NKRF/DNAJC9/CAD/CD79B/MCM7/HINT1/TTC27/NUP88/ITM2C/NOL11/QRSL1/CD19/PHLPP2/AKR1B1/MCM3/DPH2/GSPT2/FAM3C/AGPAT5/RBBP7/DNAAF5/CD72/LIG1/TCL1A/NOC3L/POLR3E/FOXO1/FCRL2/ALDH18A1/SP140/PEBP1/STAP1/SPTBN1/RPSA/NOLC1/OXCT1/ATIC/PARP1/SLC25A38/BLNK/RPL10A/SYNE2/EEF1B2/MAGED1/PTMA/PPP3CC/RASGRP3/RRAS2/NPM1/E2F5/IRF4/TCF3/MDC1/BANK1/ITM2A/S1PR1/PIK3…
GSE10325_LUPUS_CD4_TCELL_VS_LUPUS_BCELL_UP	GSE10325_LUPUS_CD4_TCELL_VS_LUPUS_BCELL_UP	179	-0.627917	-3.00857	1e-10	3.71908e-09	2.55123e-09	1386	tags=47%, list=10%, signal=43%	GPA33/DHRS3/CYLD/AP3M2/CLUAP1/FBLN5/TIAM1/CCSER2/CYB561/GIMAP6/PIK3R1/MGAT4A/BAG3/AKT3/PRKCA/DGKA/ITGA6/IL32/LDLRAP1/APBA2/WWP1/SERINC5/MAN1C1/LIMA1/MLLT3/HIVEP2/CD4/ZNF204P/ITM2A/FYN/PLEKHB1/ZAP70/ZBTB25/GALNT12/LRIG1/LDHB/CD3D/PRKCQ/ICOS/ATP6V0E2/LCK/TRAT1/MAL/ATP10A/RNF144A/OPTN/CD5/INPP4B/CD2/UBASH3A/PTPN4/EPHX2/TBC1D4/DOCK9/IL11RA/SH2D2A/TNIK/TNFRSF25/DPP4/MAF/CD6/KLRB1/CD3G/CAMK4/PLCG1/CD24…
GSE10325_LUPUS_CD4_TCELL_VS_LUPUS_MYELOID_DN	GSE10325_LUPUS_CD4_TCELL_VS_LUPUS_MYELOID_DN	195	0.648598	2.76466	1e-10	3.71908e-09	2.55123e-09	2940	tags=64%, list=21%, signal=51%	S100A12/HK3/NAIP/TP53I3/CYP1B1/MARCO/CEBPA/PLIN3/ACSL1/FCGR1B/CKAP4/S100A9/CFD/FCER1G/QPCT/CEBPD/RAB32/STAB1/BLVRB/TBC1D8/SLC11A1/CEBPB/GCA/TNFSF13/BASP1/CD14/CTSD/GAS7/MILR1/FPR1/CSTA/ARHGEF40/NCF1C/SLC36A1/SLC15A3/CRISPLD2/ATP6V0B/HLX/CFP/CLEC4A/ALDH2/TOR4A/GLA/IL1RN/APOBEC3A/NLRP3/TLR2/CD36/SMCO4/HCK/COQ2/DSE/TST/IFNGR1/VCAN/GRN/P2RX1/RBM47/FCGR2A/TYROBP/CTSB/PRKCD/KCNJ2/FCN1/GPX1/HSPA6/IFI30/…
GSE10325_LUPUS_CD4_TCELL_VS_LUPUS_MYELOID_UP	GSE10325_LUPUS_CD4_TCELL_VS_LUPUS_MYELOID_UP	180	-0.764371	-3.65787	1e-10	3.71908e-09	2.55123e-09	1128	tags=62%, list=8%, signal=57%	SIT1/LTBP3/ZNF512B/PEBP1/SPTBN1/RPSA/GRAP2/DENND2D/PDCD4/OXCT1/SYNRG/ATIC/SLC25A38/RPL10A/SYNE2/AKT3/PRKCA/TMEM204/MAGED1/PURA/ITGA6/IL32/LDLRAP1/PPP3CC/MAN1C1/SH3YL1/NPM1/CHMP7/MLLT3/HIVEP2/ITM2A/JADE2/DEXI/S1PR1/PLEKHB1/NCL/ZAP70/SRSF8/ZBTB25/FLT3LG/PKIA/PHC1/AQP3/PASK/LDHB/ITPR3/CD3D/ECHDC2/CD27/RHOH/PRKCQ/ZMYND11/ICOS/LCK/MAL/PPP1R16B/ANK3/PRKACB/CLEC2D/SLAMF1/ST6GAL1/TRAF5/CD2/UBASH3A/SIDT1/…
GSE11057_CD4_CENT_MEM_VS_PBMC_DN	GSE11057_CD4_CENT_MEM_VS_PBMC_DN	182	0.545473	2.30103	1e-10	3.71908e-09	2.55123e-09	2127	tags=43%, list=15%, signal=37%	TDRD9/CES1/RNASE2/TRPM2/CEBPA/CD163/ACSL1/CFD/LINC00968/RAB32/DYSF/B3GNT5/CATSPER1/GBGT1/TBC1D8/CEBPB/TNFSF13/LILRA6/FBN2/GRINA/SORT1/DRAM1/OSCAR/DGAT2/VNN2/SLC22A15/FPR2/MCTP1/PLOD1/SCPEP1/SLC15A3/RAB24/CFP/SH2B2/TOR4A/GLA/SPI1/GALNT2/PCTP/SEMA4A/UNC93B1/IFNGR2/PRKCD/FBXL5/METRNL/SLC31A2/PRCP/TKT/TMEM170B/LAPTM4A/DUSP3/TFEB/TLR4/CARD9/STXBP2/MYD88/RP2/TM6SF1/CPNE5/PDGFC/PLXNC1/NUDT16/JAK2/ANXA4/…
GSE11057_CD4_CENT_MEM_VS_PBMC_UP	GSE11057_CD4_CENT_MEM_VS_PBMC_UP	173	-0.594327	-2.8385	1e-10	3.71908e-09	2.55123e-09	2196	tags=49%, list=16%, signal=42%	FNBP1/PACS1/HINT1/PBX4/NOP56/TNKS1BP1/TCF20/ASH1L/SSRP1/ESF1/CNST/BCKDHB/PP7080/PIEZO1/CDR2/GLG1/RBFA/PIK3IP1/TRIM62/ITPKB/MAP4K1/CHD3/FAM117A/HAPLN3/TMEM63A/CD84/DIS3L2/ZFP90/AGFG2/OCIAD2/NIPAL3/IPO5/SPIN3/EPB41/ZNF251/BAG3/COQ10A/DGKA/DDX24/PELP1/WWP1/MLLT3/HIVEP2/GPR183/IFFO2/ABI2/DEXI/GALNT12/LRIG1/PHC1/MORC4/EPHA4/RASGRF2/ITPR3/ECHDC2/CD27/RHOH/PRKCQ/ATP6V0E2/LCK/MAL/ESYT1/ANKH/MPRIP/MDN1/OP…
GSE11057_CD4_EFF_MEM_VS_PBMC_DN	GSE11057_CD4_EFF_MEM_VS_PBMC_DN	186	0.534233	2.26582	1e-10	3.71908e-09	2.55123e-09	2103	tags=40%, list=15%, signal=35%	HK3/RNASE2/PLSCR1/TP53I3/TRPM2/PGD/ACSL1/CFD/MGST1/LINC00968/ASGR2/DYSF/B3GNT5/RAB20/BLVRB/NME8/CATSPER1/GBGT1/TBC1D8/CEBPB/TNFSF13/GRINA/SORT1/DGAT2/GAS7/SLC22A15/ATP8B4/PLOD1/SIGLEC9/SCPEP1/GLT1D1/SLC15A3/CRISPLD2/AQP9/RAB24/CD300C/SH2B2/SIGLEC5/NFIL3/SPI1/TLR2/PCTP/UNC93B1/ST20/IFNGR2/PRKCD/GPX1/FBXL5/SLC31A2/MEF2A/PRCP/TKT/TMEM170B/LAPTM4A/SDCBP/TLR4/CARD9/TALDO1/CREG1/TM6SF1/PDGFC/PLXNC1/C9o…
GSE11057_CD4_EFF_MEM_VS_PBMC_UP	GSE11057_CD4_EFF_MEM_VS_PBMC_UP	174	-0.603619	-2.8874	1e-10	3.71908e-09	2.55123e-09	2108	tags=48%, list=15%, signal=41%	ST3GAL1/HINT1/PBX4/CCDC85C/RNF157/CASK/KLHL36/CNST/CEP85L/PP7080/EML4/PNMA1/USP46/MALT1/CASP6/ITPKB/TTC39C/FAM117A/HAPLN3/BIN1/THUMPD1/IL10RA/ST8SIA1/TMEM63A/SFXN2/RPS6KA5/UNC5CL/URI1/TRPC1/MB21D2/SLC35F2/LYSMD4/RPSA/OCIAD2/NIPAL3/EPB41/ATIC/SLC25A38/C3orf18/BAG3/STMN3/PELP1/WWP1/IL23A/CHMP7/MLLT3/ANO9/NMT2/MFHAS1/ITM2A/LANCL1/SFMBT1/FAAH2/FLT3LG/GALNT12/LRIG1/MORC4/EPHA4/RASGRF2/ITPR3/CD3D/ECHDC…
GSE11057_NAIVE_CD4_VS_PBMC_CD4_TCELL_DN	GSE11057_NAIVE_CD4_VS_PBMC_CD4_TCELL_DN	189	0.53258	2.25769	1e-10	3.71908e-09	2.55123e-09	3017	tags=47%, list=22%, signal=37%	FUT7/IL18R1/PLSCR1/CYP1B1/CAPG/PGD/CFD/LINC00968/CEBPD/DYSF/QSOX1/B3GNT5/CATSPER1/C3AR1/LY96/TBC1D8/CEBPB/TNFSF13/LILRA6/CYBA/DGAT2/SLC22A15/B4GALT5/MCTP1/UBE2J1/DDIAS/RALB/SAP30/ATP6V0B/MYL6/MPST/RHOU/NFIL3/ARPC1B/VAMP3/STOM/SLC31A2/PPP4C/TKT/CARD9/STXBP2/TM6SF1/PDGFC/RAB27A/BCKDK/C9orf72/ADAM8/GSTO1/JAK2/ANXA4/NAMPT/RNF149/RNF144B/DPYD/SECTM1/MPP1/REPS2/LILRB3/TPST2/ACER3/FNDC3B/MIR22HG/STS/AKI…
GSE11057_NAIVE_CD4_VS_PBMC_CD4_TCELL_UP	GSE11057_NAIVE_CD4_VS_PBMC_CD4_TCELL_UP	174	-0.599262	-2.86656	1e-10	3.71908e-09	2.55123e-09	1833	tags=48%, list=13%, signal=42%	DNAJA3/NOL11/CNST/PP7080/RIMKLB/PIK3IP1/CHD3/SF3A3/HAPLN3/BIN1/THUMPD1/GPA33/TMEM63A/ZNF420/RPS6KA5/FOXO1/MTERF4/EXOSC2/NPAT/BBS2/AMIGO2/PCYOX1L/TMEM245/ZNF510/SCML1/GRAP/LTBP3/LYRM7/ZNF331/METTL16/OCIAD2/SYNJ2/NIPAL3/SPIN3/POLR1E/ZNF251/ZBTB40/BAG3/COQ10A/STMN3/CNOT6L/EEF1B2/ATM/PHF10/FNBP4/MAN1C1/IGIP/SNPH/MLLT3/NEMP1/ZNF204P/JADE2/RPL19/PLEKHB1/ZNF275/MAML2/GALNT12/RCAN3/MORC4/ZNF395/ECHDC2/SC…
GSE11057_NAIVE_VS_EFF_MEMORY_CD4_TCELL_UP	GSE11057_NAIVE_VS_EFF_MEMORY_CD4_TCELL_UP	163	-0.505048	-2.4003	1e-10	3.71908e-09	2.55123e-09	1649	tags=40%, list=12%, signal=36%	PIK3IP1/PITPNM2/GAL3ST4/ARMCX2/ZNF506/SATB1/SFXN2/TRMT13/TTN/PLXDC1/NBEA/EEF1G/TMEM245/CD7/CD8B/ZNF563/ZNF510/GRAP/LTBP3/PDE7A/ZNF780B/FOXP1/SPTBN1/DENND2D/NIPAL3/LINC01550/ZNF439/MGA/PRKCA/ATM/ITGA6/APBA2/DNHD1/IGIP/SNPH/SFMBT2/CHMP7/MLLT3/NEMP1/ALS2CL/PIGL/ENOSF1/DCAF16/USP44/ZNF275/MAML2/AFF3/SLC16A10/FAM117B/TARBP1/CNKSR2/NOG/CAMK4/PCED1B/KLHL3/GPRASP1/ABLIM1/BACH2/FCMR/AK5/TRABD2A/EDAR/LEF1/…
GSE11057_PBMC_VS_MEM_CD4_TCELL_DN	GSE11057_PBMC_VS_MEM_CD4_TCELL_DN	178	-0.685337	-3.28563	1e-10	3.71908e-09	2.55123e-09	1803	tags=55%, list=13%, signal=48%	RPS3/PP7080/EML4/FBXO31/PSIP1/CDR2/PNMA1/CASP6/TTC39C/SLC2A4RG/FAM117A/HAPLN3/BIN1/THUMPD1/ST8SIA1/TMEM63A/CD84/ITGB1/ZNF101/ZFP90/ZNF512B/RPL34/OCIAD2/NIPAL3/ACSL6/VSIG1/SYNRG/EPB41/ATIC/BAG3/STMN3/DDX24/PELP1/EIF5B/SPTAN1/RTTN/PPP3CC/WWP1/MLLT3/RRP1B/GPR183/ANO9/ITM2A/JADE2/DEXI/S1PR1/FAAH2/ZBTB25/GALNT12/LRIG1/PHC1/RCAN3/EPHA4/AQP3/LDHB/GOLGA2P5/CD40LG/RASGRF2/ITPR3/CD3D/ECHDC2/PRKCQ/ICOS/LCK/…
GSE11057_PBMC_VS_MEM_CD4_TCELL_UP	GSE11057_PBMC_VS_MEM_CD4_TCELL_UP	186	0.530212	2.24877	1e-10	3.71908e-09	2.55123e-09	1790	tags=39%, list=13%, signal=35%	MCEMP1/HK3/CES1/RNASE2/SERPINB2/CYP1B1/SMPDL3A/CEBPA/CD163/PADI4/ADAM9/LINC00968/QPCT/RAB32/STAB1/ASGR2/ASGR1/DYSF/B3GNT5/BST1/FES/TMEM176B/PYGL/FGD4/TBC1D8/NFE2/LILRA6/FBN2/CLEC4E/SGMS2/SORT1/OSCAR/DGAT2/SLC22A15/FPR2/RBP7/PLA2G4A/ATP8B4/SCPEP1/SLC15A3/CRISPLD2/PTX3/CLEC4A/IL1RN/SPI1/CSF2RA/ARL11/LPCAT2/FCGR2A/PRKCD/IFI30/SLC31A2/HMOX1/TMEM170B/RAB31/TLR4/CARD9/TM6SF1/PDGFC/MAFB/LTBR/TFEC/MARCKS…
GSE11386_NAIVE_VS_MEMORY_BCELL_DN	GSE11386_NAIVE_VS_MEMORY_BCELL_DN	143	-0.50003	-2.31883	1e-10	3.71908e-09	2.55123e-09	3205	tags=48%, list=23%, signal=37%	ALDH6A1/ENTPD4/RIC8B/VIPR1/TCF12/NEU3/GPR52/ATP8A1/TRIM14/NSD1/NAP1L5/ID3/SSBP2/MGAT5/SMG6/AKAP9/GNL3/TSPAN13/FAM53B/CHD9/GABBR1/USP45/ASH1L/OGT/PRMT6/PIK3IP1/CASD1/ARMCX2/KCNAB1/MBNL2/BTG1/IFIH1/PCMTD2/MTSS1/ZNF101/FOXP1/RABGAP1L/PTPN13/ARRB1/CD22/BEX2/PRKCA/XAF1/FNBP4/SFMBT2/MYCBP2/GPR183/TULP4/BANK1/RPLP2/FILIP1L/RFX7/CR2/UTRN/PLEKHA1/TRAF1/MDN1/CBLB/CD5/TRAF5/SIDT1/DPP4/CD6/EVL/TOX/BACH2/LEF1…
GSE14415_INDUCED_TREG_VS_FOXP3_KO_INDUCED_TREG_UP	GSE14415_INDUCED_TREG_VS_FOXP3_KO_INDUCED_TREG_UP	138	-0.514266	-2.3774	1e-10	3.71908e-09	2.55123e-09	2679	tags=49%, list=19%, signal=40%	ID3/IFT80/SNHG1/BDH1/SSBP2/ABCA3/RGS10/TPCN1/SLC11A2/CD320/TIMM9/PRPF4B/COX10/MYC/RPL13/PA2G4/RAPGEF6/CCR9/ESF1/RPS3/EIF3E/N4BP2/SETX/GPATCH4/FAM78A/BRWD1/WDR75/EML5/RCCD1/AGPAT5/CHD3/METTL8/SATB1/TOP2B/CD2AP/CELSR3/NOP58/TMEM25/FOXP1/TAGAP/SESN3/TDRKH/RPL10A/EEF1B2/RRAS2/SFMBT2/PMEPA1/RPL22/USP28/USP24/PPRC1/TTC3/TET1/SCML4/TRAT1/PLEKHA1/SH3PXD2A/CCR7/INPP4B/SIDT1/CARNS1/EVL/LEF1/ADGRG5/IL7R/TCF…
GSE1460_INTRATHYMIC_T_PROGENITOR_VS_CD4_THYMOCYTE_DN	GSE1460_INTRATHYMIC_T_PROGENITOR_VS_CD4_THYMOCYTE_DN	182	-0.492416	-2.36841	1e-10	3.71908e-09	2.55123e-09	2452	tags=43%, list=18%, signal=36%	ARHGEF6/PDE4B/LEPROTL1/ANGPTL2/SH2B3/PIM2/CRTAM/CD200/SARAF/SH2D3A/SEMA4C/SLC13A4/EGR1/LPXN/INPP5B/JAK1/PHLPP2/PIK3IP1/ST3GAL5/NLRP1/STX17/ITPKB/ZNF589/SATB1/DHRS3/ERMP1/IFI44L/FOXO1/ADARB1/SCML1/SMAD7/SPTBN1/DENND2D/PDCD4/SGK1/STAT1/BAG3/TMEM204/MAN1C1/HIVEP2/GPR183/CACNA2D2/HNRNPH1/S1PR1/OAS2/CD27/ICOS/MID2/PLEKHA1/GVINP1/CBLB/ABCB1/CLEC2D/SLAMF1/CCR7/ST6GAL1/TRAF5/TNFRSF25/CD6/NCALD/LBH/PRKCH/…
GSE14699_NAIVE_VS_ACT_CD8_TCELL_DN	GSE14699_NAIVE_VS_ACT_CD8_TCELL_DN	154	-0.512657	-2.4349	1e-10	3.71908e-09	2.55123e-09	3072	tags=48%, list=22%, signal=38%	QSER1/STAMBPL1/PHTF2/NEU3/GAR1/ABCG1/EXOSC10/ID3/IFT80/SSBP2/RGS10/SLC11A2/PDE4B/PIM2/TTC28/NOP14/MYC/RAPGEF6/CCR9/POU2F1/SLC25A36/GPATCH4/FAM78A/CREBL2/EML5/SON/FAM3C/METTL8/CD72/EPHX1/ICE2/CD2AP/CYLD/FOXO1/BTLA/FOXK1/FOXP1/GRAP2/ARHGAP35/TAGAP/TCOF1/TDRKH/RPL30/ZBTB20/TNRC6C/MGA/LDLRAP1/RRAS2/MDC1/ITM2A/USP28/USP24/BTBD11/MTR/TTC3/TET1/BCOR/SCML4/TRAT1/PLEKHA1/MICU3/SH3PXD2A/MDN1/CCR7/ST6GAL1/I…
GSE14699_NAIVE_VS_DELETIONAL_TOLERANCE_CD8_TCELL_UP	GSE14699_NAIVE_VS_DELETIONAL_TOLERANCE_CD8_TCELL_UP	122	-0.526868	-2.37773	1e-10	3.71908e-09	2.55123e-09	2107	tags=42%, list=15%, signal=36%	MYC/ZNF318/KLF3/TCF20/CCR9/ASH1L/YPEL1/EML5/ELOVL7/METTL8/EPHX1/FOXO1/CD226/SMAD7/BACE1/FOXP1/ARHGAP35/TDRKH/ZFP82/IL21R/TNRC6C/KAT6B/LDLRAP1/TULP4/MFHAS1/USP28/USP24/PPP1R13B/RPL19/BTBD11/TTC3/TET1/BCOR/LDHB/SCML4/TRAT1/PLEKHA1/MICU3/CCR7/ST6GAL1/INPP4B/FBXO32/SIDT1/DPP4/TOX/RASGRP1/CCND2/LEF1/IL7R/TCF7/TGFBR3
GSE15330_HSC_VS_MEGAKARYOCYTE_ERYTHROID_PROGENITOR_UP	GSE15330_HSC_VS_MEGAKARYOCYTE_ERYTHROID_PROGENITOR_UP	132	-0.54876	-2.51483	1e-10	3.71908e-09	2.55123e-09	2136	tags=47%, list=15%, signal=40%	SLC14A1/MYC/ZNF318/RAPGEF6/POU2F1/BCKDHB/N4BP2/RPS29/GPATCH4/FAM78A/PIK3IP1/CREBL2/AGK/EML5/METTL8/EPHX1/ICE2/CAND1/ST8SIA1/CYLD/FOXO1/FOXK1/MTSS1/LYRM7/POLR1A/FOXP1/GRAP2/ARHGAP35/TDRKH/ZBTB20/LDLRAP1/MDC1/USP28/S1PR1/USP24/RPL19/BTBD11/TTC3/LRIG1/TET1/BCOR/LDHB/SCML4/ZBTB4/TRAT1/PLEKHA1/SH3PXD2A/RNF144A/MDN1/CCR7/ST6GAL1/SIDT1/TNIK/CARNS1/EVL/BACH2/RASGRP1/LEF1/ADGRG5/IL7R/TCF7/TGFBR3
GSE16450_IMMATURE_VS_MATURE_NEURON_CELL_LINE_UP	GSE16450_IMMATURE_VS_MATURE_NEURON_CELL_LINE_UP	175	-0.539326	-2.57973	1e-10	3.71908e-09	2.55123e-09	2716	tags=49%, list=20%, signal=40%	CRTC3/AK1/ATF7IP2/CYTH1/ACCS/ATXN7L1/ITFG2/VAMP1/OFD1/ARHGEF18/TSC1/WHAMM/PBXIP1/LEPROTL1/CD52/DDX6/PNRC1/HSBP1L1/ZSCAN2/SETD1B/PBX4/LINC01138/KLF3/CAPRIN2/HECTD4/ACSS1/HERC1/PIK3IP1/ST3GAL5/NLRP1/GAL3ST4/ATG14/IL10RA/PRRC2B/TNRC6B/TSC22D1/SCML1/GRAP/RABGAP1L/PIK3R1/GPR18/PDCD4/VPS13C/ZBTB20/ZBTB40/POU6F1/SYNE2/CNOT6L/ATM/ITGA6/SPDYE1/P2RY8/APBA2/SERINC5/APOL3/BTBD11/NKTR/RASA3/MALAT1/EPHA4/GPR68…
GSE21774_CD62L_POS_CD56_DIM_VS_CD62L_NEG_CD56_DIM_NK_CELL_DN	GSE21774_CD62L_POS_CD56_DIM_VS_CD62L_NEG_CD56_DIM_NK_CELL_DN	146	0.580972	2.38797	1e-10	3.71908e-09	2.55123e-09	1916	tags=40%, list=14%, signal=35%	MCEMP1/HP/ANXA3/MMP8/TSPO/ELANE/TDRD9/CTSG/NECAB1/UBTD1/SLC22A4/SIPA1L2/DAAM2/LRG1/OLR1/C19orf38/FES/CDS1/GPR160/LCN2/OPRL1/MSRB1/CD14/ERLIN1/NCF4/GALNT3/ATP8B4/RAB34/S100A11/IDH1/GLRX/ZNF593/GADD45B/SH2B2/GLA/CCR2/TBC1D2/SPI1/MGST2/CSF2RA/FCGR2A/TYROBP/GRIP2/NEU1/PGK1/C16orf86/PGAM1/NCF1/MBOAT1/CPNE5/ENO1/MANBA/ADAM15/CCR1/ALAS1/ATP6V0C/SELL/IGSF6
GSE22886_CD8_TCELL_VS_BCELL_NAIVE_UP	GSE22886_CD8_TCELL_VS_BCELL_NAIVE_UP	188	-0.456215	-2.2076	1e-10	3.71908e-09	2.55123e-09	1467	tags=32%, list=11%, signal=29%	CABIN1/SF3A3/ZBTB38/PGRMC2/FYCO1/DUSP7/GBP1/CD7/ENO2/LTBP3/GRAP2/GIMAP6/DENND2D/NIPAL3/CCL5/DDX60/POLR1E/BAG3/PRKCA/IL32/LDLRAP1/MATK/NMT2/APOL3/ITM2A/LPIN1/DEXI/COL6A2/PLEKHB1/ZAP70/SACS/NKG7/FLT3LG/LRIG1/ECHDC2/CD27/KLRC4/PRKCQ/GNLY/MAL/CCDC88C/OPTN/KLRC3/INPP4B/CD2/UBASH3A/PTPN4/KLRB1/CD3G/CD247/GZMA/TXK/PRF1/MYBL1/LEF1/NELL2/IL7R/RORA/BCL11B/FAM102A/IL2RB
GSE22886_NAIVE_BCELL_VS_DC_DN	GSE22886_NAIVE_BCELL_VS_DC_DN	188	0.548289	2.32495	1e-10	3.71908e-09	2.55123e-09	3320	tags=51%, list=24%, signal=39%	SAMSN1/PGD/CEBPA/PLIN3/PLBD1/FCER1G/ROGDI/PLAU/QPCT/LGALS1/APMAP/PINK1/MKNK1/TNFSF13/CD63/NQO2/FLVCR2/HSPA1A/IMPA2/ADAP1/ITGAM/CD58/TMEM165/GLA/ETHE1/MGST2/IMPDH1/CD36/SEPHS2/CDK5/VAMP3/SMCO4/DSE/RHOG/TST/RBM47/DOCK4/GSN/NEU1/CTDP1/IFI30/SLC31A2/HMOX1/CTNNA1/TM6SF1/GLRX2/GNS/PSMB5/TFEC/COMT/GAA/SRGN/FCGRT/DPYD/RIT1/BLVRA/SLC25A44/TPK1/LST1/TPI1/PPA2/EHD4/ATP6V1E1/MAP1S/MTMR6/DPP3/MGST3/ZNF106/SEC…
GSE22886_NAIVE_BCELL_VS_DC_UP	GSE22886_NAIVE_BCELL_VS_DC_UP	152	-0.624796	-2.95534	1e-10	3.71908e-09	2.55123e-09	2581	tags=57%, list=19%, signal=47%	LRIG2/SEMA4F/RPS11/SNX29/TRMT2B/PIM2/FBXO4/SLC16A7/CD200/SPIB/FAM53B/RPL37A/GABBR1/ITM2C/CD19/TGIF2/UTY/PHLPP2/ENDOD1/NCR3/RPS7/MEF2C/FZD6/RPS15A/CD72/TMEM156/BTG1/TCL1A/SLC6A16/SLC35F2/RPL32/ARHGAP5/OTUD3/ZNF154/TBC1D19/STAP1/RPL34/GPR18/RPL35A/RPL21/ACSL6/RPS17/ZNF532/CD22/ZNF571/POU6F1/RPL27A/PATZ1/BACE2/RRAS2/RPL13A/RPL22/RPS23/PMEL/RPS27A/CLUHP3/PIK3C2B/PHC1/MIR600HG/EPHA4/TSPYL2/CR2/HOPX/RP…
GSE22886_NAIVE_BCELL_VS_MONOCYTE_DN	GSE22886_NAIVE_BCELL_VS_MONOCYTE_DN	193	0.647213	2.75648	1e-10	3.71908e-09	2.55123e-09	3320	tags=64%, list=24%, signal=49%	S100A12/GYG1/S100A8/IRAK3/CAPG/PGD/PLBD1/CKAP4/S100A9/FCER1G/QPCT/LGALS1/METTL9/CKLF/LY96/SLC11A1/CEBPB/DYNLT1/GCA/TNFSF13/EXT1/SLC16A3/CD14/CTSD/TWF2/HSPA1A/CSTA/BCL3/S100A11/SULT1A1/ADAP1/ITGAM/UQCRC1/GLRX/GAPDH/TBC1D2/TLR2/SEMA4A/VAMP3/HCK/ANXA1/RHOG/IFNGR1/VCAN/GRN/RBM47/FCGR2A/TYROBP/TMEM11/CTSB/PRKCD/GPX1/NEU1/TIMM8B/IFI30/SLC31A2/CHMP2A/TKT/RAB31/DUSP3/SDCBP/TALDO1/STXBP2/CREG1/SERPINA1/CD…
GSE22886_NAIVE_BCELL_VS_MONOCYTE_UP	GSE22886_NAIVE_BCELL_VS_MONOCYTE_UP	137	-0.685495	-3.16354	1e-10	3.71908e-09	2.55123e-09	1766	tags=60%, list=13%, signal=53%	CD19/YPEL1/NAA40/ENDOD1/NCR3/MYEF2/FZD6/ZNF506/WDR33/CD72/TMEM156/TCL1A/GPA33/AP3M2/SLC6A16/HRH4/SLC35F2/OTUD3/FCRL2/CFAP44/SP140/ZNF154/TBC1D19/STAP1/GPR18/SCN3A/SLC9A7/TFDP2/ZBTB24/CCR6/CD22/ZNF571/IL21R/ZNF529/CEP72/BLNK/POU6F1/PAIP2B/SLC24A1/MAGED1/RASGRP3/BACE2/RRAS2/UST/ABCB4/MCF2L/TSPYL5/BANK1/PIK3C2B/PKIA/COBLL1/MIR600HG/MORC4/CR2/CD79A/HOPX/CD40LG/ITPR3/CPA3/BCL7A/DLG5/CNKSR2/TPD52/BCL11…
GSE22886_NAIVE_BCELL_VS_NEUTROPHIL_DN	GSE22886_NAIVE_BCELL_VS_NEUTROPHIL_DN	190	0.668445	2.84172	1e-10	3.71908e-09	2.55123e-09	1976	tags=56%, list=14%, signal=48%	S100A12/ANXA3/SLPI/S100P/S100A8/IL1R2/ADM/BCL2A1/PLBD1/ACSL1/CKAP4/S100A9/CFD/FCER1G/IFITM3/FLOT1/ADGRG3/QPCT/CEBPD/CAMP/BST1/APMAP/PYGL/CKLF/LY96/TXN/IER3/S1PR4/NFE2/GCA/NDUFB3/CD63/NQO2/MSRB1/SLC16A3/MTX1/FPR1/VNN2/GK3P/B4GALT5/TSEN34/HSPA1A/IFITM1/IMPA2/CSTA/ARHGEF40/BCL3/S100A11/IFITM2/RALB/NOP10/ADAP1/ACAA1/CD58/AQP9/HLX/CFP/CASP4/CLEC4A/TOR4A/NFIL3/FRAT2/APOBEC3A/IMPDH1/FRAT1/PHC2/HCK/S100A…
GSE22886_NAIVE_BCELL_VS_NEUTROPHIL_UP	GSE22886_NAIVE_BCELL_VS_NEUTROPHIL_UP	175	-0.680311	-3.2541	1e-10	3.71908e-09	2.55123e-09	2540	tags=64%, list=18%, signal=53%	TSC1/DLG1/RPL27/RPS11/RPL37/ODC1/CD52/CD200/SPIB/EBAG9/TCF4/RPL7A/TSPAN13/SP140L/EIF4A2/CD79B/RPL37A/GABBR1/SRSF7/UPF3A/TRMT11/MPHOSPH9/RPS19/RPS24/PKD1P1/CD19/RPL41/PHLPP2/MALT1/EIF3L/RPL23/RPL15/RPS7/EEF2/SF3A3/CD72/TMEM156/TCL1A/AKAP1/CYP20A1/RPL39/RPS13/SLC35F2/RPL38/FCRL2/MAP3K4/FBXO21/CROCCP2/RPL26/STAP1/RPL34/RPL10/RPS14/GPR18/RPL35A/HSP90AB1/RPL21/RPS17/CD22/ZNF571/RPL30/PARP1/HNRNPA1/ZBT…
GSE22886_NAIVE_CD4_TCELL_VS_DC_DN	GSE22886_NAIVE_CD4_TCELL_VS_DC_DN	187	0.558722	2.36871	1e-10	3.71908e-09	2.55123e-09	3076	tags=52%, list=22%, signal=41%	PGD/CEBPA/PYGL/LY96/CD63/BASP1/FLVCR2/ST14/GNG5/HSPA1A/COX8A/CSTA/S100A11/PLOD1/WDFY3/IDH1/ATP6V0B/CD58/GLA/LAMTOR2/VAMP3/SMCO4/IFNGR1/GRN/CTSB/PRKCD/GSN/GPX1/TIMM8B/MLX/IFI30/SLC31A2/RAB31/DUSP3/SDCBP/PGAM1/SYNGR2/TALDO1/CSTB/CREG1/CTNNA1/CTSH/TM6SF1/ANXA5/BCKDK/PRDX3/GLRX2/PSMB5/ATP6V1D/MFN2/AP2S1/FCGRT/DPYD/CCR1/LAMTOR3/GLB1/ATP6V1E1/VAMP8/RAB13/GDE1/MTMR6/KIAA0930/ZNF804A/TUBA1C/GSTP1/UQCR10/…
GSE22886_NAIVE_CD4_TCELL_VS_DC_UP	GSE22886_NAIVE_CD4_TCELL_VS_DC_UP	178	-0.678328	-3.25203	1e-10	3.71908e-09	2.55123e-09	1970	tags=53%, list=14%, signal=46%	PPOX/TCF20/DIDO1/CASK/TOMM20/ITM2C/RPS3/EIF3E/VAMP2/WDR76/CDC14B/HERC1/PIK3IP1/RALGAPA1/EEF2/FAM117A/BTG1/LIG1/MATR3/IKZF1/PCBP4/BUB3/RPS6KA5/TTN/URI1/EEF1G/HNRNPA3/RSAD1/CD7/LTBP3/SPTBN1/GPR18/NIPAL3/RPL35A/ZNF91/SLC25A38/HNRNPA1/RPS25/SYNE2/TMEM204/IL32/PPP3CC/BTN3A2/SNPH/HIVEP2/APBB1/CLUHP3/PLEKHB1/ZBTB25/FLT3LG/PKIA/GSDMB/PASK/HOOK1/CD27/FAM169A/ICOS/TPD52/CLEC2D/CD5/CCR7/KCNA3/INPP4B/CD2/UBA…
GSE22886_NAIVE_CD4_TCELL_VS_MONOCYTE_DN	GSE22886_NAIVE_CD4_TCELL_VS_MONOCYTE_DN	194	0.646522	2.75141	1e-10	3.71908e-09	2.55123e-09	2932	tags=61%, list=21%, signal=49%	S100A12/HK3/S100A8/PLSCR1/IRAK3/CAPG/PGD/PLBD1/CKAP4/S100A9/FCER1G/QPCT/CEBPD/RAB32/METTL9/LY96/SLC11A1/NFE2/GCA/TNFSF13/FLVCR2/CD14/FPR1/VNN2/HSPA1A/ALOX5/CSTA/S100A11/NCF1C/UBE2D1/SIGLEC9/DOK1/SCPEP1/ITGAM/TYMP/BCL6/SLC15A3/ATP6V0B/GLRX/CLEC4A/ATP6V0D1/GAPDH/APOBEC3A/TBC1D2/SPI1/TLR2/CD36/PCTP/SEMA4A/ACSL4/FGR/VAMP3/SMCO4/HCK/COQ2/IFNGR1/IFNGR2/VCAN/GRN/FCGR2A/CTSB/PRKCD/FCN1/GPX1/NEU1/TIMM8B/I…
GSE22886_NAIVE_CD4_TCELL_VS_MONOCYTE_UP	GSE22886_NAIVE_CD4_TCELL_VS_MONOCYTE_UP	184	-0.779574	-3.74761	1e-10	3.71908e-09	2.55123e-09	1458	tags=66%, list=11%, signal=60%	ZNF506/BIN1/ZNF551/LIG1/UNG/TNRC6B/AP3M2/LTBP4/FBLN5/KIF5C/CD7/ENO2/LTBP3/ZNF331/PIK3R1/GPR18/DENND2D/NIPAL3/MGAT4A/OXCT1/ZNF529/SLC25A38/ZBTB20/SYNE2/STMN3/PRKCA/DGKA/TMEM204/MAGED1/ITGA6/IL32/LDLRAP1/SH3YL1/SNPH/ZNHIT6/CHMP7/MLLT3/MCF2L/ITM2A/LPIN1/S1PR1/CLUHP3/PLEKHB1/ZAP70/ZBTB25/FLT3LG/LRIG1/PKIA/AQP3/GSDMB/PASK/SLC16A10/CD40LG/ITPR3/CD3D/ECHDC2/CD27/FAM169A/PRKCQ/ICOS/LCK/TRAT1/PLEKHA1/MAL/…
GSE22886_NAIVE_CD4_TCELL_VS_NEUTROPHIL_DN	GSE22886_NAIVE_CD4_TCELL_VS_NEUTROPHIL_DN	129	0.593391	2.39138	1e-10	3.71908e-09	2.55123e-09	2657	tags=52%, list=19%, signal=42%	S100A12/GALNT14/ECHDC3/S100P/PLSCR1/BCL2A1/S100A9/QPCT/CEBPD/RAB32/RAB20/CKLF/PRUNE2/LY96/CEBPB/IER3/GCA/BASP1/DRAM1/MSRB1/FPR1/VNN2/GK3P/HSPA1A/TUBA1A/ALOX5/CSTA/RTN2/DHRS9/AQP9/LAMB2/SDF2/APOBEC3A/PHC2/SMCO4/LIMK2/FCGR2A/SSH3/GSN/HSPA6/FAM214B/PDK4/SDCBP/LAT2/TALDO1/PPP4R1/PLXNC1/SRGN/NAMPT/CYB5R4/C5AR2/CTBS/LST1/HCAR3/ARPC5/TNFSF10/STX3/TNFRSF10C/P2RY13/ST7L/TLR6/RNF141/NCF2/PLEKHO2/RAB36/GNAT…
GSE22886_NAIVE_CD4_TCELL_VS_NEUTROPHIL_UP	GSE22886_NAIVE_CD4_TCELL_VS_NEUTROPHIL_UP	188	-0.578215	-2.79795	1e-10	3.71908e-09	2.55123e-09	4276	tags=67%, list=31%, signal=47%	IBTK/HDDC2/ATXN10/RANBP6/LSM5/DDX1/ADPRM/ASNS/UBA2/TGIF1/TOE1/CYB5B/MPHOSPH10/SUN2/ZNF22/ARIH2/KLHL20/LIPT1/GALT/SMARCA4/SRSF3/C9orf78/RGCC/BRD7/SUPT7L/ADH5/SEH1L/LIN7C/LYRM4/PRPF19/MCFD2/GATAD1/EXOSC8/CDC23/CEP68/C12orf29/PRPS1/DDX46/TTC31/TSC1/PAN2/MACF1/ZNF32/SSB/SUCLG2/FBXO7/AIDA/SUN1/LEPROTL1/PJA1/EIF1AX/TAF1C/TRAK2/ALG13/CAPN2/FAM20B/HMG20A/MYC/ADNP2/NUDT21/DUSP2/UPF3A/ZNF451/TRMT11/SSRP1/M…
GSE22886_NAIVE_CD4_TCELL_VS_NKCELL_UP	GSE22886_NAIVE_CD4_TCELL_VS_NKCELL_UP	155	-0.494806	-2.34491	1e-10	3.71908e-09	2.55123e-09	2439	tags=45%, list=18%, signal=38%	PBXIP1/SUN1/PPP1CC/SARAF/BCLAF1/SRRM1/CAD/GABBR1/GRSF1/PIDD1/ADTRP/TTC19/GCFC2/CDR2/MALT1/CASP6/LIPE/SEC31B/EEF2/AKAP1/HMGA1/FOXO1/TTN/ADARB1/GNG11/FCER2/FBLN5/KIF5C/GRAP/BAG3/STMN3/NFATC1/PRKCA/DGKA/NOL6/PABPC4/WWP1/SERINC5/IL23A/CHMP7/CD4/MCF2L/ANGPT2/PLEKHB1/FLT3LG/PKIA/SMYD5/MORC4/TSPYL2/AQP3/PASK/SLC16A10/CD40LG/CD27/ICOS/MAL/RPS6/CACNA1I/CD5/INPP4B/UBASH3A/TBC1D4/TNFRSF25/OBSCN/DPP4/CAMK4/S…
GSE22886_NAIVE_CD8_TCELL_VS_DC_DN	GSE22886_NAIVE_CD8_TCELL_VS_DC_DN	184	0.565579	2.39244	1e-10	3.71908e-09	2.55123e-09	3716	tags=60%, list=27%, signal=45%	KLHL2/PGD/CEBPA/PLIN3/PLBD1/FCER1G/LY96/TXN/GCA/CD63/BASP1/FLVCR2/GNG5/S100A11/PLOD1/WDFY3/SNX3/IDH1/ATP6V0B/CD58/TOR4A/MGST2/HHEX/IMPDH1/VAMP3/SMCO4/DSE/CTSB/GSN/GPX1/IFI30/SLC31A2/LAPTM4A/RAB31/DUSP3/PGAM1/SYNGR2/CREG1/CTNNA1/CTSH/TM6SF1/ANXA5/BCKDK/GLRX2/PSMB5/LTBR/FPGT/AP2S1/SH3TC1/ARHGEF11/DPYD/CCR1/RIT1/PNPLA6/CYFIP1/CAPZA2/ANXA2/LAMTOR3/ATP6V1F/LST1/NCSTN/ATP6V1E1/VAMP8/RAB13/GDE1/KIAA0930…
GSE22886_NAIVE_CD8_TCELL_VS_DC_UP	GSE22886_NAIVE_CD8_TCELL_VS_DC_UP	186	-0.66255	-3.18972	1e-10	3.71908e-09	2.55123e-09	1808	tags=49%, list=13%, signal=43%	HNRNPD/EIF3E/VAMP2/GCFC2/TGIF2/PCSK7/YES1/EEF2/PMS2P5/MATR3/IKZF1/PIP4K2A/RPL14/ADARB1/CD7/ARHGAP5/LTBP3/DSC1/GRAP2/GPR18/NIPAL3/RPL35A/DDX60/MEX3C/RPL30/ZNF529/HNRNPA1/RPS25/MAPRE2/SYNE2/IL32/BTN3A2/TRANK1/RRAS2/MLLT3/HIVEP2/RPL6/CACNA2D2/ITM2A/JADE2/RPL19/CLUHP3/PLEKHB1/ZAP70/ZBTB25/NKG7/EIF4B/FLT3LG/HOPX/PASK/ITPR3/PRKCQ/ICOS/BTN3A1/CCDC88C/CD160/GVINP1/LRBA/CLEC2D/CD5/INPP4B/ABCD2/CD2/UBASH3A…
GSE22886_NAIVE_CD8_TCELL_VS_MONOCYTE_DN	GSE22886_NAIVE_CD8_TCELL_VS_MONOCYTE_DN	193	0.650266	2.76949	1e-10	3.71908e-09	2.55123e-09	2981	tags=61%, list=22%, signal=48%	S100A12/S100A8/IRAK3/CAPG/PGD/PLBD1/ACSL1/CKAP4/S100A9/FCER1G/QPCT/CEBPD/RAB32/QSOX1/METTL9/LY96/SLC11A1/GCA/TNFSF13/FLVCR2/EXT1/SLC16A3/CD14/FPR1/HSPA1A/MCTP1/DHRS7B/ALOX5/CSTA/BCL3/S100A11/SIGLEC9/BCL6/SLC15A3/MS4A6A/CFP/CLEC4A/TOR4A/APOBEC3A/TBC1D2/TLR2/CD36/SEMA4A/FGR/VAMP3/SMCO4/HCK/COQ2/IFNGR1/IFNGR2/VCAN/GRN/ARID3A/FCGR2A/TYROBP/CTSB/PRKCD/FCN1/GPX1/IFI30/SLC31A2/HMOX1/RAB31/DUSP3/SDCBP/LA…
GSE22886_NAIVE_CD8_TCELL_VS_MONOCYTE_UP	GSE22886_NAIVE_CD8_TCELL_VS_MONOCYTE_UP	189	-0.777114	-3.75939	1e-10	3.71908e-09	2.55123e-09	1491	tags=69%, list=11%, signal=62%	YES1/FHL1/ZNF506/LIG1/ZNF573/UNG/SLC39A14/ADARB1/CD7/CD8B/ENO2/LTBP3/SP140/DSC1/GRAP2/GPR18/DENND2D/NIPAL3/MGAT4A/TFDP2/MSH2/PDCD4/ALDH5A1/IL21R/ZNF529/SYNE2/PRKCA/SUPT3H/TMEM204/MAGED1/ITGA6/IL32/LDLRAP1/SH3YL1/RRAS2/ZNHIT6/MLLT3/RRP1B/DDHD2/ITM2A/LPIN1/JADE2/S1PR1/COL6A2/PLEKHB1/ZAP70/SACS/ZBTB25/NKG7/FLT3LG/GALNT12/LRIG1/HOPX/PASK/ITPR3/CD3D/ECHDC2/CD27/PRKCQ/ZMYND11/LCK/GNLY/MAL/TPD52/GZMB/RN…
GSE22886_NAIVE_CD8_TCELL_VS_NEUTROPHIL_DN	GSE22886_NAIVE_CD8_TCELL_VS_NEUTROPHIL_DN	128	0.607003	2.44666	1e-10	3.71908e-09	2.55123e-09	2219	tags=46%, list=16%, signal=39%	S100A12/HTRA1/GALNT14/ECHDC3/S100P/SLC22A4/BCL2A1/ACSL1/S100A9/TGFA/ADGRG3/PRDM5/QPCT/CEBPD/RAB32/CAMP/RAB20/PRUNE2/LY96/CEBPB/GCA/BASP1/DRAM1/SLC16A3/FPR1/VNN2/TUBA1A/ALOX5/CSTA/DHRS9/AQP9/IL1B/LAMB2/TOR4A/PHC2/ST20/TREML2/TYROBP/KCNJ2/UNC13B/HSPA6/CCRL2/PDK4/SDCBP/TALDO1/APH1B/SERPINA1/SRGN/NAMPT/CYB5R4/C5AR2/BRCA1/LST1/ARPC5/TNFSF10/CDC42EP4/STX3/TNFRSF10C/NPL
GSE22886_NAIVE_CD8_TCELL_VS_NEUTROPHIL_UP	GSE22886_NAIVE_CD8_TCELL_VS_NEUTROPHIL_UP	182	-0.538918	-2.59208	1e-10	3.71908e-09	2.55123e-09	3149	tags=51%, list=23%, signal=40%	CD69/STK39/CDC23/CEP68/HMGN3/PWP1/TMEM106B/ATP8A1/EXOSC10/GPR171/RCN2/WDR11/SMC5/DDX46/TTC31/INPP4A/PAN2/MACF1/RGS10/ZNF32/SUCLG2/AIDA/LEPROTL1/UTP3/PJA1/EIF1AX/CRTAM/CCDC25/PRPF4B/FAM20B/PCNT/ADNP2/SRSF7/ACSL5/SSRP1/MPHOSPH9/PIEZO1/PNMA1/RPA1/MCM3/FAM3C/SF3A3/SFPQ/AVEN/IL10RA/SRSF6/CYP20A1/FYCO1/DUSP7/NAA15/TSC22D1/CD7/ENO2/SP140/MAP3K4/FBXO21/SF3B3/DENND2D/DDX60/HNRNPDL/ZBTB20/TRIM44/RPS25/MAPR…
GSE22886_NAIVE_CD8_TCELL_VS_NKCELL_UP	GSE22886_NAIVE_CD8_TCELL_VS_NKCELL_UP	163	-0.527877	-2.5088	1e-10	3.71908e-09	2.55123e-09	3081	tags=53%, list=22%, signal=42%	RNF216/VIPR1/CEP68/BAG2/PRPS1/GLOD4/GNB5/TTC9/BAG5/ID3/SRSF5/ABCC1/RGS10/MPI/CCNB1IP1/PBXIP1/ODC1/ZFAND1/RSL1D1/SARAF/LRRC8B/MEAF6/CAD/EIF4A2/KDSR/GRSF1/TOMM20/TRMT11/CNTRL/RPS3/GCFC2/CDR2/MALT1/CASP6/USP13/DNAAF5/EPHX1/ST13/AKAP1/HMGA1/TMEM63A/ADARB1/FBLN5/CD8B/SIT1/PEBP1/RPL34/DSC1/ZNF550/BAG3/PRKCA/DGKA/TMEM204/PABPC4/LDLRAP1/RPL19/PLEKHB1/FLT3LG/PKIA/SMYD5/PASK/LDHB/CD27/ICOS/MAL/RPS6/SLAMF1/…
GSE22886_NAIVE_TCELL_VS_DC_DN	GSE22886_NAIVE_TCELL_VS_DC_DN	183	0.609281	2.57444	1e-10	3.71908e-09	2.55123e-09	3256	tags=56%, list=24%, signal=43%	PGD/CEBPA/PLIN3/PLBD1/PLAU/QPCT/RAB32/STAB1/C1QA/BLVRB/FES/LY96/GCA/STK3/FLVCR2/ST14/PPP1R3D/NCF4/COX8A/ATP8B4/DOK1/WDFY3/SNX3/ATP6V0B/ALDH2/GLA/MGST2/CD36/LAMTOR2/CDK5/VAMP3/SMCO4/DSE/TST/IFNGR1/RBM47/KCNJ2/DOCK4/GPX1/NEU1/SLC31A2/LAPTM4A/SDCBP/SYNGR2/TALDO1/CSTB/CREG1/CTNNA1/BCKDK/GLRX2/ADAM17/PSMB5/KYNU/FPGT/GAA/MFN2/CYB5R4/RIT1/ATP6V1F/IGSF6/ARPC5/TPI1/LHFPL2/NCSTN/GLB1/ANPEP/EHD4/CTSZ/ATP6V1…
GSE22886_NAIVE_TCELL_VS_DC_UP	GSE22886_NAIVE_TCELL_VS_DC_UP	185	-0.649393	-3.12159	1e-10	3.71908e-09	2.55123e-09	2046	tags=51%, list=15%, signal=44%	ADNP2/NACA/CNNM3/DIDO1/RPL17/RPS3/GCFC2/RPS29/ELK3/PCSK7/PIK3IP1/RPL23/NLRP1/SMCHD1/RPS7/RPS15A/BIN1/BTG1/SATB1/RPL14/URI1/RPL31/EEF1G/ENO2/RPL38/ALDH18A1/FBXO21/RPL26/RPL34/RPS14/GPR18/RPL35A/RPL21/PDCD4/RPS17/RPL30/ZNF91/SLC25A38/HNRNPA1/RPS25/MAPRE2/DGKA/RPL11/EEF1B2/RPS18/IL32/PPP3CC/ITGB7/SH3YL1/MYCBP2/HIVEP2/RPL13A/RPL22/RPL6/RPS23/RPLP2/JADE2/RPL19/RPL5/EIF4B/RASA3/RPS27/ITPR3/CD3D/ECHDC2/…
GSE22886_NAIVE_TCELL_VS_MONOCYTE_DN	GSE22886_NAIVE_TCELL_VS_MONOCYTE_DN	195	0.658561	2.80712	1e-10	3.71908e-09	2.55123e-09	3064	tags=63%, list=22%, signal=50%	S100A12/HK3/PLSCR1/IRAK3/CAPG/PGD/PLBD1/ACSL1/CKAP4/S100A9/QPCT/CEBPD/RAB32/METTL9/LY96/SLC11A1/CEBPB/GCA/TNFSF13/LILRA6/FLVCR2/EXT1/PPP1R3D/MSRB1/CD14/FPR1/VNN2/NCF4/HSPA1A/MCTP1/DHRS7B/CSTA/ARHGEF40/S100A11/NCF1C/UBE2D1/SIGLEC9/SCPEP1/BCL6/SLC15A3/ATP6V0B/GLRX/CLEC4A/ATP6V0D1/TOR4A/GAPDH/APOBEC3A/TBC1D2/NLRP3/TLR2/CD36/PCTP/SEMA4A/FGR/VAMP3/SMCO4/COQ2/IFNGR1/IFNGR2/VCAN/GRN/RBM47/FCGR2A/CTSB/PR…
GSE22886_NAIVE_TCELL_VS_MONOCYTE_UP	GSE22886_NAIVE_TCELL_VS_MONOCYTE_UP	191	-0.753432	-3.63584	1e-10	3.71908e-09	2.55123e-09	1491	tags=64%, list=11%, signal=58%	GCFC2/UBIAD1/CDR2/NAA40/PIK3IP1/YES1/GCN1/ZNF506/BIN1/LIG1/SATB1/TMEM63A/UNG/LTBP4/CD7/ENO2/LTBP3/CCSER2/PTCD3/ZNF512B/GRAP2/GPR18/DENND2D/NIPAL3/MGAT4A/TFDP2/MSH2/PDCD4/OXCT1/SYNRG/IL21R/ZNF529/SLC25A38/KAT6B/SYNE2/PRKCA/DGKA/SUPT3H/TMEM204/MAGED1/ITGA6/IL32/LDLRAP1/SH3YL1/ZNHIT6/MLLT3/DDHD2/LPIN1/JADE2/DEXI/S1PR1/ENOSF1/CLUHP3/PLEKHB1/ZAP70/ZBTB25/FLT3LG/GALNT12/LRIG1/PKIA/PASK/ITPR3/CD3D/ECHDC…
GSE22886_NAIVE_TCELL_VS_NEUTROPHIL_DN	GSE22886_NAIVE_TCELL_VS_NEUTROPHIL_DN	139	0.653334	2.66504	1e-10	3.71908e-09	2.55123e-09	2422	tags=56%, list=18%, signal=47%	S100A12/GALNT14/SLPI/ECHDC3/S100P/ADM/FCAR/SLC22A4/BCL2A1/PLBD1/TGFA/ADGRG3/QPCT/BST1/PRUNE2/LY96/NFE2/GCA/UPB1/STK3/CLEC4E/DRAM1/MSRB1/CD82/CEACAM1/TLR8/VNN2/GK3P/AATK/IMPA2/KCNJ15/RALB/MAK/BCL6/DHRS9/AQP9/IL1B/CLEC4A/TOR4A/SIGLEC5/APOBEC3A/IMPDH1/PHC2/ST20/IFNGR1/IFNGR2/CDK14/LIMK2/TREML2/FCGR2A/CXCR1/FAR2/SSH3/KCNJ2/TFEB/SDCBP/TLR4/TALDO1/APH1B/SEMA3C/GK/LTBR/CYB5R4/C5AR2/CTBS/IGSF6/HCAR3/ARPC…
GSE22886_NAIVE_TCELL_VS_NEUTROPHIL_UP	GSE22886_NAIVE_TCELL_VS_NEUTROPHIL_UP	184	-0.522977	-2.51408	1e-10	3.71908e-09	2.55123e-09	4353	tags=58%, list=32%, signal=40%	GLO1/TRAF3IP3/TBL1XR1/TMEM243/MOAP1/ATXN10/DDX1/RAN/EIF3M/YTHDC2/XPOT/TGIF1/LRRC8D/DUT/AIMP1/SUN2/SMARCE1/GTPBP4/ZNF706/EIF3D/SRSF3/C9orf78/BRD7/SUPT7L/TCEA1/TRA2B/ADH5/CCT4/HELZ/MMS19/SAMHD1/ASXL1/EIF2AK1/HMGN3/PWP1/PDIA3/PRPS1/GLOD4/RCN2/DDX46/COX11/YBX1/SUCLG2/FBXO7/HSP90B1/UTP3/CD52/ATXN7L3B/RSL1D1/HMGN1/PRPF4B/DNAJC9/SRSF7/CMTR1/GRSF1/UPF3A/TTC19/CDR2/AKR1B1/MALT1/EIF3L/RPA1/MCM3/RBBP7/FAM11…
GSE22886_NAIVE_TCELL_VS_NKCELL_UP	GSE22886_NAIVE_TCELL_VS_NKCELL_UP	172	-0.537254	-2.56376	1e-10	3.71908e-09	2.55123e-09	2798	tags=50%, list=20%, signal=40%	TTC9/LHPP/ARHGEF18/ID3/EIF3H/ABCC1/COX11/RGS10/MPI/CCNB1IP1/PBXIP1/ODC1/LEPROTL1/RSL1D1/SARAF/LRRC8B/CAD/MYC/GRSF1/TOMM20/RPS3/EIF3E/GCFC2/RPS29/PSIP1/CDR2/MALT1/CASP6/CREBL2/SEC31B/SLC2A4RG/DNAAF5/ST13/AKAP1/TMEM63A/ADARB1/FBLN5/ENO2/RPL26/PEBP1/RPL10/PRKCA/DGKA/TMEM204/PABPC4/LDLRAP1/LRPPRC/MDFIC/RPL22/ITM2A/RPL19/PLEKHB1/FLT3LG/PKIA/SMYD5/AQP3/PABPC1/PASK/LDHB/SLC16A10/CD3D/CD27/RHOH/MAL/RPS6/…
GSE2405_0H_VS_9H_A_PHAGOCYTOPHILUM_STIM_NEUTROPHIL_DN	GSE2405_0H_VS_9H_A_PHAGOCYTOPHILUM_STIM_NEUTROPHIL_DN	182	-0.501745	-2.41328	1e-10	3.71908e-09	2.55123e-09	2630	tags=45%, list=19%, signal=37%	EIF3H/MRFAP1L1/PTP4A2/RPS2/YBX1/RPL27/RPS11/RPL37/RPL18/PPP1CC/RPL7A/ZSCAN2/DDX5/MCM7/HINT1/RPL37A/B2M/RPL13/NUDT21/RPLP0/SERBP1/PPIA/DCUN1D5/RPL17/RFC3/RPS19/RPS21/RPS3/RPS29/RPL23/RPS7/RPS15A/TUBB/RPL24/HNRNPU/RPL14/RPL39/RPL31/EEF1G/RBBP4/RPL12/RPL38/RPL26/RPL34/RPL10/HSPA8/RPSA/RPS14/RPL30/RPS25/RPL27A/RPL11/EEF1B2/RPS18/RPS8/RPS4X/RPL7/NPM1/RPL23A/RPL13A/RPL22/RPL6/TPT1/RPS23/NFATC3/RPLP2/RP…
GSE24574_BCL6_HIGH_TFH_VS_TFH_CD4_TCELL_DN	GSE24574_BCL6_HIGH_TFH_VS_TFH_CD4_TCELL_DN	188	-0.476953	-2.30795	1e-10	3.71908e-09	2.55123e-09	2973	tags=44%, list=22%, signal=35%	SF3A1/CYTH1/CALM1/MAP1A/USP34/MFGE8/BTG2/RPL29/RGS10/RPL37/PDE4B/LEPROTL1/ATXN7L3B/SARAF/CAPN2/SETD1B/DDX5/RPL13/CDC14A/RGS1/TRAM2/VAMP2/FOXN3/KAT7/ZBTB1/ATP2B1/PIK3IP1/RPL23/CTSO/ITPKB/UBE2G2/SEC31B/FASN/ITGB8/RPS15A/CHD3/SFPQ/BTG1/SATB1/SRSF6/CLSTN1/TXNIP/PCMTD2/RPS13/EIF3A/RPL32/TRIM2/RPL34/RPL10/RFX5/HNRNPDL/RPL30/SGK1/CD47/POU6F1/SYNE2/DGKA/ITGA6/RPS8/SH3YL1/RPL22/RPS12/MCF2L/TPT1/RPS23/RPLP…
GSE24634_NAIVE_CD4_TCELL_VS_DAY3_IL4_CONV_TREG_UP	GSE24634_NAIVE_CD4_TCELL_VS_DAY3_IL4_CONV_TREG_UP	163	-0.515563	-2.45028	1e-10	3.71908e-09	2.55123e-09	1788	tags=36%, list=13%, signal=31%	TUG1/CDR2/PIK3IP1/NLRP1/ATG14/SLC2A4RG/FHL1/FAM117A/ZNF329/GPA33/FOXO1/MTERF4/ZNF266/SMAD7/PTGER4/RABGAP1L/ACSM3/PIK3R1/MGAT4A/RPL35A/ARRB1/ZBTB40/RPL11/ATM/ITGA6/PPP3CC/ITGB7/SERINC5/EPN2/MLLT3/HIVEP2/BTN3A3/ITM2A/S1PR1/FYN/RPL19/PLEKHB1/ACVR2B/SFMBT1/CTSF/RASA3/RPS27/ECHDC2/PLEKHA1/BTN3A1/RNF125/OPTN/ZFP36L2/CD6/CX3CR1/CD247/KLHL3/MAB21L2/ABLIM1/FCMR/LEF1/TCF7/BCL11B
GSE24634_TEFF_VS_TCONV_DAY10_IN_CULTURE_DN	GSE24634_TEFF_VS_TCONV_DAY10_IN_CULTURE_DN	176	0.519726	2.18612	1e-10	3.71908e-09	2.55123e-09	2948	tags=47%, list=21%, signal=38%	MS4A4A/TSPO/HK3/ECHDC3/S100A8/TNFAIP6/POR/CAPG/PLBD1/S100A9/FCER1G/C1QA/DYSF/BLVRB/FES/SLC11A1/GCA/CD63/ACVR1B/TLR8/MILR1/FPR2/CDA/SCPEP1/ITGAM/IDH1/RRAGD/ALDH2/STEAP3/STX11/TLR2/FRAT1/RIN1/VAMP3/IFNGR1/GRN/DSC2/HSPA6/IFI30/PRCP/RAB31/SDCBP/ACSL3/CREG1/CTSH/TLR1/BCAP31/MRC1/CCR1/ALAS1/MPP1/NDRG1/FBP1/FZD2/HAGH/EHD4/CTSZ/ATP6V1E1/RAB13/ATP6AP1/KIAA0930/ITGB2/NPL/LGALS3/LMO2/ATG9A/NPC2/SLC8B1/TBXAS…
GSE24634_TREG_VS_TCONV_POST_DAY10_IL4_CONVERSION_DN	GSE24634_TREG_VS_TCONV_POST_DAY10_IL4_CONVERSION_DN	173	0.581926	2.44488	1e-10	3.71908e-09	2.55123e-09	2217	tags=48%, list=16%, signal=41%	MS4A4A/HK3/ECHDC3/S100A8/C1QB/TP53I3/CYP1B1/MAP2K6/ASPH/CAPG/CEBPA/MERTK/CD163/PLBD1/ACSL1/S100A9/PLAU/TCN2/C1QA/QSOX1/APMAP/BLVRB/TMEM176B/PYGL/OSBPL1A/LY96/CEBPB/TNFSF13/CD63/ST14/SORT1/CD14/ACVR1B/SMARCD3/SIGLEC9/LILRB4/SCPEP1/ITGAM/SLC15A3/IDH1/AQP9/STEAP3/GLA/NLRP3/FGR/HCK/GRN/CTSL/RBM47/FCGR2A/TYROBP/CTSB/GSN/GPX1/STOM/IFI30/SLC31A2/HMOX1/RAB31/CREG1/TM6SF1/PDGFC/RGL1/TLR1/FKBP9/LAMC1/TFEC/…
GSE25087_FETAL_VS_ADULT_TREG_DN	GSE25087_FETAL_VS_ADULT_TREG_DN	162	-0.512459	-2.43761	1e-10	3.71908e-09	2.55123e-09	2303	tags=42%, list=17%, signal=35%	PLA2G12A/HSBP1L1/SARAF/ATMIN/OPHN1/SLC13A4/SRSF7/DGKE/ACSL5/CEP85L/NEAT1/EML4/PCSK7/TUBGCP5/TTC39C/ARHGEF12/LIG1/POLR3E/LRRC8C/TXNIP/KIF5C/BACE1/ENO2/DTX4/GUSBP4/CCL28/FOXP1/ACSM3/ZNF548/TAGAP/AASS/LINC01550/RPL21/VSIG1/SLC46A1/CCR6/ZNF532/POU6F1/COQ10A/PAIP2B/PURA/SYNJ2BP/SPTAN1/SLC25A4/MICAL3/C2orf88/ZNF204P/C12orf42/ADAM12/MORC4/ZNF287/TXLNGY/OXNAD1/RNF125/CACNA1I/NR1D2/NAP1L2/KCNA3/ZFP36L2/KI…
GSE25088_IL4_VS_IL4_AND_ROSIGLITAZONE_STIM_STAT6_KO_MACROPHAGE_DAY10_UP	GSE25088_IL4_VS_IL4_AND_ROSIGLITAZONE_STIM_STAT6_KO_MACROPHAGE_DAY10_UP	186	0.577254	2.44829	1e-10	3.71908e-09	2.55123e-09	2857	tags=44%, list=21%, signal=35%	S100A12/TSPO/TAS2R40/SLC37A3/TLR5/KLHL2/SULT1B1/PROK2/LIN7A/MAP2K6/PADI4/TGFA/MGAM/RGL4/LAMTOR5/CAMP/CKLF/NDUFB3/MANSC1/XRCC4/EXOC6/MSRB1/NLRP12/KBTBD7/GALNT3/MBOAT2/CDA/NCF1C/GLT1D1/SLC25A37/DHRS9/CRISPLD2/MS4A6A/HHEX/PDZD8/RMI1/FKBP8/TRIM25/NEDD8/UBXN6/ACAP1/PRCP/CEACAM4/PADI2/PGAM1/SLF1/PPP4R1/MBOAT1/FAM126B/PTEN/EIF4E3/AGTPBP1/PRDX3/MPP7/BCAP31/ZNF516/KIAA0040/LST1/LTA4H/MTMR3/PHF21A/HAL/PHKA…
GSE25123_CTRL_VS_ROSIGLITAZONE_STIM_PPARG_KO_MACROPHAGE_UP	GSE25123_CTRL_VS_ROSIGLITAZONE_STIM_PPARG_KO_MACROPHAGE_UP	165	0.561788	2.34496	1e-10	3.71908e-09	2.55123e-09	1780	tags=41%, list=13%, signal=36%	MCEMP1/S100A12/PPARG/UPP1/PFKFB3/CLEC5A/OSM/MARCO/BCL2A1/LINC00937/MGAM/LRG1/GGT1/FLT3/ASGR1/OLR1/CATSPER1/GPAT3/F5/S1PR4/CLEC4E/SGMS2/NLRP12/PLP2/GK3P/MBOAT2/CSTA/PFKFB4/CSGALNACT2/SLC25A37/DHRS9/AQP9/IL1B/CFP/NFIL3/CCR2/IL1RN/APOBEC3A/NLRP3/SEMA4A/FRAT1/FGR/TMEM88/P2RX1/RILPL2/PDLIM7/FCN1/CCRL2/ACAP1/PADI2/PGAM1/GLIPR2/SRA1/CSTB/TMTC2/SERPINA1/GRK6/GK/CLMN/PLAUR/RAB27A/ICAM3/ADAM8/LONRF3/NAMPT/…
GSE29618_BCELL_VS_MDC_DAY7_FLU_VACCINE_DN	GSE29618_BCELL_VS_MDC_DAY7_FLU_VACCINE_DN	186	0.549871	2.33214	1e-10	3.71908e-09	2.55123e-09	3520	tags=59%, list=26%, signal=45%	IL1R2/CST7/PLBD1/FCER1G/ROGDI/CEBPD/RAB32/FLT3/LGALS1/APMAP/CKLF/GNA15/TNFSF13/CD63/ETS2/SORT1/GNG5/TIMP1/MCTP1/IMPA2/LDHA/ATP8B4/CSTA/PGM1/CSGALNACT2/ACAA1/MYL6/PSTPIP2/CFP/CLEC4A/ALDH2/ETHE1/IL1RN/MGST2/SEMA4A/CSF2RA/ANXA1/GRN/CLTB/TYROBP/GSN/GPX1/RAB31/DUSP3/PADI2/MYD88/CREG1/ENO1/ADAM8/TIPARP/AP2S1/FCGRT/CYFIP1/NDRG1/FBP1/IGSF6/CASP1/LST1/COL9A2/TPI1/PKM/IGFBP7/ATP6AP1/CLIC2/STX3/ST3GAL6/LMO2…
GSE29618_BCELL_VS_MDC_DAY7_FLU_VACCINE_UP	GSE29618_BCELL_VS_MDC_DAY7_FLU_VACCINE_UP	173	-0.539118	-2.57482	1e-10	3.71908e-09	2.55123e-09	2860	tags=51%, list=21%, signal=41%	SPRY1/PKIG/ZNF43/TTC9/CTC1/ARHGEF18/WDR11/PAWR/SYNPO/ODC1/PIM2/DDX6/CD200/TCF4/EIF4A2/CD79B/MYC/FUT8/NUP88/ADD2/SRSF10/CD19/PIK3IP1/SMCHD1/TSPYL1/FAM3C/ATF7IP/BTG1/TCL1A/VPS13A/EIF2AK3/NT5E/FCER2/GGA2/FCRL2/SP140/STAP1/SPTBN1/GPR18/PDCD4/CD22/CD47/RASGRP3/BACE2/RRAS2/CHMP7/TCF3/BANK1/CD83/ITM2A/S1PR1/PIK3C2B/CD81/PKIA/COBLL1/CD79A/ADAM28/AQP3/GOLGA2P5/ZNF395/RHOH/SETBP1/TPD52/CXCR5/PTPRK/PPP1R16B…
GSE29618_BCELL_VS_MDC_DN	GSE29618_BCELL_VS_MDC_DN	185	0.531325	2.25	1e-10	3.71908e-09	2.55123e-09	2901	tags=50%, list=21%, signal=40%	IL18R1/CAPG/PLBD1/CEBPD/RAB32/FLT3/LGALS1/APMAP/CKLF/TXN/CD63/ETS2/PYCARD/GNG5/TIMP1/COX8A/IMPA2/DDIT4/ACAA1/MYL6/GLRX/PSTPIP2/GBE1/GAPDH/ARPC1B/SEMA4A/LAMTOR2/S100A6/RHOG/GRN/SPINT2/CTSB/GMFG/GSN/TRIB1/STOM/IFI30/PRCP/RAB31/DUSP3/PADI2/SYNGR2/CSTB/CTSH/ENO1/ANXA5/ADAM8/GSTO1/CUEDC2/TIPARP/ARPC4/DPYD/CYFIP1/CAPZA2/ANXA2/NDRG1/FBP1/CASP1/ARPC5/PKM/IGFBP7/RBPJ/ATP6AP1/CLIC2/LSP1/ST3GAL6/MBOAT7/ITGB…
GSE29618_BCELL_VS_MDC_UP	GSE29618_BCELL_VS_MDC_UP	168	-0.53064	-2.52265	1e-10	3.71908e-09	2.55123e-09	2498	tags=49%, list=18%, signal=41%	SYNPO/YTHDC1/ODC1/EIF5/PIM2/JAM3/PNRC1/OPHN1/TSPAN13/EIF4A2/CD79B/MYC/LUC7L/NUP88/EGR1/ADD2/CD19/PIK3IP1/SMCHD1/TSPYL1/FAM3C/CD72/BTG1/TCL1A/NOC3L/EIF2AK3/NT5E/FOXO1/TXNIP/FCER2/MTSS1/GGA2/FCRL2/SP140/STAP1/SPTBN1/GPR18/PDCD4/CD22/CD47/ITPR1/PPP3CC/RASGRP3/BACE2/RRAS2/E2F5/CHMP7/BANK1/S1PR1/RAB30/PIK3C2B/CD81/COBLL1/CD79A/ADAM28/AQP3/ZNF395/RHOH/TPD52/CXCR5/GVINP1/OPTN/CBLB/CLEC2D/CCR7/KCNA3/ST6G…
GSE29618_BCELL_VS_MONOCYTE_DAY7_FLU_VACCINE_DN	GSE29618_BCELL_VS_MONOCYTE_DAY7_FLU_VACCINE_DN	193	0.64224	2.73531	1e-10	3.71908e-09	2.55123e-09	2901	tags=63%, list=21%, signal=50%	S100A12/UPP1/RNASE2/IRAK3/LIN7A/PGD/CEBPA/CD163/ACSL1/ADAM9/QPCT/CEBPD/RAB32/BST1/RAB20/PYGL/TBC1D8/GNA15/TNFSF13/CD63/FLVCR2/FBN2/EXT1/SORT1/MSRB1/CD14/CTSD/GAS7/FPR1/SMARCD3/ZNF467/MCTP1/IMPA2/EMILIN2/ARHGEF40/SULT1A1/UBE2D1/SIGLEC9/SLC36A1/WDFY3/HBEGF/CRISPLD2/CD58/RRAGD/CLEC4A/ALDH2/GLA/NFIL3/STX11/PSTPIP1/IL1RN/MGST2/NLRP3/SEMA4A/CSF2RA/GRN/RBM47/TYROBP/GPX1/FBXL5/TRIB1/SLC31A2/CAMKK2/HMOX1/…
GSE29618_BCELL_VS_MONOCYTE_DAY7_FLU_VACCINE_UP	GSE29618_BCELL_VS_MONOCYTE_DAY7_FLU_VACCINE_UP	174	-0.636522	-3.04479	1e-10	3.71908e-09	2.55123e-09	2498	tags=59%, list=18%, signal=49%	SYNPO/CCNB1IP1/ODC1/RABEP1/PIM2/DDX6/CD200/TSPAN13/CD79B/MYC/SIPA1L3/RAPGEF6/NUP88/SAV1/QRSL1/SRSF10/WEE1/CD19/FAM3C/MAP4K1/BIN1/CD72/BTG1/TCL1A/NT5E/RBM26/FCER2/DENND5B/GGA2/FCRL2/SP140/STAP1/SPTBN1/RPSA/GPR18/PDCD4/CCR6/CD22/SLC25A38/CD47/BLNK/RPS25/ITPR1/PAIP2B/ATM/RASGRP3/BACE2/RRAS2/NPM1/E2F5/CHMP7/ABCB4/TCF3/RPS23/BANK1/DDHD2/ITM2A/RPL9/PIK3C2B/RPS20/PKIA/COBLL1/CD79A/ADAM28/AQP3/GSDMB/ZNF3…
GSE29618_BCELL_VS_MONOCYTE_DN	GSE29618_BCELL_VS_MONOCYTE_DN	191	0.606273	2.57881	1e-10	3.71908e-09	2.55123e-09	2947	tags=58%, list=21%, signal=46%	LILRA5/RNASE2/NAIP/CEBPA/PLIN3/ACSL1/ADAM9/QPCT/CEBPD/RAB32/ASGR2/CNIH4/QSOX1/METTL9/BST1/RAB20/BLVRB/CD63/EXT1/PYCARD/CD14/SMARCD3/GNG5/TIMP1/MCTP1/CDA/S100A11/UBE2D1/WDFY3/HBEGF/CRISPLD2/PTX3/MYL6/GLRX/CLEC4A/NLRP3/VAMP3/S100A6/RHOG/IFNGR1/CTSL/RBM47/CTSB/GMFG/FBXL5/PGK1/TRIB1/STOM/IFI30/SLC31A2/HMOX1/RAB31/SDCBP/TLR4/PPP2R3C/STXBP2/MYD88/CREG1/CDC42EP3/ALDH3B1/PLAUR/ENO1/ANXA5/MAFB/GNS/GSTO1/S…
GSE29618_BCELL_VS_MONOCYTE_UP	GSE29618_BCELL_VS_MONOCYTE_UP	163	-0.663874	-3.15514	1e-10	3.71908e-09	2.55123e-09	2427	tags=60%, list=18%, signal=50%	ODC1/RABEP1/PIM2/DDX6/TCF4/TSPAN13/CD79B/MYC/SIPA1L3/LUC7L/RPLP0/NUP88/ADD2/ESF1/QRSL1/CD19/FAM3C/MAP4K1/CD72/TMEM156/BTG1/KLF8/NOC3L/EIF2AK3/NT5E/FCER2/DENND5B/SLC35F2/GGA2/FCRL2/SP140/STAP1/SPTBN1/RPSA/CCR6/CD22/PARP1/CD47/BLNK/DDX24/ATM/PPP3CC/RASGRP3/BACE2/RRAS2/SLC25A4/E2F5/CHMP7/ABCB4/RPS12/TCF3/RPS23/BANK1/DDHD2/S1PR1/RPS27A/RAB30/PIK3C2B/MMD/RPS20/AFF3/COBLL1/CD79A/ADAM28/AQP3/BCL7A/RPS6/…
GSE29618_MONOCYTE_VS_MDC_DAY7_FLU_VACCINE_UP	GSE29618_MONOCYTE_VS_MDC_DAY7_FLU_VACCINE_UP	192	0.621153	2.64235	1e-10	3.71908e-09	2.55123e-09	2031	tags=45%, list=15%, signal=39%	S100A12/LILRA5/UPP1/S100A8/CYP1B1/IRAK3/FCAR/MARCO/LIN7A/PGD/SMPDL3A/CD163/PLBD1/ACSL1/CKAP4/S100A9/QPCT/STAB1/CR1/ASGR1/DYSF/CNIH4/METTL9/BST1/PYGL/C3AR1/SLC11A1/CEBPB/IER3/F5/MKNK1/CD63/FBN2/EXT1/DRAM1/MSRB1/CD14/AGFG1/CTSD/SMARCD3/VNN2/NCF4/CDA/NCF1C/UBE2D1/SCPEP1/ITGAM/CRISPLD2/PTX3/RRAGD/GLRX/WIPI1/APOBEC3A/CD36/VAMP3/VCAN/CTSL/FCGR2A/CTSB/FCN1/FBXL5/MCOLN1/G0S2/HMOX1/TKT/SDCBP/HNMT/CREG1/TO…
GSE29618_MONOCYTE_VS_MDC_UP	GSE29618_MONOCYTE_VS_MDC_UP	189	0.647887	2.74649	1e-10	3.71908e-09	2.55123e-09	1999	tags=52%, list=14%, signal=45%	S100A12/UPP1/S100A8/CYP1B1/ADM/IRAK3/FCAR/MPO/SLC22A4/MARCO/LIN7A/BCL2A1/PGD/CD163/ACSL1/CKAP4/S100A9/CFD/FCER1G/QPCT/CR1/BST1/PYGL/TBC1D8/SLC11A1/CEBPB/IER3/F5/MKNK1/TNFSF13/CD63/LILRA6/FBN2/EXT1/DRAM1/CD14/CTSD/FPR1/SMARCD3/VNN2/TUBA4A/ARHGEF40/CDA/NCF1C/UBE2D1/SCPEP1/ITGAM/CRISPLD2/SDF2/APOBEC3A/NLRP3/CD36/FGR/IFNGR2/VCAN/CTSL/FCGR2A/TYROBP/CTSB/FCN1/GMFG/FBXL5/PNPLA2/IFI30/SLC31A2/G0S2/HMOX1/…
GSE29618_MONOCYTE_VS_PDC_DAY7_FLU_VACCINE_UP	GSE29618_MONOCYTE_VS_PDC_DAY7_FLU_VACCINE_UP	197	0.609742	2.60355	1e-10	3.71908e-09	2.55123e-09	3013	tags=59%, list=22%, signal=47%	S100A12/UPP1/RNASE2/NAIP/CYP1B1/LIN7A/CEBPA/CD163/PLBD1/ACSL1/CKAP4/S100A9/SLC2A3/QPCT/CEBPD/RAB32/ASGR2/CNIH4/RAB20/BLVRB/PYGL/CEBPB/IER3/TNFSF13/FLVCR2/FBN2/CD14/AGFG1/GAS7/FPR1/SMARCD3/VNN2/TIMP1/TUBA4A/ALOX5/ARHGEF40/UBE2D1/DOK1/RALB/SCPEP1/SLC36A1/ITGAM/WDFY3/HBEGF/BCL6/CRISPLD2/GAPDH/NFIL3/PSTPIP1/IL1RN/APOBEC3A/NLRP3/TLR2/FGR/CLIC1/HCK/IFNGR2/HK2/CTSL/FCN1/GMFG/FBXL5/TRIB1/IFI30/SLC31A2/G0…
GSE29618_MONOCYTE_VS_PDC_UP	GSE29618_MONOCYTE_VS_PDC_UP	194	0.618036	2.63018	1e-10	3.71908e-09	2.55123e-09	2981	tags=59%, list=22%, signal=47%	S100A12/TSPO/UPP1/RNASE2/NAIP/KLHL2/CYP1B1/IRAK3/MARCO/LIN7A/BCL2A1/CEBPA/CD163/PLBD1/ACSL1/CKAP4/S100A9/SLC2A3/QPCT/RAB32/BST1/RAB20/BLVRB/PYGL/IER3/F5/FBN2/CD14/GAS7/FPR1/OAT/TIMP1/ALOX5/ARHGEF40/S100A11/UBE2D1/IFITM2/SCPEP1/WDFY3/HBEGF/BCL6/SLA/CRISPLD2/CD58/CFP/CLEC4A/GAPDH/NFIL3/IL1RN/APOBEC3A/SPI1/NLRP3/TLR2/FGR/HCK/ANXA1/IFNGR2/HK2/CTSL/TYROBP/GMFG/FBXL5/TRIB1/SLC31A2/G0S2/HMOX1/TKT/RAB31/…
GSE3039_NKT_CELL_VS_ALPHAALPHA_CD8_TCELL_DN	GSE3039_NKT_CELL_VS_ALPHAALPHA_CD8_TCELL_DN	162	-0.519989	-2.47342	1e-10	3.71908e-09	2.55123e-09	1246	tags=33%, list=9%, signal=31%	IL18BP/CXCR6/GIMAP7/CD7/CD8B/FOXP1/GIMAP6/LAT/CCL5/STAT1/RPGRIP1/HLCS/IFNG/FYN/SLAMF7/SPN/CTSW/NKG7/KLRC1/CD3D/CD27/PRKCQ/ITGA4/LCK/GZMB/PPP1R16B/CD5/GZMK/SYTL2/THEMIS/TRAF5/CD2/KLRD1/SH2D2A/DPP4/CD6/SH2D1A/CD3G/CD247/PRKCH/STAT4/LY9/GZMA/TOX/ITK/TXK/PRF1/TBX21/SKAP1/CD28/FASLG/IKZF3/CD3E/IL2RB
GSE32986_GMCSF_VS_GMCSF_AND_CURDLAN_LOWDOSE_STIM_DC_DN	GSE32986_GMCSF_VS_GMCSF_AND_CURDLAN_LOWDOSE_STIM_DC_DN	171	-0.520795	-2.49214	1e-10	3.71908e-09	2.55123e-09	2532	tags=50%, list=18%, signal=41%	HAUS5/MORN1/SECISBP2/ZDHHC15/ANGEL1/TPCN1/ARHGAP32/ZMAT1/LEPROTL1/LETMD1/SARAF/SH2D3A/LFNG/C11orf1/RPL37A/SNRPA1/GABBR1/DTWD2/TTC27/RNF157/ADD2/RIMKLB/MBNL1/NOL4L/PEX3/ITPKB/GAL3ST4/PSMG4/EML5/SYDE2/WDR27/DHRS3/TRMT13/TTN/PLXDC1/NPAT/NDRG2/ERMN/SCML1/CFAP44/CUBN/ZNF331/FOXP1/RPL34/SPTBN1/TCEA3/RBM19/RPL30/DDX31/ZNF91/ZBTB20/ZBTB40/PRKCA/SUPT3H/TMEM220/NKAPP1/ITGA6/LDLRAP1/FNBP4/RPS8/ZNF337/APBA2/…
GSE32986_UNSTIM_VS_GMCSF_AND_CURDLAN_HIGHDOSE_STIM_DC_DN	GSE32986_UNSTIM_VS_GMCSF_AND_CURDLAN_HIGHDOSE_STIM_DC_DN	176	-0.522265	-2.50118	1e-10	3.71908e-09	2.55123e-09	2321	tags=41%, list=17%, signal=34%	FXN/PNRC1/SH2D3A/ZNF419/CA5B/ZNF623/GABBR1/LUC7L/ARHGEF9/MTURN/TTYH2/GGT7/GLG1/ACSS1/NOL4L/TSPYL1/DISP1/CHD3/BTG1/IL10RA/WDR27/ZBTB38/PRRC2B/TMEM63A/MTERF4/TTN/SLC6A16/LLGL2/NDRG2/DENND4C/ZNF83/RSAD1/CFAP44/TCEA3/RPL35A/BEX2/CYP4V2/ZNF91/ZBTB20/HNRNPA1/PRKCA/SUPT3H/TMEM220/NKAPP1/SERINC5/MBNL3/CHMP7/TMC8/ANO9/ZBTB10/RPS23/RPL9/FAM120C/TTC3/MAML2/NKTR/CTSF/ZNF540/MALAT1/EPHA4/ZBTB4/AMIGO1/ATP10A/S…
GSE32986_UNSTIM_VS_GMCSF_STIM_DC_UP	GSE32986_UNSTIM_VS_GMCSF_STIM_DC_UP	173	-0.535665	-2.55833	1e-10	3.71908e-09	2.55123e-09	3249	tags=57%, list=24%, signal=44%	ENGASE/KIAA2026/UBE3D/ADGRL1/TPM2/TOM1L2/CD69/PLCL1/RNF216/FHIT/HSF2/PHC3/ING5/CHML/MAGOHB/RGS10/TPCN1/RECK/ARHGAP32/CHD2/LETMD1/PNRC1/SARAF/EXPH5/SMARCA2/SNRPA1/SF1/ACACB/CEP95/TRMT11/GGT7/RIMKLB/MBNL1/NOL4L/PEX3/PITPNM2/ITPKB/GAL3ST4/SON/ICE2/WDR27/DHRS3/ZNF573/FOXO1/NUP160/TTN/PLXDC1/NDRG2/ERMN/SCML1/LTBP3/CFAP44/ZNF331/CPSF6/TCEA3/ZNF682/RPL35A/DDX60/HNRNPDL/SPATA5/DDX31/ZFYVE9/SUPT3H/TMEM220…
GSE34156_NOD2_LIGAND_VS_TLR1_TLR2_LIGAND_6H_TREATED_MONOCYTE_DN	GSE34156_NOD2_LIGAND_VS_TLR1_TLR2_LIGAND_6H_TREATED_MONOCYTE_DN	162	0.635708	2.64999	1e-10	3.71908e-09	2.55123e-09	2768	tags=58%, list=20%, signal=47%	PPARG/FCAR/CAPG/PGD/CD163/ACSL1/ADAM9/ST3GAL4/MGST1/FLOT1/PLAU/ZNF787/QSOX1/BLVRB/BCAT1/C3AR1/DOK3/LILRA6/FAM20C/TMEM144/CD14/GBAP1/CTSD/GK3P/NCF4/AATK/TIMP1/FPR2/EMILIN2/NCF1C/SIGLEC9/LILRB4/SLC25A37/ACVRL1/PSTPIP2/BRI3/ABCD1/TLR2/CLIC1/HCK/CD151/DSE/VCAN/GRN/CTSL/RBM47/FCGR2A/TYROBP/CXCL16/KCNJ2/GPX1/IFI30/FERMT3/RAB31/SYNGR2/CREG1/FANCL/GK/ANXA5/MSR1/MAFB/GNS/GM2A/TFEC/MARCKS/KYNU/TRPS1/CCR1/M…
GSE34156_TLR1_TLR2_LIGAND_VS_NOD2_AND_TLR1_TLR2_LIGAND_24H_TREATED_MONOCYTE_UP	GSE34156_TLR1_TLR2_LIGAND_VS_NOD2_AND_TLR1_TLR2_LIGAND_24H_TREATED_MONOCYTE_UP	173	0.618138	2.59702	1e-10	3.71908e-09	2.55123e-09	3418	tags=62%, list=25%, signal=48%	PPARG/FCAR/CAPG/MERTK/CD163/ADAM9/MGST1/FLOT1/PLAU/BCAT1/C3AR1/SLC11A1/DOK3/LILRA6/CLEC4E/CD14/OSCAR/GBAP1/CTSD/SFXN5/GK3P/NCF4/TIMP1/FPR2/NCF1C/LILRB4/WDFY3/SLC25A37/NCAPG/PSTPIP2/BRI3/ABCD1/TLR2/CLIC1/CSF2RA/HCK/CD151/DSE/IFNGR1/VCAN/GRN/CTSL/RBM47/FCGR2A/TYROBP/FAM89B/CXCL16/KCNJ2/DOCK4/IFI30/FERMT3/HMOX1/RAB31/DUSP3/LAT2/TLR4/SRA1/TALDO1/CREG1/GK/ANXA5/MSR1/MAFB/GNS/GM2A/TFEC/MARCKS/KYNU/FCGR…
GSE34156_UNTREATED_VS_24H_NOD2_LIGAND_TREATED_MONOCYTE_DN	GSE34156_UNTREATED_VS_24H_NOD2_LIGAND_TREATED_MONOCYTE_DN	175	0.613662	2.58038	1e-10	3.71908e-09	2.55123e-09	2982	tags=54%, list=22%, signal=43%	ADM/LIN7A/ASPH/PGD/CD163/ADAM9/MGST1/PLAU/LGALS1/RAB20/BCAT1/OMG/LY96/SLC11A1/DOK3/GCA/GRINA/FAM20C/CD14/NLRP12/GK3P/NCF4/FPR2/EMILIN2/MSL3/SIGLEC9/NOP10/LILRB4/WDFY3/GLT1D1/SLC25A37/PSTPIP2/RHOU/BRI3/CSF2RA/HCK/DSE/VCAN/GRN/WDR41/RBM47/FCGR2A/CXCL16/KCNJ2/DOCK4/GPX1/IFI30/SLC31A2/TMEM170B/RAB31/SMIM3/SYNGR2/SRA1/TALDO1/RP2/CREG1/CTNNA1/GK/ALDH3B1/ANXA5/GM2A/TFEC/KYNU/MED11/TRPS1/KDM1B/ALAS1/MPP1…
GSE34156_UNTREATED_VS_6H_TLR1_TLR2_LIGAND_TREATED_MONOCYTE_UP	GSE34156_UNTREATED_VS_6H_TLR1_TLR2_LIGAND_TREATED_MONOCYTE_UP	169	0.654142	2.75026	1e-10	3.71908e-09	2.55123e-09	2708	tags=57%, list=20%, signal=47%	PPARG/ADM/LIN7A/ASPH/CD163/ADAM9/MGST1/PLAU/FLT3/LGALS1/RAB20/BCAT1/LY96/GPAT3/SLC11A1/DOK3/GCA/CD63/LILRA6/FAM20C/CD14/OSCAR/FPR1/GK3P/NCF4/AATK/FPR2/ATP6V1C1/RAB34/NOP10/LILRB4/WDFY3/HBEGF/SLC25A37/ATP6V0B/PSTPIP2/RHOU/BRI3/TLR2/CSF2RA/HCK/DSE/VCAN/GRN/WDR41/RBM47/FCGR2A/CXCL16/KCNJ2/DOCK4/GPX1/IFI30/HMOX1/TMEM170B/RAB31/SMIM3/SRA1/TALDO1/RP2/CREG1/GK/ALDH3B1/ANXA5/MSR1/MAFB/GM2A/TFEC/GSTO1/KYN…
GSE34205_HEALTHY_VS_FLU_INF_INFANT_PBMC_UP	GSE34205_HEALTHY_VS_FLU_INF_INFANT_PBMC_UP	173	-0.555268	-2.65195	1e-10	3.71908e-09	2.55123e-09	2645	tags=46%, list=19%, signal=38%	WDR11/ZNF577/TTC31/ULK4/RPL27/RPL18/PBXIP1/NONO/SPIB/FBL/RPL7A/TSPAN13/RPL13/NACA/TMED10/LZTFL1/RPS3/AKAP12/YPEL1/EIF3L/KDM4C/RPL15/TBC1D9/GSPT2/ABHD15/ZNF264/EEF2/ST13/GSE1/THEM4/RPL31/ARHGAP17/EEF1G/RPL32/RPL38/CEP126/RPL10/SCRN1/RPS14/CMPK1/RPL21/ALDH1A1/ZNF91/ZBTB40/STMN3/EEF1B2/KCTD7/RPS18/FCRLA/PABPC4/PPP1R3E/RPL7/IRF4/RPS12/TPT1/RPS23/RPLP2/EEF2K/CIITA/RPL19/PID1/DCAF16/RPL5/NAP1L1/RPS3A/C…
GSE34205_HEALTHY_VS_RSV_INF_INFANT_PBMC_DN	GSE34205_HEALTHY_VS_RSV_INF_INFANT_PBMC_DN	158	0.7029	2.91939	1e-10	3.71908e-09	2.55123e-09	1218	tags=39%, list=9%, signal=36%	CD177/RETN/MCEMP1/HP/ARG1/S100A12/GPR84/ANXA3/MMP9/MMP8/CYSTM1/SLPI/ORM1/OLFM4/PGLYRP1/S100P/S100A8/RNASE2/KLHL2/BPI/ADM/MPO/SLC22A4/DEFA4/PLBD1/ACSL1/FCGR1B/S100A9/LTF/IFITM3/LGALS1/TCN2/ASGR2/CAMP/DYSF/BST1/BLVRB/RNASE3/CEACAM6/CDKN3/GNA15/LCN2/RAP1GAP/AGFG1/CDC34/NCF4/TUBA1A/LDHA/E2F2/BCL6/HLX/IL1RN/ARL8A/CD36/RNF10/SMTN/PPP4R2/KIF23/CEACAM8/LIMK2/DSC2/TRIB1
GSE34205_HEALTHY_VS_RSV_INF_INFANT_PBMC_UP	GSE34205_HEALTHY_VS_RSV_INF_INFANT_PBMC_UP	172	-0.679921	-3.24456	1e-10	3.71908e-09	2.55123e-09	1951	tags=52%, list=14%, signal=45%	CNNM3/LPXN/PLEKHF1/RPS3/AKAP12/YPEL1/GLG1/AKR1B1/EIF3L/AKR1C3/ABHD15/ZNF264/FZD3/MPHOSPH8/ST13/GSE1/CD244/HTATSF1/CLSTN1/THEM4/SFI1/IL18BP/EEF1G/TAF3/LTBP3/CEP126/LMO7/PRSS23/RPL10/SCRN1/KIF3A/RPL21/ALDH1A1/RPL30/STMN3/AKT3/RPS18/PABPC4/PPP1R3E/P2RY8/ITGB7/BACE2/KIAA1671/TULP4/ADGRG1/RPS23/CIITA/RPL19/SPN/ZAP70/TSEN54/HDC/EIF4B/RPL4/CPA3/ZMYND11/GNLY/AMIGO1/ANKH/CD160/RPL3/SLAMF6/ABCB1/FCER1A/RFT…
GSE3565_CTRL_VS_LPS_INJECTED_SPLENOCYTES_DN	GSE3565_CTRL_VS_LPS_INJECTED_SPLENOCYTES_DN	153	-0.525502	-2.49238	1e-10	3.71908e-09	2.55123e-09	2679	tags=51%, list=19%, signal=42%	STAMBPL1/STT3B/GAR1/ABCG1/ACSF2/ID3/IFT80/SNHG1/RPS2/RPL29/SSBP2/RGS10/SLC11A2/WDR43/RPL18/NONO/LY6E/ENTPD5/SARAF/FBL/TSPAN13/DUSP6/MYC/RPL13/RAPGEF6/RPLP0/TCF20/CCR9/PLEKHO1/RPS3/TRIM59/N4BP2/GPATCH4/FAM78A/MYBBP1A/PITPNM2/FASN/FAM3C/EEF2/ICE2/SATB1/CD2AP/PIP4K2A/FOXO1/CD7/SESN3/DGKA/EEF1B2/RRAS2/ZNHIT6/ALS2CL/ITM2A/USP28/FILIP1L/EIF4B/TET1/HOOK1/CD3D/CD27/RHOH/PLEKHA1/RNF144A/MDN1/SLAMF6/CCR7/S…
GSE3565_DUSP1_VS_WT_SPLENOCYTES_DN	GSE3565_DUSP1_VS_WT_SPLENOCYTES_DN	162	-0.489114	-2.32656	1e-10	3.71908e-09	2.55123e-09	2679	tags=44%, list=19%, signal=36%	ID3/IFT80/SNHG1/RGS10/RPL18/TIMM9/KAT2A/GNL3/FBL/TSPAN13/DUSP6/SLC14A1/MYC/RAPGEF6/RPLP0/TCF20/CCR9/PLEKHO1/RPS19/RPS3/N4BP2/GPATCH4/FAM78A/MYBBP1A/PITPNM2/ITPKB/EEF2/MBNL2/SATB1/IKZF1/ST8SIA1/TOP2B/CD2AP/PIP4K2A/FOXO1/RPL31/NOP58/CD7/MTSS1/RNF213/ZNF512B/PPAT/SESN3/DGKA/EEF1B2/RRAS2/RPL22/USP28/FILIP1L/EIF4B/TET1/HOOK1/CD3D/CD27/RHOH/SH3PXD2A/RNF144A/MDN1/SLAMF6/ST6GAL1/INPP4B/SIDT1/DPP4/TRIB2/L…
GSE36888_STAT5_AB_KNOCKIN_VS_WT_TCELL_IL2_TREATED_17H_DN	GSE36888_STAT5_AB_KNOCKIN_VS_WT_TCELL_IL2_TREATED_17H_DN	182	0.662084	2.79295	1e-10	3.71908e-09	2.55123e-09	2031	tags=49%, list=15%, signal=43%	KL/GRB10/TSPO/UPP1/CLEC5A/KCNE1/IRAK3/MPO/ARHGAP29/LIN7A/SMPDL3A/ACSL1/CFD/ADAM9/LINC00968/CR1/CARD16/METTL9/B3GNT5/PINK1/PYGL/CATSPER1/CLTCL1/F5/ANO10/DOK3/GCA/GRINA/TOX2/SGMS2/MSRB1/CTSD/PLD1/SERPINB1/MTX1/NLRP12/TLR8/AGTRAP/TMEM91/FPR2/HSPA1A/RBP7/NCF1C/UBE2D1/SCPEP1/ITGAM/CMTM2/RXFP2/PSRC1/ANO5/HLX/SHKBP1/HORMAD1/TBC1D2/NLRP3/CD36/RHOT1/ARL11/ARID3A/PDLIM7/CRADD/FCGR2A/TYROBP/LDLRAD3/FCN1/GPX…
GSE36888_STAT5_AB_KNOCKIN_VS_WT_TCELL_IL2_TREATED_2H_DN	GSE36888_STAT5_AB_KNOCKIN_VS_WT_TCELL_IL2_TREATED_2H_DN	178	0.591923	2.49763	1e-10	3.71908e-09	2.55123e-09	2747	tags=51%, list=20%, signal=41%	CLEC5A/CES1/NAIP/TP53I3/MPO/UBTD1/LIN7A/ADAM9/SLC2A3/ASGR2/HOMER3/BLVRB/NME8/CATSPER1/HMGB2/ARHGAP24/LTB4R/F5/ANO10/GCA/BATF/ST14/FBN2/SGMS2/PLD1/NLRP12/SMARCD3/ZNF775/AGTRAP/VNN2/ZNF467/ALOX5AP/SCPEP1/ITGAM/RNASE4/PSRC1/HBEGF/PELO/ANO5/CRISPLD2/AQP9/IL1B/HLX/LAMB2/ALDH2/JAG1/ETHE1/LAMTOR1/FAM200B/EMB/TSHZ3/FAR2/GPX1/ACAP1/TMEM170B/DUSP3/LINC00963/CARS2/CTSH/SEMA3C/CLMN/TMEM38A/MPP7/PTPRN2/PTRHD1…
GSE36888_UNTREATED_VS_IL2_TREATED_STAT5_AB_KNOCKIN_TCELL_2H_DN	GSE36888_UNTREATED_VS_IL2_TREATED_STAT5_AB_KNOCKIN_TCELL_2H_DN	156	-0.552276	-2.61823	1e-10	3.71908e-09	2.55123e-09	2817	tags=49%, list=20%, signal=40%	NIT2/ZNF284/NAV1/DHX35/CD38/IFT80/EFHC1/AK3/ADA/RPS11/GRIP1/DDX47/CHAC2/PLA2G12A/SPIB/SP140L/DGKE/NOL11/RBM28/NAA40/ZNF789/ARMCX2/FHL1/MAP4K1/HAPLN3/CAND1/THEM4/C11orf49/SIT1/ARHGAP5/SP140/PEBP1/PRSS23/MTERF2/ABCE1/TCEA3/SLC9A7/CCL5/TFDP2/SLC46A1/ZBTB5/ZNF571/ZNF251/RPS18/ITGB7/ODF2L/ABI3/UST/HIVEP2/TCF3/UTP20/RPLP2/SLAMF7/ZAP70/MMD/ADAM28/BCL7A/TPD52/CD160/TRAF5/S1PR5/KLRF1/TRIB2/LBH/STAT4/EVL/I…
GSE36888_UNTREATED_VS_IL2_TREATED_TCELL_17H_DN	GSE36888_UNTREATED_VS_IL2_TREATED_TCELL_17H_DN	158	0.576286	2.39351	1e-10	3.71908e-09	2.55123e-09	2032	tags=44%, list=15%, signal=38%	S100A12/SH3PXD2B/CYSTM1/PFKFB3/ANKRD22/CASP5/PLSCR1/SAMSN1/ADM/TNFAIP6/FCAR/BCL2A1/SMPDL3A/ACSL1/CKAP4/TGFA/FCER1G/HECW2/CNIH4/GALNT4/LAMB3/GNA15/BATF/STK3/CD59/CLEC4E/CDKN2D/ACVR1B/PLP2/TUBB4B/ALOX5AP/FPR2/LDHA/KCNJ15/DDIT4/SLC25A37/BCL6/PTX3/GLRX/HLX/TMEM45B/TLR2/CLIC1/HCK/RILPL2/LIMK2/PDLIM7/CD274/G0S2/TOM1/CPD/SERPINA1/GK/PLAUR/SPRED2/KYNU/ZNF319/PIK3AP1/TECPR2/ACOT9/NAMPT/FNDC3B/ZC3H12A/TMEM…
GSE36888_UNTREATED_VS_IL2_TREATED_TCELL_6H_UP	GSE36888_UNTREATED_VS_IL2_TREATED_TCELL_6H_UP	161	0.566594	2.35692	1e-10	3.71908e-09	2.55123e-09	1945	tags=40%, list=14%, signal=35%	MCEMP1/S100A12/CLEC4D/SH3PXD2B/PFKFB3/CASP5/S100A8/NLRC4/SOCS3/PLSCR1/SAMSN1/SMPDL3A/S100A9/IL4R/TGFA/FCER1G/LTB4R/GNA15/IER3/BASP1/CD55/CDKN2D/CD14/PLD1/SERPINB1/PLP2/FPR1/VNN2/FPR2/EMILIN2/DDIT4/CDA/SLC25A37/SLA/RAB24/IL10RB/RILPL2/LIMK2/FCGR2A/RIPK3/TRIB1/METRNL/RAB31/IRS2/STXBP2/APH1B/TOM1/CPD/SESN2/GK/RAB27A/PIK3AP1/TECPR2/NAMPT/NAGS/EHD1/SPTLC2/TNFRSF8/LILRB3/PNPLA6/LRRC25/ZC3H12A/TMEM115/T…
GSE3720_UNSTIM_VS_PMA_STIM_VD2_GAMMADELTA_TCELL_UP	GSE3720_UNSTIM_VS_PMA_STIM_VD2_GAMMADELTA_TCELL_UP	148	-0.51028	-2.38956	1e-10	3.71908e-09	2.55123e-09	2641	tags=47%, list=19%, signal=38%	GAS5/RPS2/RPL29/SSBP2/RGS10/RPL27/WDR43/RPL37/RPL18/FAM162A/LEPROTL1/PAICS/GFM1/GNL3/SARAF/RBM6/FBL/DUSP6/RPL37A/NACA/PSME2/RPLP0/CMC1/DDX10/RPS3/TRIM59/ERAP1/FAM78A/RPL23/THUMPD1/POLR3E/RPL24/BTLA/RPL39/NOP58/RAD50/RPL12/RPL32/TBC1D19/STAP1/RPSA/RPL30/RPL10A/DGKA/EEF1B2/HSH2D/WWP1/RRAS2/ZNHIT6/RPL23A/RPS12/URB1/RPL19/RPS20/RPL4/RPS27/HOOK1/CD3D/CD27/PLEKHA1/RNF144A/RPL3/INPP4B/DPP4/EVL/EEF1A1/EO…
GSE3982_CENT_MEMORY_CD4_TCELL_VS_NKCELL_UP	GSE3982_CENT_MEMORY_CD4_TCELL_VS_NKCELL_UP	141	-0.527433	-2.44727	1e-10	3.71908e-09	2.55123e-09	2873	tags=50%, list=21%, signal=40%	CDKAL1/CATSPERB/NIT2/ZBTB44/PCID2/RAD54B/CNTNAP1/RPL27/CNOT1/PDE4B/EPM2A/PUS1/RPL7A/CISH/ADNP2/GABBR1/RAPGEF6/LARP1/UGT8/WDR76/TGIF2/SGCB/CDC14B/MALT1/UBE2G2/DPH2/USP13/RPL24/HNRNPU/TMEM63A/CSF1/DDX18/URI1/PCYOX1L/KIF5C/RPL12/RPL32/HABP4/RPL30/HNRNPA1/RPL10A/DGKA/EEF1B2/PHF10/CHMP7/GPR183/RPL6/ENOSF1/RPL5/AQP3/RPL4/LDHB/CD40LG/USP36/RHOH/ICOS/CAND2/MID2/CACNA1I/SLAMF1/AHNAK/INPP4B/CD2/UBASH3A/KLH…
GSE3982_DC_VS_CENT_MEMORY_CD4_TCELL_DN	GSE3982_DC_VS_CENT_MEMORY_CD4_TCELL_DN	155	-0.530471	-2.51393	1e-10	3.71908e-09	2.55123e-09	2979	tags=54%, list=22%, signal=42%	EPPK1/IQCB1/APOBEC3G/GLOD4/TRAPPC2/HAUS5/ARHGEF18/PCID2/SRSF5/ARHGEF6/PDE4B/EPM2A/ZNF136/CD200/SEMA4C/COX10/EIF4EBP2/GABBR1/RAPGEF6/KRI1/DIDO1/ZNF451/CASP6/SEMA6A/VPS13D/ZNF264/ZNF506/FAM117A/ICE2/PMS2P5/NT5E/IFI44L/DDX18/FOXO1/ZNF266/RPL39/URI1/SLC6A16/AMIGO2/RBM14/ARHGAP5/SP140/RPL26/SPTBN1/GIMAP6/ARHGAP35/TCOF1/ZNF91/AKT3/NOL9/ZNF337/MAN1C1/CHMP7/RPL6/TPT1/BTN3A3/S1PR1/OAS2/LINC01278/FLT3LG/MO…
GSE3982_DC_VS_NKCELL_DN	GSE3982_DC_VS_NKCELL_DN	137	-0.520316	-2.40124	1e-10	3.71908e-09	2.55123e-09	1606	tags=37%, list=12%, signal=33%	AKR1C3/MEF2C/ZNF506/FAM117A/CD72/RAB11FIP5/TRRAP/ACKR3/RBM14/SP140/STAP1/SPTBN1/GIMAP6/DENND2D/MAPRE2/SYNE2/NOL6/GFI1/RPL6/THBS4/BTN3A3/PMEL/LINC01278/FLT3LG/YLPM1/RPS3A/TSPYL2/COLQ/PASK/CPA3/ZNF287/RHOH/AKAP6/RNF144A/CD160/GVINP1/NAP1L2/KLRC3/SIDT1/SH2D2A/GCNT4/KLRB1/ITK/TXK/NCAM1/TBX21/SPOCK2/ABLIM1/BCL2/MYBL1/PTCH1
GSE3982_EOSINOPHIL_VS_CENT_MEMORY_CD4_TCELL_DN	GSE3982_EOSINOPHIL_VS_CENT_MEMORY_CD4_TCELL_DN	170	-0.491786	-2.34598	1e-10	3.71908e-09	2.55123e-09	2549	tags=42%, list=18%, signal=34%	ABCA3/BLMH/ZNF32/CASP8AP2/CIZ1/CUL1/TRAM1/CD320/CCDC25/SEMA4C/CAPN2/UMPS/ZNF318/CMTR1/GRSF1/CASK/PLEKHO1/RPS21/PKD1P1/LZTFL1/NAP1L4/MALT1/MICALL1/MCM3/AGPAT5/TTC37/ABL1/IL10RA/GPA33/NOC3L/CAND1/DHRS3/TMEM63A/DDX18/DDX11/ITGB1/URI1/CLUAP1/EEF1G/LTBP3/MAP3K4/RPL26/HSPA8/CYB561/GIMAP6/ERBB2/HABP4/TCOF1/RPS17/TMEM204/PELP1/ZNF544/RPL7/LIMA1/RPL13A/IRF4/RPL22/APBB1/PPRC1/PIK3C2B/PASK/ITPR3/LCK/CBX5/CB…
GSE3982_EOSINOPHIL_VS_NEUTROPHIL_DN	GSE3982_EOSINOPHIL_VS_NEUTROPHIL_DN	156	0.588618	2.44267	1e-10	3.71908e-09	2.55123e-09	2786	tags=46%, list=20%, signal=37%	S100A12/FCGR1A/ORM1/PFKFB3/CASP5/ADM/MAP2K6/ACSL1/MGAM/IFITM3/DYSF/RAB20/OMG/FLOT2/BAD/CEACAM1/GBAP1/GNG5/B4GALT5/YIPF1/MAPK3/KAZN/PRMT5/CDA/TYMP/SLC15A3/JUNB/SIGLEC5/NFIL3/IL1RN/APOBEC3A/STX10/PRKCD/DOCK4/FBXL5/TRIB1/MOSPD2/TKT/LAT2/TALDO1/SH3GLB1/CTSH/RPS6KA1/IFI35/TMEM132A/MARCKS/FOLR2/SPTLC2/DPYD/SECTM1/REPS2/KIAA0040/BAZ1A/NRBF2/CTBS/EFHC2/TNFSF10/FAM53C/MVD/CYTH4/TNFRSF10C/VIM/PPP2R5A/ZYX/C…
GSE3982_MAC_VS_CENT_MEMORY_CD4_TCELL_DN	GSE3982_MAC_VS_CENT_MEMORY_CD4_TCELL_DN	153	-0.514862	-2.44191	1e-10	3.71908e-09	2.55123e-09	3277	tags=53%, list=24%, signal=41%	MMS19/RPL36/TTC22/CYFIP2/GPX7/BBS1/N4BP2L1/CUL4A/BRD1/TRAPPC2/OFD1/INPP4A/MACF1/PDE4B/AKAP9/PIM2/KAT2A/GNL3/DNAJC24/ZNF500/ZNF14/RAPGEF6/SLC25A15/ZNF451/PLEKHF1/PKD1P1/TUG1/NAP1L4/UBIAD1/CDR2/HERC1/FUS/PCDH12/UBE2G2/VPS13D/SLC2A4RG/WDR33/IL10RA/IKZF1/DDX11/PLXDC1/GPATCH8/TRPC1/EEF1G/MYH3/PTCD3/CROCCP2/RPL35A/RPS17/POLR1E/CEP72/TMEM204/ZNF337/ZNF544/TRANK1/RPL7/GFI1/MLLT3/IRF4/RPS12/NFATC3/FYN/FAM…
GSE3982_MEMORY_CD4_TCELL_VS_BCELL_UP	GSE3982_MEMORY_CD4_TCELL_VS_BCELL_UP	144	-0.541727	-2.52291	1e-10	3.71908e-09	2.55123e-09	2928	tags=55%, list=21%, signal=44%	POGLUT1/CALM1/ULK2/CATSPERB/GZMM/LATS1/SEMA4D/GPR171/NPRL3/GIMAP4/AMMECR1/CACNB1/PHLDA1/MAN2A1/DNMT1/CISH/SEMA4C/LPXN/PLEKHF1/ESF1/WDR76/CASP6/DGCR8/SEC31B/SLC2A4RG/USP13/IL10RA/PLXDC1/GBP1/KIF5C/ENO2/JAKMIP2/HGD/GRAP2/GIMAP6/RPS4Y1/KDM5D/HUWE1/PURA/ITGA6/DDX3Y/IL32/LIMA1/MLLT3/CFH/CD4/ENOSF1/ZAP70/PTPRM/CD40LG/CD3D/PRKCQ/ICOS/LCK/TRAT1/CAND2/ANKH/GZMK/INPP4B/CD2/UBASH3A/DLG3/PRKY/DPP4/CD6/SH2D1A…
GSE3982_MEMORY_CD4_TCELL_VS_TH2_UP	GSE3982_MEMORY_CD4_TCELL_VS_TH2_UP	163	-0.478314	-2.27325	1e-10	3.71908e-09	2.55123e-09	3918	tags=53%, list=28%, signal=39%	WDR59/SH2B1/AHCYL2/SNX29P2/SUN2/KLHL20/R3HDM2/TNKS/TMC6/EIF1/RALGAPB/TGFBR2/LINC00623/TRIM33/TLE1/KMT2D/FOXJ3/SIK3/ADGRL1/ABCA5/PLEKHG3/ASXL1/CRTAP/AK1/N4BP2L1/POGLUT1/CALM1/CATSPERB/FKBP11/MACF1/PBXIP1/GDPD5/AKAP9/EIF4A2/DDX5/JAK1/MBNL1/HERC1/DGCR8/CTSO/SEC31B/BIN1/BTG1/PIP4K2A/CLSTN1/ACKR3/ADARB1/TSC22D1/GBP1/KIF5C/PGAP3/ERBB2/CCR6/RPL30/HUWE1/KAT6B/SYNE2/AKT3/TTC12/ANKEF1/ZNF37BP/LPIN1/JADE2/M…
GSE3982_NEUTROPHIL_VS_BCELL_DN	GSE3982_NEUTROPHIL_VS_BCELL_DN	173	-0.512441	-2.44742	1e-10	3.71908e-09	2.55123e-09	3098	tags=46%, list=22%, signal=36%	RRM1/N4BP2L1/RANBP1/BAG2/STAMBPL1/AK2/DCK/EIF3F/ABCF2/PTER/ZNF74/GNB5/NPRL3/RCN2/SS18/TRMT61B/YBX1/MOCS2/SSB/FAM136A/ANAPC5/FAM162A/UAP1/MYC/PCNT/HINT1/KNOP1/RPL13/PPIA/HDAC9/C2CD2/RPS19/SDAD1/GOLGA3/PKD1P1/ZBTB14/ERAP1/CRYZ/AKR1B1/NAA40/KHDRBS1/RNMT/NFX1/CD72/AVEN/PMS2P5/AKAP1/POLR3E/PCBP4/RPAP1/RPL31/EEF1G/RPL32/GGA2/MAP3K4/STAP1/RFX5/CPSF6/NOLC1/RPL35A/ARHGEF10/MGA/SUPT3H/RPS18/RPS4X/PDE4DIP/R…
GSE3982_NEUTROPHIL_VS_CENT_MEMORY_CD4_TCELL_DN	GSE3982_NEUTROPHIL_VS_CENT_MEMORY_CD4_TCELL_DN	175	-0.487776	-2.33316	1e-10	3.71908e-09	2.55123e-09	4357	tags=57%, list=32%, signal=39%	DUSP10/PUM1/SMIM10L1/UBE3C/REXO2/ZNF432/TMEM254/ZNF665/DBR1/COQ4/RAN/ABCC10/DDX51/AIMP1/USP16/MCCC1/DZIP3/GTPBP4/PDE3B/GALT/EIF2B3/PIGO/ETNK1/PARP2/SEH1L/GCLC/PLAG1/PAAF1/NUP133/LGALS3BP/CEP68/AK2/PTCD2/HEATR6/CLIP4/SMC5/RAD54B/CNOT1/EPB41L2/SLC35D1/TRAM1/FXN/PLA2G12A/STARD7/HINT1/PPOX/ADTRP/ZBTB14/MAZ/CAPRIN2/LZTFL1/HCFC1/MALT1/HERC1/BRWD1/RPA1/RNMT/RPS15A/TUBB/DNAAF5/POLR3E/ZNF266/ZNF83/IL2RA/M…
GSE3982_NEUTROPHIL_VS_CENT_MEMORY_CD4_TCELL_UP	GSE3982_NEUTROPHIL_VS_CENT_MEMORY_CD4_TCELL_UP	180	0.625214	2.63771	1e-10	3.71908e-09	2.55123e-09	3751	tags=66%, list=27%, signal=48%	S100A12/ANXA3/MMP9/SLPI/HK3/PFKFB3/KLHL2/SULT1B1/PGD/CEBPA/LMNB1/PADI4/CFD/SLC2A3/BLOC1S1/DYSF/APMAP/HAUS4/LY96/TNNI2/TNFSF13/CD63/NQO2/B9D2/CLEC4E/LCN2/CDKN2D/MAFG/IMPA2/S100A11/NOP10/BCL6/PELO/SLC15A3/RRAGD/PSTPIP2/SH2B2/GNB2/IMPDH1/DHRS12/RHOG/TST/IFNGR1/B3GALT4/LIMK2/PRCP/LAT2/FOSL2/SH3GLB1/CCPG1/RPS6KA1/CHSY1/PTEN/PLXNC1/AGTPBP1/ADAM8/IL1RAP/ZNF516/SECTM1/CYB5R1/SOS2/NRBF2/CHMP1A/ANPEP/HSPBA…
GSE3982_NEUTROPHIL_VS_EFF_MEMORY_CD4_TCELL_UP	GSE3982_NEUTROPHIL_VS_EFF_MEMORY_CD4_TCELL_UP	180	0.617794	2.6064	1e-10	3.71908e-09	2.55123e-09	3558	tags=63%, list=26%, signal=47%	FCGR1A/PFKFB3/KLHL2/PLSCR1/SULT1B1/FCAR/OSM/POR/CEBPA/PADI4/ADGRG3/RAB32/DYSF/HAUS4/NQO2/SNORA21/EXT1/SORT1/PYCARD/SMARCD3/MAFG/GNG5/UBE2J1/YIPF1/ALOX5/BCL3/CDA/RALB/BCL6/RRAGD/PSTPIP2/JUNB/SH2B2/APOBEC3A/NLRP3/IMPDH1/MED16/PHC2/AP3S1/TST/IFNGR1/STX10/CLTB/LIMK2/FAM89B/PSENEN/DOCK4/PRCP/TCIRG1/SDCBP/FOSL2/TM6SF1/ICAM3/MARCKS/TECPR2/ZNF516/SECTM1/SLC25A44/CAPZA2/CYB5R1/BAZ1A/MICU1/ATP6V0C/BRCA1/NI…
GSE3982_NEUTROPHIL_VS_NKCELL_UP	GSE3982_NEUTROPHIL_VS_NKCELL_UP	179	0.599635	2.53057	1e-10	3.71908e-09	2.55123e-09	3599	tags=58%, list=26%, signal=44%	ANXA3/MMP9/FCGR1A/SLPI/PFKFB3/S100P/PLSCR1/FCAR/SLC22A4/ASPH/PLIN3/ACSL1/CKAP4/CFD/ADGRG3/RAB20/PINK1/TNNI2/NDUFB3/CNTNAP3B/B9D2/SNORA21/EXT1/GNG5/GK3P/B4GALT5/AATK/LYL1/FPR2/IMPA2/UBE2J1/YIPF1/MSRA/ALOX5/S100A11/ADAP1/PELO/SLA/GLRX/HLX/SDF2/IL1RN/APOBEC3A/SPI1/NLRP3/LIMK2/TRIM25/FBXL5/SLC31A2/MOSPD2/SLC22A18/SDCBP/SH3GLB1/PPP4R1/TM6SF1/CHSY1/GK/PLXNC1/ICAM3/ADAM8/MARCKS/FAM131A/CCR1/SECTM1/SLC25…
GSE41176_UNSTIM_VS_ANTI_IGM_STIM_TAK1_KO_BCELL_24H_DN	GSE41176_UNSTIM_VS_ANTI_IGM_STIM_TAK1_KO_BCELL_24H_DN	148	0.548048	2.25533	1e-10	3.71908e-09	2.55123e-09	1651	tags=38%, list=12%, signal=34%	RETN/S100A12/ORM1/CASP5/S100A8/PLSCR1/SAMSN1/TRPM2/ADM/MARCO/SMPDL3A/CKAP4/S100A9/FCER1G/TPST1/ADGRG3/METTL9/RPH3A/GNA15/SRPK1/BASP1/CLEC4E/NT5DC2/CD82/PLP2/FPR1/MAFG/MCTP2/KCNJ15/DDIT4/NCF1C/WDFY3/FZD5/MYO10/PTX3/PSTPIP2/CFP/STEAP3/SEMA4A/HCK/DSE/IFNGR2/VCAN/CDK14/CALCRL/LIMK2/CTSB/LAT2/STXBP2/CPD/CHMP2B/ADGRE1/GTDC1/ADAM8/LYRM1/NFKBIA
GSE45365_HEALTHY_VS_MCMV_INFECTION_CD11B_DC_IFNAR_KO_DN	GSE45365_HEALTHY_VS_MCMV_INFECTION_CD11B_DC_IFNAR_KO_DN	114	0.666944	2.64176	1e-10	3.71908e-09	2.55123e-09	1842	tags=46%, list=13%, signal=41%	HP/NLRC4/BPI/FFAR3/FCGR1B/HAUS4/TRIQK/BAD/CDKN3/CD63/NEDD4/SKA3/SLC16A3/PLD1/AGTRAP/DEPDC1B/KIF15/ANLN/ATP8B4/DHCR7/MSRB2/DDIAS/FAM110B/DTL/NCAPG/MYO10/TMEM132D/KIF14/IFT20/BUB1/GAPDH/SEPHS2/AURKA/FAM200B/RNASEK/ASPM/BTBD19/CDC20/TKT/TTK/ADGRE1/SH3RF1/PDGFC/ARF5/G6PD/KIF20A/CENPE/SDHC/MND1/TK2/NDUFB9/FAM20A/STAU2
GSE45365_HEALTHY_VS_MCMV_INFECTION_CD11B_DC_IFNAR_KO_UP	GSE45365_HEALTHY_VS_MCMV_INFECTION_CD11B_DC_IFNAR_KO_UP	150	-0.621637	-2.92613	1e-10	3.71908e-09	2.55123e-09	3390	tags=61%, list=25%, signal=46%	CASS4/DDX11L2/LANCL3/PINX1/ARRDC2/CAPN15/MEF2D/NF2/DCK/EGR2/ZMIZ1/TTC9/ARHGEF18/ZNF808/MTG1/PAWR/USP11/NAT9/CHD2/EIF3B/MAP3K14/TAF1C/RHOBTB2/FAM53B/EXD2/KRI1/CNNM3/UNK/HCFC1/ZNF286A/MYEF2/DISP1/JUP/CABIN1/ZNF329/ZIK1/KLF8/HHAT/HNRNPU/ZNF542P/NT5E/TTC39B/RPAP1/SFI1/UNC5CL/ZSCAN12/FOXK1/EPB41L4A/KIF5C/ZNF331/DCAF4/TCOF1/PDCD4/IMMP2L/SPATA5/ZNF571/ZNF382/ZNF91/CYB5RL/PDE4DIP/ANKEF1/SNPH/IL23A/ANKRD2…
GSE45365_WT_VS_IFNAR_KO_CD11B_DC_DN	GSE45365_WT_VS_IFNAR_KO_CD11B_DC_DN	137	0.643097	2.61776	1e-10	3.71908e-09	2.55123e-09	2816	tags=53%, list=20%, signal=42%	HP/ITGA7/HK3/NLRC4/SULT1B1/LIN7A/MAP2K6/DACH1/PGD/SMPDL3A/DLC1/RAB32/HAUS4/NME8/TRIQK/BAD/CDKN3/CD63/NEDD4/DRAM1/OSCAR/PLD1/OAT/AGTRAP/ATP8B4/MSRB2/DDIAS/FAM110B/SIGLEC9/MYO10/SIL1/KIF14/RHOU/IFT20/TMEM165/GAPDH/SEPHS2/AURKA/RFXANK/KIF23/PCMT1/WDR41/GSKIP/PRKCD/ASPM/C1GALT1C1/ADGRE1/ARF5/TBC1D8B/CENPE/TIPARP/NDUFAF1/CCNB2/STAU2/VIPAS39/ACER3/BRCA1/ZFYVE16/VIM/NIT1/ENY2/OCRL/NCF2/HSBP1/PSEN1/VRK2/…
GSE45365_WT_VS_IFNAR_KO_CD11B_DC_UP	GSE45365_WT_VS_IFNAR_KO_CD11B_DC_UP	156	-0.642715	-3.04698	1e-10	3.71908e-09	2.55123e-09	2836	tags=62%, list=21%, signal=49%	ABCG1/L3MBTL2/C14orf28/QRICH1/SULF2/MTG1/NAT9/AARS2/UBTF/CDIP1/KAT2A/EIF3B/MAP3K14/NOP14/EHMT2/ST3GAL1/HPS4/SKI/CMTR1/KLF3/KRI1/TCF20/KLHDC4/UNK/PP7080/RIMKLB/VEGFB/MRPS25/DISP1/MARS2/MAP4K1/CABIN1/ZNF506/ST6GALNAC6/ATXN7L2/KLF8/DHRS3/NT5E/TTC39B/THEM4/UNC5CL/ZSCAN12/CRTC1/ZNF154/JAKMIP1/DCAF4/PLEKHG4/TCOF1/ZNF682/PATL2/PDCD4/VSIG1/SPATA5/PELP1/CYB5RL/PDE4DIP/GNPNAT1/ANKEF1/SNPH/SLC25A4/IL23A/ANK…
GSE45739_UNSTIM_VS_ACD3_ACD28_STIM_NRAS_KO_CD4_TCELL_DN	GSE45739_UNSTIM_VS_ACD3_ACD28_STIM_NRAS_KO_CD4_TCELL_DN	151	-0.498281	-2.34776	1e-10	3.71908e-09	2.55123e-09	1593	tags=40%, list=12%, signal=36%	NCR3/GFOD1/FAM3C/PALLD/CD72/GSE1/CD244/NT5E/CD8B/GGA2/PRSS23/CCL5/F2R/PDGFD/MATK/RRAS2/SLC25A4/GFI1/ADGRG1/CACNA2D2/FYN/SLAMF7/CTSW/MYO6/NKG7/CD79A/KLRC4/BCL7A/GNLY/DLG5/GZMB/PTPRK/RGS9/CD160/CBLB/ABCB1/GZMH/GZMK/KLRC3/DLG3/CD8A/KLRD1/COLGALT2/S1PR5/SH2D2A/KLRF1/AUTS2/BNC2/GZMA/C1orf21/PRF1/TBX21/PAX5/RUNX3/AGAP1/SPON2/FASLG/FAT4/TGFBR3/IL2RB
GSE45739_UNSTIM_VS_ACD3_ACD28_STIM_NRAS_KO_CD4_TCELL_UP	GSE45739_UNSTIM_VS_ACD3_ACD28_STIM_NRAS_KO_CD4_TCELL_UP	182	-0.477752	-2.29789	1e-10	3.71908e-09	2.55123e-09	1963	tags=37%, list=14%, signal=32%	GRSF1/DIDO1/CDC14A/ZBTB14/PSIP1/MALT1/CREBZF/PARP12/FHL1/ST13/GPA33/ST8SIA1/CYLD/AP3M2/PCMTD2/TRPC1/PCYOX1L/LTBP3/PTCD3/ZNF512B/SPTBN1/BAG3/PRKCA/DGKA/NOL9/PHF10/ITGA6/MORC2/TTC12/SERINC5/PDE4DIP/MDFIC/MLLT3/GPR183/NEMP1/MFHAS1/ENOSF1/LANCL1/SLC7A6/FLT3LG/PHC1/RCAN3/MORC4/AQP3/LDHB/CD40LG/ICOS/TRAT1/MAL/CACNA1I/ANK3/CD5/INPP4B/EPHX2/TBC1D4/IL11RA/TNFRSF25/DPP4/CAMK4/TRIB2/KLHL3/DYRK2/TESPA1/GOLGA…
GSE45739_UNSTIM_VS_ACD3_ACD28_STIM_WT_CD4_TCELL_DN	GSE45739_UNSTIM_VS_ACD3_ACD28_STIM_WT_CD4_TCELL_DN	173	-0.478705	-2.28629	1e-10	3.71908e-09	2.55123e-09	1609	tags=33%, list=12%, signal=29%	RAP2A/NCR3/YES1/RBBP7/GSE1/CD244/NT5E/PIP4K2A/RALGDS/LLGL2/CD8B/SMAD7/JAKMIP2/PRSS23/CCL5/F2R/MATK/SLC25A4/ADGRG1/CACNA2D2/IFNG/SLAMF7/CTSW/NKG7/HOPX/KLRC4/GZMB/CD160/CBLB/ABCB1/GZMH/GZMK/KLRC3/RFTN1/PTPN4/CD8A/KLRD1/PRR5L/SH2D2A/KLRF1/SH2D1A/KLRG1/PTGDR/NCALD/CX3CR1/GZMA/C1orf21/PRF1/TBX21/FCGBP/RUNX3/MYBL1/AGAP1/FASLG/PTCH1/TGFBR3/IL2RB
GSE45881_CXCR6HI_VS_CXCR1LO_COLONIC_LAMINA_PROPRIA_UP	GSE45881_CXCR6HI_VS_CXCR1LO_COLONIC_LAMINA_PROPRIA_UP	174	-0.496668	-2.3758	1e-10	3.71908e-09	2.55123e-09	2779	tags=38%, list=20%, signal=31%	TIAL1/CLIP4/FUBP1/QRICH1/MECP2/BLMH/MACF1/SLC11A2/CDK12/ALG9/MIA3/MCM3AP/TAF1C/PDXDC1/SETD1B/RAPGEF6/CCR9/ZNF451/RBM25/CDC14A/MPHOSPH9/VAMP2/EML4/PCSK7/HERC1/NLRP1/CREBZF/PSME4/PARP12/NUP205/YES1/INPP5E/VPS13A/MTA1/AP3M2/PLXDC1/LMAN1/EIF3A/SCML1/ENO2/LTBP3/MAP3K4/TPP2/PTPN13/DGKA/SLC4A7/APOL3/USP24/SLC5A3/HDC/NKTR/CD40LG/CACNA1I/AAK1/ANKRD36/IL11RA/LINC00342/TNIK/STAT4/GPRASP1/DYRK2/GOLGA8A/GOLGA…
GSE4748_CYANOBACTERIUM_LPSLIKE_VS_LPS_AND_CYANOBACTERIUM_LPSLIKE_STIM_DC_3H_DN	GSE4748_CYANOBACTERIUM_LPSLIKE_VS_LPS_AND_CYANOBACTERIUM_LPSLIKE_STIM_DC_3H_DN	119	0.759172	3.02508	1e-10	3.71908e-09	2.55123e-09	2219	tags=67%, list=16%, signal=57%	RETN/ANXA3/MMP9/MMP8/CYSTM1/SLPI/ECHDC3/ELANE/OLFM4/PGLYRP1/CRISP3/RNASE2/TLR5/INSC/BPI/SULT1B1/UBTD1/SLC22A4/AZU1/DEFA4/PLBD1/S100A9/LTF/GABRR2/TCN1/CAMP/DYSF/BST1/RNASE3/PYGL/OMG/FKBP5/CEACAM6/DOK3/SRPK1/MXD3/BASP1/LCN2/SBNO2/MAFG/VPS9D1/LINC00664/NCF4/TUBB4B/AATK/TUBA4A/MAPK3/S100A11/BTNL8/BEND7/SHKBP1/IL1RN/UBAP1/ADCY4/SEMA4A/FAM200B/CEACAM8/PDLIM7/MIR21/KCNJ2/LRRC4/PICK1/SH3GLB1/CREG1/CDC42E…
GSE4748_CYANOBACTERIUM_LPSLIKE_VS_LPS_AND_CYANOBACTERIUM_LPSLIKE_STIM_DC_3H_UP	GSE4748_CYANOBACTERIUM_LPSLIKE_VS_LPS_AND_CYANOBACTERIUM_LPSLIKE_STIM_DC_3H_UP	158	-0.669976	-3.17494	1e-10	3.71908e-09	2.55123e-09	2430	tags=59%, list=18%, signal=49%	POLR2D/ANAPC5/CD200/SPIB/TMEM41A/TSPAN13/SNX9/CD79B/RPLP0/TMED10/RGS1/QRSL1/SLC25A36/CXXC5/NAA40/EFCAB14/RBFA/AKR1C3/NCR3/WDR4/FCRL5/MEF2C/YES1/AGPAT5/ZNF264/TKTL1/RTKN2/CD72/NOC3L/ST8SIA1/ERMP1/FOXO1/BTLA/THEM4/ADARB1/FCER2/MTSS1/STAP1/DENND2D/SCN3A/F2R/ZBTB5/CD22/PARP1/SNX25/TRIM44/BLNK/HNRNPR/FCRLA/RASGRP3/PYROXD2/EBF1/PMEPA1/ABCB4/TMEM229B/TSPYL5/BANK1/CD83/NFATC3/EEF2K/LAX1/NCL/PIK3C2B/NAP1L…
GSE4984_UNTREATED_VS_GALECTIN1_TREATED_DC_DN	GSE4984_UNTREATED_VS_GALECTIN1_TREATED_DC_DN	154	-0.678332	-3.22178	1e-10	3.71908e-09	2.55123e-09	3027	tags=68%, list=22%, signal=53%	ATF7IP2/IVD/ALKBH2/GCC2/PKIG/HAUS5/ZSCAN22/CDK4/FLNB/GNPDA2/ARHGEF18/ID3/GAS5/BDH1/USP11/LETMD1/EPM2A/CD200/SPIB/TSPAN13/HVCN1/EIF4A2/CD79B/PBX4/RPLP0/QRSL1/RPS3/CD19/FCRL5/DPH2/CD72/TCL1A/ERMP1/BTLA/FCER2/WDR77/DENND5B/LMAN1/GRAP/FCRL2/STAP1/SPTBN1/RPSA/OCIAD2/RPS14/SCN3A/IPO5/HSP90AB1/RPL21/ZBTB5/CCR6/CD22/ARHGEF10/BLNK/DGKA/TMEM220/FCRLA/RTTN/PMEPA1/CHMP7/ABCB4/UTP20/BANK1/CD83/RPL9/CYP2U1/LIN…
GSE4984_UNTREATED_VS_GALECTIN1_TREATED_DC_UP	GSE4984_UNTREATED_VS_GALECTIN1_TREATED_DC_UP	168	0.655838	2.75082	1e-10	3.71908e-09	2.55123e-09	2362	tags=51%, list=17%, signal=42%	GPR84/CYSTM1/SLPI/LILRA5/ELANE/UPP1/CRISP3/CASP5/S100A8/NAIP/TLR5/CYP1B1/SLC22A4/IER5L/LMNB1/PLBD1/FCGR1B/S100A9/FCER1G/RAB32/FGD4/STK3/FLVCR2/SORT1/SBNO2/JOSD2/SERPINB1/RFX2/GAS7/FPR1/SMARCD3/MAFG/VPS9D1/GNG5/MAPK3/BCL3/S100A11/UBE2D1/ADAP1/RHOU/SHKBP1/SPI1/VAMP3/DSE/ARL11/SLC8A1/PDLIM7/MIR21/CTSB/PSENEN/KCNJ2/SNORA28/LRRFIP2/RAB31/DUSP3/GLIPR2/STXBP2/SERPINA1/SESN2/FANCL/ST3GAL2/RAB27A/AGTPBP1/…
GSE6269_E_COLI_VS_STAPH_AUREUS_INF_PBMC_DN	GSE6269_E_COLI_VS_STAPH_AUREUS_INF_PBMC_DN	161	0.690146	2.87087	1e-10	3.71908e-09	2.55123e-09	2491	tags=61%, list=18%, signal=51%	MMP9/MMP8/FUT7/CLEC5A/CES1/IL1R2/CYP1B1/POR/CAPG/CKAP4/S100A9/ADAM9/MGAM/SLC26A6/STAB1/CR1/HOMER3/APMAP/RNASE3/PYGL/FLOT2/LTB4R/GNA15/IER3/F5/MANSC1/GBA/NT5DC2/TMCO3/CD14/CTSD/GAS7/PLP2/IMPA2/SLC36A1/ITGAM/ASL/IL1R1/SLC15A3/ATP6V0B/PTX3/GAPDH/JAG1/PSTPIP1/IMPDH1/TLR2/PHC2/S100A6/PAM/GRN/FBXL15/LIMK2/PDLIM7/COPE/PRKCD/NEU1/SH3GLB1/PPP4R1/HIP1/CPD/CDC42EP3/CLMN/RAB27A/BCKDK/ADAM8/GPAA1/LPCAT3/NRG1/…
GSE6269_E_COLI_VS_STAPH_AUREUS_INF_PBMC_UP	GSE6269_E_COLI_VS_STAPH_AUREUS_INF_PBMC_UP	118	-0.569771	-2.57186	1e-10	3.71908e-09	2.55123e-09	3407	tags=62%, list=25%, signal=47%	CCDC28B/MKS1/AGMAT/PLAG1/DCHS1/ADGRL1/CD69/ATF7IP2/PTCD2/ULK2/DDX17/PMAIP1/ID3/PRRC1/COX11/SEMA4F/MAP7D3/ADA/ANGEL1/CHI3L2/LEPROTL1/TTC28/NUDT13/RPLP0/CDC14A/DNAJA3/LZTFL1/TRIM66/URB2/GAL3ST4/EXTL2/TUBB/BTG1/VPS13A/RAD1/DHRS3/RPS6KA5/CYLD/TTN/PLXDC1/WDR77/SYNJ2/SCN3A/MAPRE2/SUPT3H/MAGED1/MAN1C1/MLLT3/RPL13A/RPL22/URB1/TSPYL5/NMT2/RPS23/ITM2A/PIK3C2B/PKIA/CR2/SLC16A10/CD40LG/RHOH/BCL11A/PTPRK/RNF1…
GSE6269_E_COLI_VS_STREP_PNEUMO_INF_PBMC_DN	GSE6269_E_COLI_VS_STREP_PNEUMO_INF_PBMC_DN	151	0.762563	3.15176	1e-10	3.71908e-09	2.55123e-09	2378	tags=73%, list=17%, signal=61%	CD177/RETN/HP/ARG1/ANXA3/MMP9/MMP8/GYG1/FUT7/SLPI/HK3/ELANE/ORM1/PGLYRP1/CLEC5A/S100P/CRISP3/SERPINB10/CHIT1/IL1R2/BPI/CYP1B1/AZU1/CAPG/PGD/CD163/PADI4/PLBD1/CKAP4/S100A9/UGCG/LTF/MGAM/GGH/FLOT1/TCN1/SLC26A6/STAB1/CR1/CAMP/HOMER3/OLR1/BST1/APMAP/RNASE3/MAPK14/PYGL/FKBP5/FLOT2/LTB4R/CEACAM6/F5/TNFSF13/MANSC1/GBA/LCN2/NT5DC2/TMCO3/CEACAM1/AGFG1/CTSD/NCF4/ALOX5AP/IMPA2/ATP8B4/ALOX5/CDA/ITGAM/RNASE4/…
GSE6269_E_COLI_VS_STREP_PNEUMO_INF_PBMC_UP	GSE6269_E_COLI_VS_STREP_PNEUMO_INF_PBMC_UP	117	-0.535661	-2.4134	1e-10	3.71908e-09	2.55123e-09	3664	tags=56%, list=27%, signal=42%	NET1/LAMP3/AKAP7/GTF3C4/CCDC28B/HADH/PLAG1/XPNPEP3/ADGRL1/ACTR5/CD69/ULK2/DDX17/ELL3/ID3/PARP11/MTG1/ADA/ANGEL1/DDX27/CHI3L2/LEPROTL1/MTHFD1/LDAH/PCBP2/TCF20/ZNF135/CDC14A/URB2/ST3GAL5/GAL3ST4/EXTL2/TUBB/GPA33/SATB1/RAD1/CYLD/RBM26/JAKMIP2/SYNJ2/ERBB2/SERPINF1/BAHD1/SLC4A7/RPS12/URB1/TSPYL5/ITM2A/ZBTB25/NKTR/SNED1/ATP6V0E2/OPTN/NR1D2/INPP4B/DNAH6/TNIK/OBSCN/DPP4/CD6/HEG1/KLRG1/AUTS2/AK5/ARL4C/KLF…
GSE6269_FLU_VS_STAPH_AUREUS_INF_PBMC_DN	GSE6269_FLU_VS_STAPH_AUREUS_INF_PBMC_DN	156	0.694437	2.88181	1e-10	3.71908e-09	2.55123e-09	2511	tags=62%, list=18%, signal=51%	SEMA6B/FCGR1A/LILRA5/S100A8/RNASE2/SOCS3/ADM/SLC22A4/PGD/PLIN3/PLBD1/ACSL1/CKAP4/S100A9/ADAM9/QPCT/STAB1/ASGR2/DYSF/BST1/RAB20/BLVRB/GNA15/SLC11A1/CEBPB/CD63/FLVCR2/GRINA/SORT1/SBNO2/CDKN2D/CTSD/SERPINB1/GAS7/PLP2/FPR1/SMARCD3/VNN2/NCF4/TIMP1/IMPA2/EMILIN2/DHCR7/RTN2/SLC15A3/RRAGD/GAPDH/STEAP3/NFIL3/IL1RN/SPI1/TLR2/CD36/PHC2/VAMP3/CSF2RA/DSE/IFNGR1/VCAN/GRN/CTSB/FCN1/NEU1/IFI30/TOLLIP/TKT/LAPTM4A…
GSE6269_FLU_VS_STAPH_AUREUS_INF_PBMC_UP	GSE6269_FLU_VS_STAPH_AUREUS_INF_PBMC_UP	171	-0.593211	-2.83867	1e-10	3.71908e-09	2.55123e-09	2590	tags=50%, list=19%, signal=41%	TTC9/DNAJC11/SEMA4D/COX11/ADA/PAWR/PAN2/PBXIP1/KAT2A/SPIB/DNAJC24/NOP14/ETAA1/ZNF500/WDR82/PPOX/PDCD11/DIDO1/CCR9/JAK1/DNAJA3/LZTFL1/DBT/CD19/BRWD1/ITPKB/C1orf109/FAM3C/MPHOSPH8/CD72/TMEM156/GPA33/PRRC2B/TMEM63A/TRMT13/RPS6KA5/SFI1/ADARB1/NPAT/WDR77/MTSS1/PTCD3/GGA2/FCRL2/GLS/GPR18/LAT/TRIM32/ZBTB24/CD22/SYNRG/ZNF514/ALDH5A1/ZBTB40/MAPRE2/TMEM204/NAT10/LDLRAP1/MORC2/ZNF544/HIVEP2/ABCB4/TCF3/NMT2/…
GSE6269_HEALTHY_VS_FLU_INF_PBMC_UP	GSE6269_HEALTHY_VS_FLU_INF_PBMC_UP	137	-0.528694	-2.43991	1e-10	3.71908e-09	2.55123e-09	3851	tags=55%, list=28%, signal=40%	EIF2B5/SUN2/DRG2/HNRNPA0/EIF3D/RPS10/DCAF8/EDEM1/DNPEP/SWAP70/TOMM7/RPL18A/CEP68/HMGN3/EIF3F/GNB5/EIF3H/SRSF5/MGAT5/DDX27/PBXIP1/ANAPC5/BTF3/FBL/CDC16/BTAF1/RPL13/LUC7L/SUGP2/PPOX/PDCD11/UPF3A/RPL17/LZTFL1/EIF3L/DGCR8/RPL23/PAFAH2/EPHB1/RPL24/BUB3/FOXO1/NDRG2/EEF1G/GLS/RPL10/RPS14/SF3B3/IPO5/CCR6/ZBTB40/HUWE1/RPL10A/NFATC1/EEF1B2/ATM/PHF10/KCTD7/ZNF544/HIVEP2/RPL13A/RPL22/RPS12/SET/RPL5/RPS3A/CD1…
GSE6269_HEALTHY_VS_STAPH_PNEUMO_INF_PBMC_DN	GSE6269_HEALTHY_VS_STAPH_PNEUMO_INF_PBMC_DN	155	0.693198	2.87598	1e-10	3.71908e-09	2.55123e-09	1580	tags=52%, list=11%, signal=46%	S100A12/MS4A4A/FCGR1A/TSPO/ELANE/CLEC5A/S100P/S100A8/RNASE2/SOCS3/BPI/CYP1B1/ADM/FCAR/MPO/SLC22A4/AZU1/DEFA4/PGD/PLIN3/CD163/PLBD1/ACSL1/CKAP4/S100A9/ADAM9/LTF/QPCT/STAB1/CAMP/DYSF/HOMER3/QSOX1/BST1/BLVRB/CLTCL1/CEACAM6/F5/CD63/FLVCR2/LCN2/SORT1/CD14/SERPINB1/PLP2/FPR1/NCF4/IMPA2/BCL3/CDA/WDFY3/SLC25A37/BCL6/COL9A3/STEAP3/IL1RN/SPI1/CD36/VAMP3/CSF2RA/IFNGR1/IFNGR2/CEACAM8/VCAN/GRN/FCN1/GSN/TRIM25…
GSE6269_HEALTHY_VS_STAPH_PNEUMO_INF_PBMC_UP	GSE6269_HEALTHY_VS_STAPH_PNEUMO_INF_PBMC_UP	167	-0.509315	-2.425	1e-10	3.71908e-09	2.55123e-09	3060	tags=45%, list=22%, signal=35%	PHF20/EXOSC7/UPF3B/IVD/CHST12/CUL4A/POGLUT1/TSR1/NSUN5P1/ITFG2/WRN/DCTD/ADA/USP11/PAN2/MOCS2/KRBOX4/PBXIP1/MIA3/EPM2A/STARD7/MTHFD1/NPC1/FNBP1/ETAA1/TMEM97/RBM4/RASSF1/LUC7L/CMTR1/SUGP2/AGAP4/DIDO1/CCR9/ZNF135/MADD/PLEKHF1/JAK1/ZBTB14/MYBBP1A/GLG1/ZNF506/BIN1/PMS2P5/NFATC2IP/TMEM63A/SFI1/MTSS1/PTCD3/PRSS23/MIPEP/CCR6/ZNF514/ZNF91/SLC25A38/ZBTB40/AKT3/EIF5B/HIVEP2/ADGRG1/BTN3A3/SLC5A3/ZMYND11/BTN3…
GSE7400_CTRL_VS_CSF3_IN_VIVO_TREATED_PBMC_DN	GSE7400_CTRL_VS_CSF3_IN_VIVO_TREATED_PBMC_DN	158	0.778544	3.23356	1e-10	3.71908e-09	2.55123e-09	2185	tags=73%, list=16%, signal=62%	CD177/RETN/GPR84/OPLAH/CLEC4D/FOLR3/ITGA7/CYSTM1/VNN1/GALNT14/GYG1/SLPI/TSPO/HK3/UPP1/TDRD9/EXOSC4/CASP5/GADD45A/ALPL/NLRC4/NAIP/CTSG/IRAK3/MPO/UNC5A/SLC22A4/PLB1/MAP2K6/CST7/GGT1/LINC00671/DDAH2/BLOC1S1/BIK/ROM1/B3GNT5/MROH6/NME8/TESC/KIF3C/GNA15/F5/ANO10/CARD6/MKNK1/CD63/BATF/CD59/PGS1/GRINA/CMTM1/DNASE1L1/GBAP1/GNG5/DPY19L3/TWF2/AP3S2/TIMP1/PRDX5/KIF1B/ARHGEF17/PIWIL4/MSRA/MSL3/RDH5/SIRPD/ANAP…
GSE7400_CTRL_VS_CSF3_IN_VIVO_TREATED_PBMC_UP	GSE7400_CTRL_VS_CSF3_IN_VIVO_TREATED_PBMC_UP	184	-0.627198	-3.0151	1e-10	3.71908e-09	2.55123e-09	3954	tags=73%, list=29%, signal=53%	TGIF1/REV1/MPHOSPH10/FAM135A/SSX2IP/MUTYH/EIF3J/SMARCA5/TASP1/HNRNPA0/SRPRB/EIF2B3/SRSF3/C8orf33/UBE2Q2/PTGES3/TAF4B/NIFK/G3BP2/IKZF5/CSDE1/ATXN7/TTC22/IPO7/MRPS33/HSPD1/RBM27/ARL14EP/CAPN7/NARS2/HMGN3/ZBTB41/PRKDC/TADA1/FMR1/BRD1/GNGT2/TMEM18/GNPDA2/ECI2/YTHDC1/NSA2/SSB/SUN1/ODC1/ZFAND1/PJA1/FBXO4/PLA2G12A/RSL1D1/GNL3/BCLAF1/NOP14/RPL7A/ZBTB21/MYC/C11orf1/MYLK/ARHGAP21/ZNF14/RPP30/TTC27/EXOSC6/E…
GSE3039_ALPHAALPHA_VS_ALPHABETA_CD8_TCELL_DN	GSE3039_ALPHAALPHA_VS_ALPHABETA_CD8_TCELL_DN	160	-0.478414	-2.27746	1.07599e-10	3.97137e-09	2.72429e-09	1318	tags=33%, list=10%, signal=30%	PIP4K2A/BTLA/SFI1/ARHGAP17/CD7/FOXP1/GIMAP6/GPR18/ZBTB9/NIPAL3/FBRSL1/ALDH1A1/MDM4/SNX25/SLC45A3/ITPR1/RASGRP3/EBF1/IRF4/ABCB4/CD4/PIGL/LAX1/SPN/RAB30/CTSW/NKG7/PPM1K/CR2/CD79A/RASGRF2/KLRC1/ITGA4/LCK/CXCR5/BCL11A/OTUB2/CD5/CD2/S1PR5/DPP4/HEG1/CD3G/GZMA/GPR174/TXK/TBX21/CCR3/FCMR/IL5RA/CD28/FASLG/IKZF3
GSE3982_DC_VS_EFF_MEMORY_CD4_TCELL_DN	GSE3982_DC_VS_EFF_MEMORY_CD4_TCELL_DN	138	-0.500521	-2.31386	1.1966e-10	4.38333e-09	3.00689e-09	3578	tags=59%, list=26%, signal=44%	RRN3P1/FRY/CELF2/RBM34/NSMCE4A/ZCCHC4/PRPF19/GSG1/CTCF/SIK3/RPL36/SMARCC2/PLEKHG3/ZNF253/CYTH1/CATSPERB/SNRNP200/ARID1A/HAUS5/RNF44/ZNF142/FGF5/PCID2/SRSF5/USP11/ARHGEF6/MIA3/JAM3/SEMA4C/KRI1/DIDO1/JAK1/MPHOSPH9/RPS3/WEE1/PEX3/VPS13D/FASN/ZNF264/PCBP4/NT5E/TRRAP/ZNF266/ACKR3/SLC6A16/AMIGO2/PCYOX1L/CXCR6/SP140/SPTBN1/GIMAP6/RPL30/AKT3/PTMA/GFI1/TPT1/BTN3A3/NMT2/RPS23/PMEL/LPIN1/FLT3LG/YLPM1/GSDMB/…
GSE5099_CLASSICAL_M1_VS_ALTERNATIVE_M2_MACROPHAGE_UP	GSE5099_CLASSICAL_M1_VS_ALTERNATIVE_M2_MACROPHAGE_UP	173	-0.465986	-2.22555	1.26876e-10	4.613e-09	3.16444e-09	2321	tags=42%, list=17%, signal=36%	FXN/GNL3/PUS1/RPL7A/LFNG/SEMA4C/CAPN2/RPL13/PSME2/RPL17/PLEKHO1/RPS19/RGS1/EPSTI1/ZNF302/RPS15A/EEF2/BIN1/BTG1/GPA33/POLR3E/FOXO1/IFIH1/LRRC8C/AP3M2/RPL31/EEF1G/RPL12/RPL32/RNF213/FOXP1/BMS1/IKZF4/RSAD2/TPP2/SPIN3/EPB41/RPL30/BAG3/ERAP2/RPS18/LDLRAP1/SFMBT2/MLLT3/RPL13A/RPL6/BTN3A3/APOL3/RPLP2/LPIN1/S1PR1/RPL9/LRIG1/RASA3/PABPC1/CD27/ATP10A/ESYT1/ANK3/CBLB/CCR7/INPP4B/ATP8B2/DOCK9/MAF/NOG/AUTS2/P…
GSE3720_UNSTIM_VS_LPS_STIM_VD2_GAMMADELTA_TCELL_UP	GSE3720_UNSTIM_VS_LPS_STIM_VD2_GAMMADELTA_TCELL_UP	146	-0.488981	-2.28068	1.51727e-10	5.47564e-09	3.75619e-09	2641	tags=45%, list=19%, signal=36%	GAS5/MAGOHB/RPS2/RPL29/RGS10/RPL27/NSA2/RPL37/RPL18/LY6E/SP2/DUSP6/RPL37A/PSME2/RPLP0/GPHN/RBM25/RPS19/RPS3/RPL23/CHD3/CD72/LIG1/SATB1/PIP4K2A/FOXO1/RPL14/RPL39/ZSCAN12/NOP58/RAD50/RPL12/RPL32/GRAP/ZNF101/TBC1D19/RPSA/RPL30/ZC3H12D/DGKA/EEF1B2/RPS8/HSH2D/PPP3CC/RRAS2/RPL23A/GPR183/RPL22/RPS12/RFX7/RPL5/RPS20/RPL4/HOOK1/CD3D/CD27/TRAF1/RPL3/SLAMF6/CLEC2D/SIDT1/DPP4/EOMES/IL7R/TCF7
GSE2405_0H_VS_24H_A_PHAGOCYTOPHILUM_STIM_NEUTROPHIL_UP	GSE2405_0H_VS_24H_A_PHAGOCYTOPHILUM_STIM_NEUTROPHIL_UP	192	-0.447349	-2.16378	1.55069e-10	5.55512e-09	3.81071e-09	2630	tags=42%, list=19%, signal=34%	EIF3H/MRFAP1L1/RPS2/YBX1/RPL27/RPS11/RPL37/RPL18/PIM2/PPP1CC/RPL7A/HINT1/RPL37A/RPL13/RAPGEF6/RPLP0/ACSL5/PPIA/RPL17/ITM2C/RPS19/RPS21/RPS3/EIF3E/RPS29/RPL41/TGIF2/RPL23/RPS7/RPS15A/RBBP7/RPL24/IFIH1/RPL14/RPL39/RPL31/EEF1G/HNRNPA3/RPL12/RPL38/RPL26/RPL34/RPL10/HSPA8/RPSA/RPS14/HNRNPDL/RPL30/RPS25/RPL27A/RPL11/EEF1B2/RPS18/RPS8/RPS4X/RPL7/NPM1/RPL23A/RPL13A/IRF4/RPL22/RPL6/TPT1/RPS23/RPLP2/SET/RP…
GSE36888_UNTREATED_VS_IL2_TREATED_STAT5_AB_KNOCKIN_TCELL_2H_UP	GSE36888_UNTREATED_VS_IL2_TREATED_STAT5_AB_KNOCKIN_TCELL_2H_UP	164	0.536025	2.23671	1.69219e-10	6.01776e-09	4.12808e-09	2246	tags=40%, list=16%, signal=34%	S100A12/GPR84/SH3PXD2B/CYSTM1/ANKRD22/CLEC5A/SOCS3/KLHL2/SAMSN1/ADM/TNFAIP6/FCAR/SLC22A4/SMPDL3A/CKAP4/S100A9/FCER1G/LAMB3/TXN/DGAT2/ACVR1B/PLP2/FPR2/LDHA/KCNJ15/DDIT4/BCL6/CD58/IL1B/PSTPIP2/GAPDH/TMEM45B/STEAP3/PXK/TLR2/CLIC1/HCK/LIMK2/PDLIM7/CD274/G0S2/TALDO1/SERPINA1/BTBD10/GK/PLAUR/EDEM2/SPRED2/LAMC1/KYNU/MTF1/TNF/ACER3/FNDC3B/ZC3H12A/TMEM115/MIR22HG/TBC1D30/ZBTB17/PKM/ELL2/NFKBIZ/DCUN1D3/PAC…
GSE29618_PDC_VS_MDC_DN	GSE29618_PDC_VS_MDC_DN	188	0.511609	2.16941	1.75887e-10	6.20959e-09	4.25967e-09	2907	tags=53%, list=21%, signal=42%	RNASE2/NAIP/IRAK3/BCL2A1/PLBD1/S100A9/IFITM3/SLC2A3/CEBPD/BLOC1S1/RAB32/LGALS1/BLVRB/CKLF/BASP1/SERPINB1/GAS7/TIMP1/TUBA1A/ALOX5/CSTA/SLC25A24/IFITM2/ITGAM/BCL6/PSTPIP2/JUNB/CFP/GAPDH/STX11/PSTPIP1/IL1RN/SPI1/FGR/HCK/ANXA1/RHOG/HK2/FCGR2A/FCN1/GMFG/FBXL5/TRIB1/STOM/IFI30/TKT/RAB31/PADI2/LAT2/CSTB/CREG1/CTSH/CHMP2B/ENO1/ANXA5/PLXNC1/ICAM3/ADAM8/MARCKS/NAMPT/TIPARP/DPYD/BLVRA/CYFIP1/ANXA2/CASP1/LST…
GSE9006_1MONTH_VS_4MONTH_POST_TYPE_1_DIABETES_DX_PBMC_UP	GSE9006_1MONTH_VS_4MONTH_POST_TYPE_1_DIABETES_DX_PBMC_UP	149	0.537259	2.2132	1.79902e-10	6.30562e-09	4.32555e-09	2528	tags=41%, list=18%, signal=34%	ANXA3/MMP8/HK3/UPP1/S100P/IL1R2/ADM/TNFAIP6/SLC22A4/LIN7A/BCL2A1/MGAM/PYGL/IER3/TNNI2/SNORA21/FPR1/VNN2/EMILIN2/ALOX5/BCL6/PTX3/AQP9/HLX/NLRP3/IMPDH1/SCCPDH/CEACAM8/TULP2/TRIB1/IFI30/ASPM/TCIRG1/LRRFIP2/TALDO1/CARS2/SERPINA1/PLXNC1/TLR1/SLC19A1/SPRED2/MTF1/NFKBIA/ACOT9/NAMPT/CREM/SPTLC2/TNFRSF8/TNF/MIR22HG/CAPN3/CTSZ/INPP5A/CD2BP2/NADSYN1/RBMS1/STX4/NPC2/LDLR/ICAM4/KPTN
GSE9006_TYPE_1_DIABETES_AT_DX_VS_4MONTH_POST_DX_PBMC_UP	GSE9006_TYPE_1_DIABETES_AT_DX_VS_4MONTH_POST_DX_PBMC_UP	190	0.506299	2.1524	1.95377e-10	6.79911e-09	4.66407e-09	2784	tags=41%, list=20%, signal=33%	HP/ELANE/UPP1/PFKFB3/S100P/SOCS3/ADM/FCAR/AZU1/CKAP4/MGAM/SLC2A3/QSOX1/HMGB2/GBAP1/CTSD/FPR1/FPR2/DDIT4/DHCR7/SCPEP1/TYMP/HBEGF/UQCRC1/IL1R1/BCL6/SIL1/PTX3/AQP9/IL1B/JUNB/ATP6V0D1/NFIL3/STX11/APOBEC3A/SPATA2L/CEACAM8/FFAR2/GSN/TRIB1/G0S2/PPP4C/TCIRG1/NUDT18/CARS2/TSR3/ICAM3/MAFB/WDR18/MARCKS/GPAA1/VASP/NFKBIA/NAMPT/CREM/MRPL12/TPD52L2/ZBTB17/PHF21A/EHD4/CTSZ/KIAA0930/BNIP2/CCDC22/THOC6/SRSF9/RAB1…
GSE11057_EFF_MEM_VS_CENT_MEM_CD4_TCELL_DN	GSE11057_EFF_MEM_VS_CENT_MEM_CD4_TCELL_DN	152	-0.481989	-2.27985	2.02569e-10	6.99939e-09	4.80146e-09	1983	tags=39%, list=14%, signal=34%	KLF3/MTURN/ASH1L/ZNF451/CNST/TUG1/SLC39A10/HERC1/PIK3IP1/BPTF/GAL3ST4/PTPRS/GPA33/TTN/TRRAP/SFI1/CD7/SCML1/FOXP1/SPTBN1/SESN3/TCEA3/LINC01550/IL21R/ZBTB20/ATM/PPP3CC/APBA2/WWP1/MYCBP2/MLLT3/IRF4/TSHZ2/ALS2CL/MAML2/FAM117B/MTUS1/CD27/ICOS/EP400/CNKSR2/CACNA1I/MDN1/GOLGA7B/TNIK/TIGIT/NOG/CAMK4/TRIB2/PCED1B/KLHL3/TXK/KMT2A/ABLIM1/AK5/EDAR/IKZF2/LEF1/TCF7
GSE37416_0H_VS_12H_F_TULARENSIS_LVS_NEUTROPHIL_UP	GSE37416_0H_VS_12H_F_TULARENSIS_LVS_NEUTROPHIL_UP	182	0.510432	2.15322	2.09775e-10	7.19734e-09	4.93725e-09	3757	tags=58%, list=27%, signal=43%	TSPO/HK3/SULT1B1/ROPN1L/MIIP/PADI4/CAMP/DYSF/HAUS4/FLOT2/CARD6/NDUFB3/CNTNAP3B/MANSC1/NLRP12/DPY19L3/ZNF467/YIPF1/HSDL2/MSRB2/UBE2D1/JUNB/CAPN1/CPNE2/IRF2BPL/MVP/HHEX/SLC12A9/S100A6/ANKRD50/TST/LPCAT2/SLC8A1/TREML2/MIR21/RMI1/TBCB/TBC1D14/RELL1/DSC2/FBXL5/RALGAPA2/CCPG1/PGLS/RNF135/ICAM3/PRDX3/TLR1/TTLL12/FKBP9/THOC5/KCTD21/LPCAT3/GAA/NUDT16/JAK2/NUCB1/LILRA2/DPYD/SLC25A44/NRBF2/PPP1CA/CAB39/ATP7…
GSE3982_NEUTROPHIL_VS_NKCELL_DN	GSE3982_NEUTROPHIL_VS_NKCELL_DN	160	-0.471318	-2.24368	2.62728e-10	8.95113e-09	6.14032e-09	3164	tags=44%, list=23%, signal=35%	RUVBL1/TOM1L2/NUP133/RRM1/TCF12/BAG2/EIF3F/ABCF2/SUPV3L1/ZNF74/C17orf75/DET1/TRMT61B/PCID2/NUP43/NUP155/LYRM2/BLMH/PAN2/RGS10/SSB/PAICS/STARD7/NAE1/RCN1/RASSF1/RPL13/PPOX/GOLGA3/WDR7/ZNF286A/CRYZ/AKR1B1/RNMT/PPIP5K1/ARMCX2/EEF2/DNAAF5/CD72/AKAP1/POLR3E/PRRC2B/ZNF266/C11orf49/IL2RA/MAP3K4/FBXO21/SYNCRIP/ZNF33B/RPL35A/F2R/TRIM44/PURA/FNBP4/ARHGEF3/APBA2/KIF2A/BMPR1A/GFI1/MLLT3/LPIN1/S1PR1/RFX7/CD81…
GSE14415_FOXP3_KO_NATURAL_TREG_VS_TCONV_UP	GSE14415_FOXP3_KO_NATURAL_TREG_VS_TCONV_UP	132	-0.511449	-2.34384	2.66913e-10	9.03055e-09	6.19479e-09	3031	tags=50%, list=22%, signal=39%	MON2/CEP68/L3MBTL1/STAMBPL1/ABCG1/ARID1A/ID3/SSBP2/RGS10/SNX29/CHD2/EIF5/PCM1/PNRC1/BCLAF1/PRPF4B/EIF4A2/MYC/SKI/RAPGEF6/KLF3/TCF20/POLR3D/CCR9/N4BP2/RPS29/GPATCH4/FAM78A/CREBL2/BRWD1/BPTF/BDP1/METTL8/EPHX1/ICE2/TOP2B/CD2AP/RAD50/POLR1A/SESN3/TDRKH/PDCD4/MGA/AKT3/RRAS2/RPLP2/USP28/PPRC1/BTBD11/TTC3/TET1/BCOR/LDHB/SCML4/TRAT1/PLEKHA1/SH3PXD2A/INPP4B/CARNS1/EVL/ARL4C/LEF1/ADGRG5/IL7R/TCF7/TGFBR3
GSE16450_CTRL_VS_IFNA_6H_STIM_IMMATURE_NEURON_CELL_LINE_DN	GSE16450_CTRL_VS_IFNA_6H_STIM_IMMATURE_NEURON_CELL_LINE_DN	170	-0.462207	-2.20488	2.69539e-10	9.0565e-09	6.2126e-09	2091	tags=34%, list=15%, signal=29%	GIMAP1/LINC01138/KLF3/PIDD1/ITM2C/RBAK/VAMP2/RIMKLB/PIK3IP1/ST3GAL5/GAL3ST4/PRRC2B/PAQR8/SMAD7/GRAP/RABGAP1L/GIMAP6/PIK3R1/ZNF33B/ZNF550/SYNE2/ATM/NRIP2/SYNJ2BP/LDLRAP1/P2RY8/ARHGEF3/ITGB7/SNPH/BTN3A3/APBB1/ABI2/PLEKHB1/PHC1/MAL/BTN3A1/CCDC88C/GRAMD1C/GVINP1/OPTN/NR1D2/AHNAK/ZFP36L2/NLRC3/KLRB1/AUTS2/C1orf21/P2RY10/SPON1/CDC25B/FCMR/ARL4C/EDAR/IL7R/FGFBP2/HPCAL4/FAM102A
GSE26495_NAIVE_VS_PD1HIGH_CD8_TCELL_DN	GSE26495_NAIVE_VS_PD1HIGH_CD8_TCELL_DN	183	-0.451197	-2.1691	2.95267e-10	9.80557e-09	6.72645e-09	1137	tags=29%, list=8%, signal=27%	SMAD7/PLCXD2/JAKMIP2/SP140/JAKMIP1/ARHGAP35/CCL5/PDGFD/SYNE2/C12orf75/MDFIC/GFI1/ADGRG1/USP28/PIK3R3/FYN/SLAMF7/NKG7/OSBPL3/GPR68/HOPX/UTRN/MCOLN2/GBP5/SLAMF6/OPTN/SMAD3/GZMH/GZMK/AHNAK/PPP2R2B/DLG3/KLRD1/PRR5L/COLGALT2/FCRL3/MAF/TIGIT/PHLDB2/KLRG1/PTGDR/AUTS2/GZMA/PYHIN1/TOX/EOMES/PRF1/TBX21/RUNX3/MYBL1/ADGRG5/FGFBP2/TGFBR3
GSE34205_HEALTHY_VS_FLU_INF_INFANT_PBMC_DN	GSE34205_HEALTHY_VS_FLU_INF_INFANT_PBMC_DN	165	0.521841	2.17822	2.98478e-10	9.80557e-09	6.72645e-09	2267	tags=38%, list=16%, signal=32%	MMP8/MS4A4A/OLFM4/S100A8/RNASE2/PLSCR1/ADM/MPO/PLIN3/LMNB1/PLBD1/S100A9/LTF/IFITM3/TCN2/DYSF/RNASE3/HMGB2/DOK3/SPHK1/CTSD/GNG5/IFITM1/COX8A/LDHA/PIWIL4/SIRPD/S100A11/E2F2/IFITM2/IRF7/PELO/TLR2/ARL8A/S100A6/RHOG/GRN/CTSL/FCN1/FERMT3/PGAM1/MYD88/SH3GLB1/CREG1/CHMP5/TTK/IFI35/ODF3B/ATOX1/RELB/SPTLC2/ALAS1/SIRPB1/MICU1/IL10/EIF2AK2/UBE2F/CENPU/HPSE/MVB12A/TRIP6/TUBA1C/HELZ2
GSE22886_IGM_MEMORY_BCELL_VS_BLOOD_PLASMA_CELL_UP	GSE22886_IGM_MEMORY_BCELL_VS_BLOOD_PLASMA_CELL_UP	141	-0.486874	-2.25908	2.99049e-10	9.80557e-09	6.72645e-09	2004	tags=41%, list=15%, signal=36%	ZNF345/ZNF202/RPL17/YPEL1/ZNF286A/BRWD1/ENDOD1/ZNF329/BTG1/PRRC2B/ZNF573/CSF1/DYNC2H1/RPL39/ZNF23/RPL32/GGA2/DTX4/RPL26/STAP1/RFX5/METTL16/FAM111A/ZNF532/RPL30/MAPRE2/NFATC1/DGKA/RPL11/KCTD7/ZNF337/UST/SLC4A7/RPL13A/RPS12/RPS23/BANK1/JADE2/SPN/SACS/RPS20/PKIA/CR2/UTRN/ALK/ATP6V0E2/ANKH/CD74/TRAF5/CD2/CNR2/PWAR5/SLC4A4/MAB21L2/PAX5/FCMR/TCF7/FAM102A
GSE34515_CD16_NEG_MONOCYTE_VS_DC_UP	GSE34515_CD16_NEG_MONOCYTE_VS_DC_UP	183	0.501945	2.1209	2.99883e-10	9.80557e-09	6.72645e-09	2792	tags=41%, list=20%, signal=33%	VNN1/HK3/UPP1/KCNE1/KLHL2/SMPDL3A/MIIP/MERTK/FCER1G/CNIH4/TESC/C3AR1/TRIQK/TBC1D8/SLC11A1/EXT1/VNN2/FPR2/EAF2/TUBA4A/RBP7/SCPEP1/CMTM2/RAB24/WIPI1/DHRS12/IL10RB/P2RX1/CNEP1R1/LDLRAD3/FFAR2/ZDHHC20/MCOLN1/LAPTM4A/APH1B/RP2/SERPINA1/CCPG1/ADGRE1/MBOAT1/RNF135/DEDD2/PLXNC1/TLR1/CENPE/LRPAP1/RNF144B/KDM1B/SECTM1/SDHB/TADA3/KRT23/LST1/LTA4H/ELL2/CHMP1A/SYTL1/MTMR6/CLK4/NPL/LMO2/INPP5A/CPEB4/RRAS/TWF1/…
GSE21063_CTRL_VS_ANTI_IGM_STIM_BCELL_NFATC1_KO_3H_DN	GSE21063_CTRL_VS_ANTI_IGM_STIM_BCELL_NFATC1_KO_3H_DN	162	-0.475042	-2.25963	3.19799e-10	1.03871e-08	7.12536e-09	2936	tags=49%, list=21%, signal=39%	EGR2/CATSPERB/ATP8A1/C14orf28/ZBTB44/ZNF284/TMEM170A/CLIP4/BTG2/LUZP1/CCNL2/PDE4B/ZMAT1/LEPROTL1/MIA3/RSC1A1/CRTAM/ZNF283/FAM53B/FOS/LINC01138/TRAPPC10/KLF3/DUSP2/GK5/SETD6/HECTD4/RUFY3/HIC2/RIMKLB/EFCAB14/HERC1/PIK3IP1/RAPH1/CTSO/RALGAPA1/VPS13D/ATG14/PSME4/ZNF559/ZNF506/OSBPL7/FYCO1/IL18BP/FAM214A/LLGL2/TSC22D1/ZNF235/ZNF805/CCSER2/MYH3/WIPF1/FOXP1/PIK3R1/MGAT4A/ZNF568/ZNF91/ZBTB20/ZBTB40/POU6F…
GSE5542_UNTREATED_VS_IFNG_TREATED_EPITHELIAL_CELLS_24H_DN	GSE5542_UNTREATED_VS_IFNG_TREATED_EPITHELIAL_CELLS_24H_DN	164	-0.471287	-2.248	3.61356e-10	1.16591e-08	7.99794e-09	2593	tags=46%, list=19%, signal=38%	FMO4/RAD54B/AK3/SSBP2/ANGEL1/ANAPC16/UBTF/CHAC2/LMLN/TCEAL1/FXN/METTL21A/ZNF470/MYC/UMPS/WDR36/GABBR1/RAPGEF6/RNF157/C2CD2/MOV10/FANCF/BCKDHB/FECH/AKR1B1/RBFA/CTSO/DPH2/GAL3ST4/TMEM19/NOC3L/NT5E/OSGEPL1/ACKR3/EXOSC2/ZNF248/NBEA/GGACT/CLUAP1/NDRG2/ZNF300/ZNF780B/LMO7/SCRN1/TCEA3/PLEKHG4/ZBTB9/ZNF550/ZFP3/ZNF84/ALDH5A1/CCDC65/ITGA6/LDLRAP1/ZC4H2/E2F5/CHMP7/C16orf74/TMEM229B/ZNF204P/CYP2U1/TMEM263/M…
GSE45365_HEALTHY_VS_MCMV_INFECTION_CD11B_DC_UP	GSE45365_HEALTHY_VS_MCMV_INFECTION_CD11B_DC_UP	153	-0.478363	-2.2688	3.73082e-10	1.19583e-08	8.20316e-09	4352	tags=57%, list=32%, signal=39%	SESN1/TSPAN3/TRMU/BET1L/POM121/POFUT1/THRAP3/LANCL2/ZNF85/FRG1JP/DDX51/SH2B1/SUN2/FAM118A/RBBP6/SCAF11/HEATR5B/LINC00623/PPIL2/XRCC2/ZNF793/CCDC28B/CASS4/DDX11L2/SMARCC2/OSBPL5/ARRDC2/RBM27/MEF2D/PRKDC/CYTH1/GTF2H3/TSR1/TTC9/C14orf28/UBQLN4/SCAF8/SMARCC1/CHD2/SARAF/MAP3K14/TAF1C/SH2D3A/MBTPS1/RHOBTB2/PACS1/SETD1B/FAM53B/CNNM3/DUSP2/UNK/HCFC1/MBNL1/ZNF286A/ATP2B1/HERC1/ZNF75A/CHERP/ZNF559/DISP1/CA…
GSE37416_0H_VS_24H_F_TULARENSIS_LVS_NEUTROPHIL_UP	GSE37416_0H_VS_24H_F_TULARENSIS_LVS_NEUTROPHIL_UP	181	0.508777	2.14682	4.11275e-10	1.30963e-08	8.98382e-09	3751	tags=54%, list=27%, signal=40%	CA4/TSPO/ROPN1L/MAP2K6/CST7/CEBPA/PLIN3/PADI4/MAPK14/FES/FLOT2/GCA/NDUFB3/MANSC1/MIR646HG/WDR13/MBOAT2/HTATIP2/IMPA2/YIPF1/CSTA/MSRB2/S100A11/PLOD1/SCPEP1/WDFY3/JUNB/TMEM45B/PSTPIP1/HHEX/ANKRD50/PSMD9/TST/LPCAT2/TYROBP/RMI1/TBCB/TBC1D14/RELL1/DSC2/PRCP/SLF1/CHMP5/CCPG1/PGLS/G6PD/R3HDM4/THOC5/KCTD21/GAA/RNF149/DPYD/EBPL/SOS2/PMF1/LST1/PPP1CA/CAB39/HCG4B/PHKA2/MBOAT7/APBB1IP/DEF8/CYP4F3/SLC8B1/LAMT…
GSE24634_TREG_VS_TCONV_POST_DAY3_IL4_CONVERSION_DN	GSE24634_TREG_VS_TCONV_POST_DAY3_IL4_CONVERSION_DN	176	0.505531	2.12642	4.28481e-10	1.35556e-08	9.2989e-09	3030	tags=48%, list=22%, signal=38%	C1QB/TMEM176A/PLIN3/CEBPD/LGALS1/C1QA/DYSF/TMEM176B/OSBPL1A/LY96/SLC11A1/MKNK1/GCA/MYO7A/TNFSF13/DNASE1L1/GBAP1/TIMP1/MCTP1/ATP6V1C1/CDA/SLC15A3/ATP6V0B/JAG1/GLA/TBC1D2/CD36/SEMA4A/CSF2RA/HCK/IL10RB/DSE/COX5B/IFNGR2/FCGR2A/CTSB/GPX1/STOM/CHMP2A/SLC22A18/TCIRG1/DUSP3/CARD9/CREG1/TM6SF1/PTEN/TLR1/COX7B/TFEC/COMT/ATP6V1D/MANBA/ATOX1/RIT1/SERPINB8/CYB5R1/P2RX4/ANXA2/IL10/IGFBP7/EHD4/CTSZ/ITGB2/NPL/LG…
GSE3982_MEMORY_CD4_TCELL_VS_TH1_UP	GSE3982_MEMORY_CD4_TCELL_VS_TH1_UP	159	-0.470653	-2.23879	5.10236e-10	1.60379e-08	1.10017e-08	3316	tags=47%, list=24%, signal=36%	HSD17B8/FOXJ3/SIK3/ADGRL1/SETD2/PLEKHG3/CRTAP/AK1/ZNF184/BRD3/FKBP11/TRAPPC2/TMEM168/TSC1/MACF1/ZNF32/PBXIP1/CD52/AKAP9/CA5B/MAN2A1/ALG13/EIF4A2/ZNF202/ZNF813/MPHOSPH9/CAPRIN2/LZTFL1/USP46/PCSK7/HERC1/DGCR8/CTSO/SON/SEC31B/ZNF506/BIN1/IL10RA/CLSTN1/TXNIP/ADARB1/RPL39/SLC6A16/HNRNPA3/PGAP3/TDRKH/CCR6/RPL30/HNRNPA1/KAT6B/TRIM44/SYNE2/AKT3/ZNF337/GPR183/RPL6/TULP4/PHC1/PLEKHA1/PRKACB/INPP4B/IL11RA/Z…
GSE36888_UNTREATED_VS_IL2_TREATED_STAT5_AB_KNOCKIN_TCELL_17H_UP	GSE36888_UNTREATED_VS_IL2_TREATED_STAT5_AB_KNOCKIN_TCELL_17H_UP	131	0.552854	2.23816	5.66719e-10	1.76991e-08	1.21413e-08	1832	tags=40%, list=13%, signal=35%	CD177/MCEMP1/SH3PXD2B/PFKFB3/KLHL2/TNFAIP6/BCL2A1/DACH1/TGFA/RPH3A/LTB4R/PECR/TBC1D8/KREMEN1/CD55/CDKN2D/AGFG1/HSPA1A/DDIT4/RABGEF1/HBEGF/SLC25A37/SLA/MYL6/GLRX/AQP9/IL1B/HLX/CASP4/ARL8A/RILPL2/LIMK2/CSRNP1/CTSB/GMFG/METRNL/TMEM234/IRS2/STXBP2/APH1B/TOM1/SESN2/ST3GAL2/PLAUR/RAB27A/PET100/MTF1/MLKL/NUCB1/NAMPT/PNPLA6/TMEM71
GSE39110_UNTREATED_VS_IL2_TREATED_CD8_TCELL_DAY3_POST_IMMUNIZATION_UP	GSE39110_UNTREATED_VS_IL2_TREATED_CD8_TCELL_DAY3_POST_IMMUNIZATION_UP	155	-0.470396	-2.22923	6.52561e-10	2.0194e-08	1.38527e-08	2234	tags=39%, list=16%, signal=33%	FBXO10/LFNG/EIF4A2/DDX5/ZNF652/SKI/TFAP4/ADTRP/ICE1/RPS29/GPATCH4/ATP2B1/MICALL1/PIK3IP1/RPS7/FAM3C/CHD3/PPARGC1B/CD72/BTG1/RARG/EARS2/CYLD/CFL2/AMIGO2/CD226/KIF5C/RPL12/SIT1/ARHGAP5/DTX4/FOXP1/PIK3R1/BEX2/SGK1/CYP4V2/MAP3K9/BAG3/FILIP1L/PID1/LRIG1/GPR68/CHIC1/SCML4/BCL7A/ZBTB4/ZMYND11/TRAT1/NR1D2/ABCB1/THEMIS/GPRASP1/DYRK2/ARL4C/FASLG/BCL9L/IL7R/LRRN3/BCL11B/FAM102A
GSE13547_CTRL_VS_ANTI_IGM_STIM_ZFX_KO_BCELL_12H_DN	GSE13547_CTRL_VS_ANTI_IGM_STIM_ZFX_KO_BCELL_12H_DN	125	-0.505673	-2.29289	6.54895e-10	2.0194e-08	1.38527e-08	2558	tags=43%, list=19%, signal=36%	SSBP2/ANGEL1/SNX29/ZMAT1/RAB6B/TTC28/MYC/KLF3/TCF20/CCR9/FAM78A/ACSS1/CREBL2/EML5/METTL8/CD72/EPHX1/ST8SIA1/FOXO1/MTSS1/FOXP1/JAKMIP1/TDRKH/PKD1/ZBTB20/KAT6B/LDLRAP1/ALS2CL/AKAP5/USP28/USP24/PPP1R13B/RPL19/BTBD11/TTC3/MAML2/LRIG1/TET1/BCOR/LDHB/SCML4/TRAT1/PLEKHA1/CCR7/ST6GAL1/SIDT1/EVL/BACH2/RASGRP1/CCND2/LEF1/ADGRG5/TCF7/TGFBR3
GSE15767_MED_VS_SCS_MAC_LN_UP	GSE15767_MED_VS_SCS_MAC_LN_UP	153	0.53304	2.20297	7.03905e-10	2.15687e-08	1.47957e-08	2992	tags=46%, list=22%, signal=37%	MCEMP1/TLR5/PROK2/ASPH/PLBD1/ADAM9/FCER1G/IFITM3/STAB1/TCN2/ASGR2/HYAL2/CDS1/GPR160/MSRB1/GAS6/ERLIN1/TLR8/TMEM150B/FPR2/YIPF1/IFITM2/RALB/ACVRL1/ATP6V0B/HLX/ALDH2/STEAP3/UNC93B1/IL10RB/DSE/KIF23/RBM47/PRKCD/DOCK4/GSN/METRNL/MEF2A/RAB31/TLR4/HNMT/CREG1/NCF1/PDGFC/ANXA5/MSR1/TREML4/CD68/REPS2/SELENBP1/SELL/ARPC5/GPR35/DBI/MTMR6/LMO2/CPQ/NPC2/TMCC3/PTPRO/STARD5/LY86/STARD8/B3GALNT1/AGO4/OSBPL11/EPB…
GSE4590_LARGE_PRE_BCELL_VS_VPREB_POS_LARGE_PRE_BCELL_DN	GSE4590_LARGE_PRE_BCELL_VS_VPREB_POS_LARGE_PRE_BCELL_DN	160	-0.463917	-2.20845	8.30286e-10	2.52822e-08	1.73432e-08	1663	tags=34%, list=12%, signal=31%	CCR4/HERC1/PITPNM2/BIVM/FUT10/MBNL2/JARID2/IKZF1/BTLA/GIMAP7/GPM6B/MAP3K4/SESN3/PTPN13/BAG3/MAGED1/ARHGEF3/SFMBT2/LIMA1/HIVEP2/IRF4/TULP4/MFHAS1/ITM2A/ABI2/FYN/ZAP70/TTC3/CD81/LRIG1/CD27/PRKCQ/RNF125/SLAMF6/SMAD3/AAK1/CD5/CD2/DOCK9/DPP4/HEG1/TRIB2/LBH/LY9/EVL/TOX/PDGFRB/ABLIM1/RASGRP1/CD28/AXIN2/ETS1/IKZF2/LEF1/IKZF3
GSE37416_0H_VS_48H_F_TULARENSIS_LVS_NEUTROPHIL_UP	GSE37416_0H_VS_48H_F_TULARENSIS_LVS_NEUTROPHIL_UP	184	0.504855	2.13557	8.68343e-10	2.62768e-08	1.80254e-08	3493	tags=48%, list=25%, signal=36%	TSPO/S100A8/NAIP/KLHL2/ROPN1L/CST7/ACSL1/CAMP/AIM2/PYGL/GPAT3/CARD6/S1PR4/RFX2/CHPT1/GALNT3/PLIN5/MSRA/SIRPD/MSRB2/NLRX1/SCPEP1/CRISPLD2/JUNB/TMEM45B/SHKBP1/DHRS12/ANKRD50/SLC8A1/LIMK2/TYROBP/UBXN2B/TBC1D14/RELL1/DSC2/SNORA28/ACAP1/PRCP/DCTN3/PADI2/FAM126B/PGLS/ARRDC1/EIF4E3/R3HDM4/THOC5/KCTD21/GAA/JAK2/RNF149/LILRB3/NRBF2/PLGRKT/TNFAIP8L2/CAB39/ITGB2/APBB1IP/RFC2/CYP4F3/LRP10/ARHGAP19/CNN2/UBA3/…
GSE32986_UNSTIM_VS_GMCSF_AND_CURDLAN_LOWDOSE_STIM_DC_DN	GSE32986_UNSTIM_VS_GMCSF_AND_CURDLAN_LOWDOSE_STIM_DC_DN	176	-0.450061	-2.15539	1.06257e-09	3.19557e-08	2.19211e-08	2440	tags=37%, list=18%, signal=31%	RPL18/PBXIP1/ZMAT1/LEPROTL1/CD52/PNRC1/SARAF/RPRD2/ZNF318/CNNM3/LPXN/CDC14A/TTYH2/TRAM2/PIK3IP1/BPTF/CTSO/LINC00649/CHD3/TMEM63A/CLSTN1/LRRC8C/CD84/FOXP1/RPL34/ARHGAP35/GPR18/VSIG1/EPB41/CYP4V2/SLC25A38/ZBTB20/ZBTB40/SYNE2/CNOT6L/DCP1B/LDLRAP1/FNBP4/SERINC5/TRANK1/GPR183/BTN3A3/NFATC3/APBB1/JADE2/FAM120C/LAX1/ZAP70/ZBTB25/CTSF/RPS27/GVINP1/SLAMF6/JMY/MAP3K7CL/DOCK9/CD6/PLCG1/LY9/EVL/PYHIN1/FCMR/K…
GSE22886_NAIVE_CD4_TCELL_VS_12H_ACT_TH1_UP	GSE22886_NAIVE_CD4_TCELL_VS_12H_ACT_TH1_UP	170	-0.452648	-2.15927	1.08883e-09	3.25447e-08	2.23251e-08	2748	tags=40%, list=20%, signal=32%	CTC1/ARHGEF18/INPP4A/RPL29/PBX1/SERPING1/AP4S1/PBXIP1/SUN1/ATXN7L3B/SARAF/SP140L/FNBP1/EIF4EBP2/SF1/KLF3/TRAM2/LZTFL1/RPS29/SETX/MALT1/HERC1/CREBL2/NLRP1/CTSO/VPS13D/TSPYL1/EEF2/CABIN1/NMUR1/BTG1/TXNIP/ZNF83/RSAD1/LTBP3/CCSER2/MYH3/ASTN2/GPR18/CMPK1/TMEM123/ARRB1/VPS13C/PLCH2/TRIM44/STMN3/KCTD7/WWP1/SH3YL1/ANKEF1/MYCBP2/TULP4/CLUHP3/RPS20/ZBTB25/NKTR/EIF4B/PHC1/AQP3/ZNF395/ECHDC2/GLS2/SIDT1/IL11R…
GSE6269_HEALTHY_VS_STAPH_AUREUS_INF_PBMC_UP	GSE6269_HEALTHY_VS_STAPH_AUREUS_INF_PBMC_UP	157	-0.467369	-2.21903	1.1087e-09	3.29364e-08	2.25938e-08	4064	tags=55%, list=29%, signal=39%	DLAT/TAF1B/NCOA3/SMC6/DCAF17/IL2RG/PCDH9/LPIN2/SNAPC3/PNISR/THOC2/KLF2/SMARCA4/SCAF11/CDK13/NUDCD3/LAMP3/SPDL1/CDC7/LNPEP/TMEM265/SLC25A17/PGAP1/C2CD3/ATRX/MRPS18B/TGS1/LGALS3BP/BBX/TRIM14/DNAJC11/SMG1/GPR171/SEMA4F/MAP7D3/HACD3/LY6E/MED1/SLC16A7/TCF4/ZNF500/CMTR1/LARP1/RBM25/RFC3/PML/SART3/DBT/GLG1/NAA40/ATP6V0A2/BPTF/C1orf109/PARP12/JUP/ATF7IP/GPA33/NFATC2IP/MTA1/CD2AP/TRMT13/IFI44L/NPAT/RAD50/…
GSE20727_H2O2_VS_ROS_INHIBITOR_TREATED_DC_DN	GSE20727_H2O2_VS_ROS_INHIBITOR_TREATED_DC_DN	170	-0.451105	-2.15192	1.21599e-09	3.59049e-08	2.46301e-08	2867	tags=44%, list=21%, signal=35%	RPL35/ATP8A1/ABCG1/ATXN7L1/BTG2/ID3/SEMA4F/ZC3H8/TSC1/RPL37/SH2B3/AKAP9/CLCN6/TSPAN13/HVCN1/ST3GAL1/SKI/GP1BA/MTMR2/TCF20/RPL17/RPS19/ARID1B/SETX/ACSS1/THADA/ABHD15/ATF7IP/PPARGC1B/EPHX1/BTG1/SATB1/TMEM63A/ZNF420/FOXO1/PCMTD2/BBS2/EEF1G/CD7/ZBTB39/ARHGAP35/AMER1/ZBTB20/ZBTB40/HEATR1/RPS4X/ABI3/NPM1/MYCBP2/RPLP2/ITM2A/S1PR1/FILIP1L/RPL5/AFF3/EIF4B/ZNF354C/TET1/ATN1/BCOR/LDHB/RASGRF2/UTRN/SRRM2/EGR…
GSE15330_LYMPHOID_MULTIPOTENT_VS_MEGAKARYOCYTE_ERYTHROID_PROGENITOR_IKAROS_KO_UP	GSE15330_LYMPHOID_MULTIPOTENT_VS_MEGAKARYOCYTE_ERYTHROID_PROGENITOR_IKAROS_KO_UP	129	-0.497684	-2.27945	1.25367e-09	3.67945e-08	2.52404e-08	2738	tags=51%, list=20%, signal=41%	ACVR2A/TOM1L2/QSER1/CEP68/GTF2I/STAMBPL1/ZC3H12B/ID3/IFT80/SNHG1/SSBP2/RGS10/SLC11A2/TTC28/MYC/RAPGEF6/MAP4K5/TCF20/CCR9/PLEKHO1/BCKDHB/N4BP2/FAM78A/CXXC5/EML5/METTL8/ICE2/ST8SIA1/CD2AP/FOXO1/FOXK1/ARHGAP5/MTSS1/LYRM7/FOXP1/SESN3/TDRKH/ZBTB20/TNRC6C/RAI1/LDLRAP1/PATZ1/SFMBT2/ALS2CL/USP28/USP24/TTC3/LRIG1/TET1/BCOR/LDHB/SCML4/TRAT1/PLEKHA1/SH3PXD2A/RNF144A/MDN1/CCR7/ST6GAL1/DPP4/CNR2/BACH2/LEF1/AD…
GSE34156_NOD2_LIGAND_VS_NOD2_AND_TLR1_TLR2_LIGAND_24H_TREATED_MONOCYTE_DN	GSE34156_NOD2_LIGAND_VS_NOD2_AND_TLR1_TLR2_LIGAND_24H_TREATED_MONOCYTE_DN	157	-0.464903	-2.20732	1.44203e-09	4.20692e-08	2.88587e-08	3121	tags=43%, list=23%, signal=33%	NUP133/MTERF3/NR2C2/ZNF655/SRSF1/TUBE1/FRYL/MAGEH1/SECISBP2/C6orf62/EIF3H/ABCC1/PAN2/RPL27/WHAMM/RPS11/FAM136A/MTHFD1/MAN2A1/RCN1/SETD1B/MTURN/NR2C1/CEP85L/RPS29/ZNF789/NAA25/SEC31B/TRMT13/MAP1B/BTLA/TTN/PLXDC1/RPL39/NBEA/RPL31/PDPR/ZNF891/ZNF805/CD8B/MYH3/METTL16/RPSA/ELP2/DSC1/FAM111A/RPL35A/FKTN/ZBTB40/HUWE1/RPS25/PRKCA/MAN1C1/DNHD1/ZNHIT6/RPL13A/RPLP2/APOL6/PIGL/RAB30/MMD/TTC3/KLRC4/MAL/KLHL3…
GSE39110_DAY3_VS_DAY6_POST_IMMUNIZATION_CD8_TCELL_UP	GSE39110_DAY3_VS_DAY6_POST_IMMUNIZATION_CD8_TCELL_UP	168	-0.446547	-2.12287	1.49766e-09	4.32466e-08	2.96664e-08	2698	tags=41%, list=20%, signal=33%	BTG2/ITGB3/WDR11/UBN2/SEMA4F/RGS10/RPS11/ZSCAN26/EIF5/SH2B3/ATXN7L3B/HVCN1/EIF4A2/DDX5/RPL37A/RPL17/ACADSB/MYBBP1A/ACSS1/PIK3IP1/RPS7/RPS15A/CHD3/HSPA9/BTG1/MCCC2/TMEM63A/NT5E/DDX18/CYLD/AP3M2/TXNIP/RPL14/BBS2/AMIGO2/HRH4/RPL12/CD7/ARHGAP5/RPL38/FOXP1/TAGAP/LAT/PDCD4/SPEF2/POU6F1/LDLRAP1/WWP1/ABI3/GPR183/UTP20/FILIP1L/RPL19/IFIT1/BTBD11/GPR68/TRAF1/NR1D2/TBC1D4/KLRD1/ZFP36L2/EVL/SLFN5/BCL2/RASGRP…
GSE13738_RESTING_VS_TCR_ACTIVATED_CD4_TCELL_UP	GSE13738_RESTING_VS_TCR_ACTIVATED_CD4_TCELL_UP	161	-0.460341	-2.19247	1.50014e-09	4.32466e-08	2.96664e-08	3952	tags=51%, list=29%, signal=37%	TIGD1/SLC35E1/LRRC8D/REV1/HTRA4/PCF11/ZNF160/FAM118A/PHF1/KLF2/SLC26A11/TNKS/ZNF44/ZNF793/MAX/ATXN7/ENGASE/KMT2C/PHC3/CELF1/C14orf28/TRAPPC2/SECISBP2/ZNF808/SLC18B1/TSC1/ANXA2R/SUN1/FAM161B/LEPROTL1/PRKAB2/SH2D3A/EBAG9/HAUS3/ZFP28/LINC01138/SRSF7/ZNF767P/TAF4/SETD6/AFG3L1P/DBT/ACSS1/PIK3IP1/NOL4L/FCRL5/CHD3/ZNF329/ATF7IP/TMEM63A/TNRC6B/PREPL/SCML1/MGAT4A/ZNF550/HNRNPDL/MDM4/ZBTB20/POU6F1/ZNF502/I…
GSE41978_ID2_KO_VS_ID2_KO_AND_BIM_KO_KLRG1_LOW_EFFECTOR_CD8_TCELL_DN	GSE41978_ID2_KO_VS_ID2_KO_AND_BIM_KO_KLRG1_LOW_EFFECTOR_CD8_TCELL_DN	179	-0.440444	-2.11032	1.56178e-09	4.47587e-08	3.07037e-08	2651	tags=41%, list=19%, signal=33%	PEX5L/SMC5/SRSF5/YBX1/RPL27/RPS11/ALG9/RPL18/PPP1CC/ATMIN/DDX5/RPL37A/B2M/RPL13/RPLP0/SERBP1/PPIA/RPL17/RPS3/TTC19/EIF3E/NAP1L4/RPS29/RPL41/RPL23/RPA1/WNK1/RPS7/SON/RPS15A/TUBB/EEF2/RPL24/DHRS3/NT5E/BUB3/RPL31/RPL12/RPL38/RPL26/PEBP1/RPL34/RPL10/RPSA/RPS14/HSP90AB1/FKTN/RPL27A/AKT3/RPL11/RPS18/RPS8/RPS4X/RPL23A/RPL22/RPL6/TPT1/RPS23/RPL9/RPL19/RPL5/RPS3A/PABPC1/RPL4/FAM169A/ITGA4/RPS6/GZMB/RPL3/C…
GSE26495_NAIVE_VS_PD1LOW_CD8_TCELL_DN	GSE26495_NAIVE_VS_PD1LOW_CD8_TCELL_DN	185	-0.450016	-2.1632	1.6237e-09	4.62611e-08	3.17343e-08	1758	tags=35%, list=13%, signal=31%	PIEZO1/YPEL1/CXXC5/VANGL1/GFOD1/ABHD15/CCR5/IL10RA/CD244/RALGDS/ITGB1/CD226/SMAD7/JAKMIP2/SP140/PRSS23/RABGAP1L/JAKMIP1/ARHGAP35/CCL5/PDGFD/SYNE2/MATK/C12orf75/ADGRG1/PIK3R3/FYN/SLAMF7/MYO6/NKG7/GPR68/HOPX/GNLY/GZMB/MCOLN2/GBP5/SLAMF6/OPTN/SMAD3/GZMH/AHNAK/SYTL2/PPP2R2B/PTPN4/KLRD1/PRR5L/FCRL3/MAF/TIGIT/KLRG1/PTGDR/AUTS2/NCALD/GZMA/PYHIN1/TOX/EOMES/PRF1/TBX21/MYBL1/ADGRG5/FGFBP2/TGFBR3/IL2RB
GSE26495_PD1HIGH_VS_PD1LOW_CD8_TCELL_UP	GSE26495_PD1HIGH_VS_PD1LOW_CD8_TCELL_UP	131	-0.489113	-2.23188	1.81218e-09	5.13311e-08	3.52122e-08	2798	tags=42%, list=20%, signal=34%	TTC9/HAUS5/TMEM170A/CBFA2T2/NAT9/PBXIP1/PIM2/SARAF/AOC3/ZNF419/HINT1/SLC23A2/SF1/PTPRB/CNNM3/EIF3L/CCR4/ZNF329/ZIK1/TCL1A/ST8SIA1/TRMT44/FOXO1/ZNF583/ZNF101/ZNF512B/ARHGAP35/LINC01550/PDCD4/PTPN13/ITGA6/LDLRAP1/MAN1C1/NUP188/ANKRD23/GPR183/FYN/LRIG1/USP36/CD27/ICOS/TRAT1/AMIGO1/PTPRK/GBP5/SLAMF1/GZMK/THEMIS/TBC1D4/PLCG1/SIRPG/CD28/ETS1/NELL2/TCF7
GSE37301_CD4_TCELL_VS_GRANULOCYTE_MONOCYTE_PROGENITOR_DN	GSE37301_CD4_TCELL_VS_GRANULOCYTE_MONOCYTE_PROGENITOR_DN	148	-0.466615	-2.18508	1.91001e-09	5.37895e-08	3.68986e-08	2088	tags=39%, list=15%, signal=33%	TMEM67/NACA/RPLP0/CDC14A/PRMT6/ATXN2L/FAM78A/SLC20A1/ENDOD1/ITPKB/IRF2BP2/JARID2/NOD1/IKZF1/ST8SIA1/NT5E/BTLA/IFIH1/TTN/ITGB1/TIAM1/RFX5/SESN3/CCL5/F2R/IMMP2L/CCR6/ITPR1/PPP3CC/RRAS2/HIVEP2/GPR183/CD83/RFX7/LAX1/USP18/BTBD11/TTC3/AFAP1/LRIG1/UTRN/PRKCQ/SAMD3/TRAF1/SLAMF6/CBLB/AAK1/ST6GAL1/UBASH3A/SLC38A1/RNF43/PRKCH/EVL/TXK/CD28/TCF7/IL2RB
GSE20727_ROS_INH_VS_ROS_INH_AND_DNFB_ALLERGEN_TREATED_DC_UP	GSE20727_ROS_INH_VS_ROS_INH_AND_DNFB_ALLERGEN_TREATED_DC_UP	179	0.499665	2.10867	2.11006e-09	5.90817e-08	4.0529e-08	2486	tags=41%, list=18%, signal=34%	SH3PXD2B/GYG1/MS4A4A/GRB10/HK3/PFKFB3/CASP5/SOCS3/ADM/HPGD/SLC2A3/DDAH2/LINC01094/LAMB3/GNA15/KREMEN1/CARD6/MYO7A/BATF/BASP1/LILRA6/FLVCR2/DRAM1/JOSD2/GAS6/AGFG1/MAFG/GK3P/TUBB4B/FPR2/SERTAD1/YIPF1/WDFY3/HLX/ECT2/CD36/CLIC1/DSE/PSMD9/SLC8A1/CNEP1R1/RBM47/FCGR2A/FAM89B/TRIB1/STOM/METRNL/MCOLN1/SYNGR2/TLR1/PLTP/ANKS1A/PIK3AP1/NAMPT/CREM/NAGS/STK19/CCDC9/JAK3/FAM20A/JMJD6/MIR22HG/SNHG12/PLGRKT/UBE2F…
GSE28726_ACT_CD4_TCELL_VS_ACT_VA24NEG_NKTCELL_DN	GSE28726_ACT_CD4_TCELL_VS_ACT_VA24NEG_NKTCELL_DN	186	-0.434064	-2.08972	2.16563e-09	6.02911e-08	4.13586e-08	2426	tags=37%, list=18%, signal=31%	SRCAP/PDE4B/EIF5/LEPROTL1/ATXN7L3B/SARAF/CAPN2/SETD1B/DDX5/TCF20/CDC14A/RGS1/TRAM2/VAMP2/FOXN3/MBNL1/RPS29/KAT7/ZBTB1/DNM3/EFCAB14/PIK3IP1/BRWD1/RPL23/CTSO/ITPKB/UBE2G2/FASN/RPS15A/CHD3/BTG1/THUMPD1/NFATC2IP/PGRMC2/SRSF6/TXNIP/PCMTD2/RPL31/EIF3A/RPL32/RPL38/SYNE2/ITGA6/TRANK1/SH3YL1/GPR183/MCF2L/TSPYL5/JADE2/S1PR1/EPHA4/RPS27/SRRM2/MAL/DLG5/BCL11A/PTPN4/IL11RA/HEG1/AUTS2/TRIB2/SPOCK2/ABLIM1/CDC25…
GSE45365_HEALTHY_VS_MCMV_INFECTION_CD11B_DC_DN	GSE45365_HEALTHY_VS_MCMV_INFECTION_CD11B_DC_DN	101	0.578595	2.26545	2.20006e-09	6.09015e-08	4.17774e-08	2156	tags=39%, list=16%, signal=33%	MS4A4A/CTSG/RILPL1/GGH/DLGAP5/CDKN3/CD63/SKA3/ZMAT5/HSD3B7/ANLN/HSPA2/DHCR7/SIRPD/FAM89A/DTL/SH3BP5L/TPX2/MYO10/UBE2S/DNAH14/MPST/CCNB1/SEPHS2/CMTM5/AURKA/FAM89B/ASPM/CDC20/DYNC2LI1/CLEC1B/G6PD/C11orf71/KIF20A/CENPE/CCNB2/UBE2C/ATP8B3/TK1
GSE15330_HSC_VS_MEGAKARYOCYTE_ERYTHROID_PROGENITOR_DN	GSE15330_HSC_VS_MEGAKARYOCYTE_ERYTHROID_PROGENITOR_DN	134	-0.48562	-2.23641	2.74465e-09	7.55476e-08	5.18243e-08	2679	tags=46%, list=19%, signal=37%	ID3/RCN2/IFT80/SNHG1/SSBP2/RGS10/TPCN1/WDR43/TTC28/MYC/RAPGEF6/TTC27/CCR9/LARP1/PLEKHO1/LZTFL1/N4BP2/FAM78A/AGK/EML5/METTL8/ICE2/ST8SIA1/TOP2B/CD2AP/BTLA/WDR77/FOXK1/MTSS1/LYRM7/ABCE1/SESN3/TDRKH/POLR1E/ZBTB20/RAI1/DGKA/ATM/LDLRAP1/RRAS2/SFMBT2/MYCBP2/ALS2CL/USP28/FILIP1L/TTC3/LRIG1/TET1/BCOR/LDHB/SCML4/TRAT1/MDN1/CCR7/ST6GAL1/ELK4/DPP4/TRIB2/BACH2/ADGRG5/TGFBR3
GSE3982_NEUTROPHIL_VS_EFF_MEMORY_CD4_TCELL_DN	GSE3982_NEUTROPHIL_VS_EFF_MEMORY_CD4_TCELL_DN	167	-0.451602	-2.15021	2.86023e-09	7.82867e-08	5.37032e-08	3775	tags=47%, list=27%, signal=34%	PPARD/GSTM2/VHL/TMX2/KLHL20/EIF2B3/PTGES3/TCEA1/ZC3H14/MNAT1/CYFIP2/CAPN15/PAAF1/TMEM120B/HEATR6/PTER/ZNF74/HAUS5/PCID2/NUP155/SSB/CASP8AP2/ANAPC5/FAM162A/PAICS/KAT2A/DIMT1/STARD7/ATMIN/OGFOD1/MYC/PCNT/PPOX/SERBP1/UPF3A/FTO/TAF1/MAZ/CAPRIN2/WEE1/CRYZ/MALT1/VPS13D/ABL1/AKAP1/ZNF266/IL2RA/MTSS1/ZZZ3/TDRKH/RPL35A/MAPRE2/SUPT3H/MORC2/KIF2A/RPL13A/MDC1/S1PR1/IFNG/RFX7/LAX1/PID1/AKAP11/CD81/RPS3A/OSBPL…
GSE3982_MAST_CELL_VS_CENT_MEMORY_CD4_TCELL_DN	GSE3982_MAST_CELL_VS_CENT_MEMORY_CD4_TCELL_DN	145	-0.468551	-2.18514	2.87756e-09	7.83212e-08	5.37269e-08	2016	tags=35%, list=15%, signal=30%	CMTR1/RAPGEF6/DIDO1/DUSP2/CASK/JAK1/RUFY3/UBIAD1/CDR2/ARMCX2/FHL1/USP13/ZNF264/SATB1/IFI44L/SFI1/CLUAP1/RPS13/CD8B/ARHGAP5/SYNM/CYB561/GIMAP6/SCN3A/HNRNPA1/TMEM204/KIF2A/RPS4X/RRAS2/IL23A/CD4/IFNG/SLC7A6/RPL5/RPL4/ANKRD36B/HOOK1/RHOH/MAL/CLEC2D/INPP4B/DLG3/PTPN4/PRKY/SH2D1A/ITK/TXK/P2RY10/CD28/ARL4C/TCF7
GSE2770_IL12_AND_TGFB_ACT_VS_ACT_CD4_TCELL_6H_UP	GSE2770_IL12_AND_TGFB_ACT_VS_ACT_CD4_TCELL_6H_UP	149	-0.476186	-2.23611	3.01816e-09	8.16915e-08	5.60389e-08	2516	tags=40%, list=18%, signal=33%	RGS10/PBXIP1/LEPROTL1/LETMD1/TCEAL1/OPHN1/CAPN2/PPOX/ITM2C/TRAM2/MLC1/PIK3IP1/NLRP1/C14orf132/PTPRS/ZNF589/ZNF506/GSE1/DHRS3/PRRC2B/DYNC2H1/ZFP30/PLXDC1/NBEA/SPTBN1/ZBTB40/ZMYM3/RPL11/SLC24A1/KCTD7/LDLRAP1/APBA2/ITGB7/BTN3A2/MAN1C1/UST/BTN3A3/NMT2/CACNA2D2/RPS20/GALNT12/PHC1/RCAN3/GLS2/GRAMD1C/UBASH3A/EPHX2/COLGALT2/IL11RA/ZFP36L2/LBH/LY9/EVL/SIRPG/PYHIN1/SPOCK2/SPON2/TCF7/FAM102A
GSE3982_EFF_MEMORY_CD4_TCELL_VS_NKCELL_UP	GSE3982_EFF_MEMORY_CD4_TCELL_VS_NKCELL_UP	123	-0.490914	-2.21322	3.26723e-09	8.79445e-08	6.03284e-08	2277	tags=41%, list=17%, signal=35%	MAP3K14/SH2D3A/TAF5L/MTHFD1/RPL7A/CISH/RPL37A/B2M/CCR9/LARP1/EML4/MALT1/CASP6/UBE2G2/KLF8/TAS2R14/RPL14/RPL39/CLUAP1/PCYOX1L/KIF5C/PEBP1/HABP4/HNRNPA1/TPPP/BAG3/TCTN3/EEF1B2/RPL23A/GPR183/ESRP2/TPT1/RPL9/PLEKHB1/RCAN3/AQP3/RPL4/LDHB/CD40LG/ICOS/PTPRK/RPL3/SMAD3/SLAMF1/CD2/UBASH3A/IL11RA/CD6/EEF1A1/DIP2C/BCL11B
GSE30971_CTRL_VS_LPS_STIM_MACROPHAGE_WBP7_HET_2H_UP	GSE30971_CTRL_VS_LPS_STIM_MACROPHAGE_WBP7_HET_2H_UP	151	0.520517	2.15136	3.35403e-09	8.97848e-08	6.15908e-08	2032	tags=36%, list=15%, signal=31%	MCEMP1/SH3PXD2B/UPP1/PFKFB3/SOCS3/SERPINB2/TNFAIP6/IRAK3/OSM/BCL2A1/PGD/SMPDL3A/ACSL1/HECW2/SLC2A3/PLAU/LAMB3/BCAT1/CDS1/IER3/ETS2/GRAMD1A/UPB1/PNPLA1/ACVR1B/FPR2/CSTA/RABGEF1/HBEGF/SLC25A37/MYO10/IL1B/SH3BP5/ST20/CTSL/LIMK2/KCNJ2/MMADHC/G0S2/LRRFIP2/CDC42EP3/PLAUR/EDEM2/CYB5D1/MTF1/NFKBIA/IL1RAP/EHD1/RNF144B/TNF/FNDC3B/ZC3H12A/PLGRKT/AK4
GSE22886_NAIVE_BCELL_VS_BLOOD_PLASMA_CELL_UP	GSE22886_NAIVE_BCELL_VS_BLOOD_PLASMA_CELL_UP	165	-0.448965	-2.1422	3.52229e-09	9.37739e-08	6.43272e-08	2932	tags=39%, list=21%, signal=31%	PVRIG/BRD3/ZCCHC2/PKIG/ZNF43/RNF44/LRIG2/SEMA4F/VAV2/ARHGAP32/TRMT2B/FBXO4/ZNF136/CD200/DUSP6/FAM53B/GABBR1/RAPGEF6/PHLPP2/ENDOD1/ITPKB/ZNF264/NOD1/CD72/BTG1/TCL1A/AP3M2/CD84/GNG11/SLC6A16/OTUD3/DTX4/DDX60/ZNF532/CD22/ZNF571/POU6F1/UST/TSPYL5/RPS23/BANK1/CD83/SLC7A6/MMD/PHC1/TSPYL2/CR2/RPS27/UTRN/DLG5/PTPRK/CBLB/SMAD3/TRAF5/PRKY/KLRB1/MS4A1/LBH/CNR2/KLHL3/GPRASP1/FCMR/NR3C2/IL24
GSE29618_MONOCYTE_VS_MDC_DAY7_FLU_VACCINE_DN	GSE29618_MONOCYTE_VS_MDC_DAY7_FLU_VACCINE_DN	157	-0.458415	-2.17652	3.65908e-09	9.6886e-08	6.64621e-08	2574	tags=45%, list=19%, signal=37%	RPS2/RGS10/DDX27/EPB41L2/FAM162A/ASF1A/HMGN1/FBL/CCDC6/HINT1/RPLP0/ACSL5/HDAC9/C2CD2/RUFY3/EIF3L/HERC2/MAP4K1/BIN1/CD72/ST13/DHRS3/HMGA1/PIP4K2A/NDRG2/CD226/SLC35F2/PEBP1/SCRN1/SPTBN1/RPSA/CCR6/ATIC/TCTN3/ITGB7/HIVEP2/GPR183/IRF4/RPS23/BANK1/CIITA/DEXI/RPL9/RPL19/NUP210/LANCL1/MMD/RPS20/AFF3/CD1C/ADAM28/RPL4/BCL7A/RPS6/ESYT1/TPD52/BCL11A/CBX5/PRKACB/FCER1A/SLC38A1/TRIB2/PRKCH/EVL/DYRK2/P2RY10/GOL…
GSE34156_NOD2_LIGAND_VS_NOD2_AND_TLR1_TLR2_LIGAND_6H_TREATED_MONOCYTE_UP	GSE34156_NOD2_LIGAND_VS_NOD2_AND_TLR1_TLR2_LIGAND_6H_TREATED_MONOCYTE_UP	163	-0.450747	-2.14223	3.96594e-09	1.04443e-07	7.16463e-08	2861	tags=44%, list=21%, signal=35%	TMEM116/ZNF655/UTP23/SRSF1/TUBE1/C17orf75/MAGEH1/QRICH1/PAXBP1/RPL27/YTHDC1/NSA2/LAS1L/CCNB1IP1/UBP1/MAK16/TMEM50B/FBL/RPAIN/C11orf1/RPL13/NUP88/SERBP1/TCF20/ZNF451/SETD6/NOB1/CEP85L/RPS3/RPS29/MRPS25/UTP15/ZNF789/CASD1/SEC31B/WDR33/MAP1B/FOXO1/PLXDC1/RPL39/NBEA/ZNF805/RPS13/CD8B/MYH3/RPL38/CFAP44/METTL16/RPSA/HSP90AB1/SLC25A38/TNRC6C/RPL11/EEF1B2/NOL6/RPS18/DNHD1/RPL7/ZNHIT6/MLLT3/MFHAS1/STRBP/L…
GSE34156_NOD2_LIGAND_VS_TLR1_TLR2_LIGAND_24H_TREATED_MONOCYTE_DN	GSE34156_NOD2_LIGAND_VS_TLR1_TLR2_LIGAND_24H_TREATED_MONOCYTE_DN	161	-0.453344	-2.15914	4.01034e-09	1.05045e-07	7.20591e-08	3955	tags=52%, list=29%, signal=38%	REPS1/WDR59/MPHOSPH10/USP16/HIRIP3/RPL36A/PMPCB/RPUSD4/ERCC6L/RPS10/ZRANB3/RBM34/RIOK2/CXorf65/NDUFAF4/NUP133/FHIT/NR2C2/PRPS1/SRSF1/TUBE1/MAGEH1/WRN/QRICH1/PAXBP1/HSPH1/PAN2/RPL27/YTHDC1/NSA2/FAM136A/LAS1L/UBP1/TMEM50B/PIM2/FBL/RPAIN/C11orf1/WDR36/RPL13/ZKSCAN2/NUP88/TOMM20/SETD6/NOB1/CEP85L/RPS3/SRSF10/RPS29/ZNF789/TIMM10B/SEC31B/WDR33/MAP1B/FOXO1/PLXDC1/RPL39/ZNF891/CD8B/MYH3/RPL38/CFAP44/METT…
GSE24634_IL4_VS_CTRL_TREATED_NAIVE_CD4_TCELL_DAY10_DN	GSE24634_IL4_VS_CTRL_TREATED_NAIVE_CD4_TCELL_DAY10_DN	168	0.500233	2.09816	4.21465e-09	1.09806e-07	7.53252e-08	2079	tags=36%, list=15%, signal=31%	HK3/ECHDC3/UPP1/TNFAIP6/PGD/ACSL1/CKAP4/RAB20/BLVRB/PYGL/TXN/CEBPB/DYNLT1/SORT1/MSRB1/ERLIN1/TLR8/GK3P/TSEN34/IMPA2/YIPF1/PLA2G4A/CDA/IRF7/UQCRC1/DHRS9/ATP6V0B/STX11/IL1RN/NLRP3/DSE/STYXL1/GRN/TYROBP/HSPA6/TCIRG1/RAB31/TALDO1/MYD88/SH3GLB1/CREG1/CTNNA1/CPD/PSMB6/SNX10/GK/PLAUR/GLRX2/TLR1/KYNU/ANXA4/ACOT9/CCR1/SECTM1/ALAS1/ATP6V0C/FZD2/CASP1/PHGDH/ATP6V1E1
GSE37416_12H_VS_24H_F_TULARENSIS_LVS_NEUTROPHIL_UP	GSE37416_12H_VS_24H_F_TULARENSIS_LVS_NEUTROPHIL_UP	188	0.490401	2.07948	4.85572e-09	1.25836e-07	8.6321e-08	2384	tags=40%, list=17%, signal=33%	MCEMP1/NLRC4/SLC22A4/IL4R/ADGRG3/DDAH2/DYSF/QSOX1/HAUS4/SERPINB1/DGAT2/TNFSF13B/DHCR7/PLOD1/NOP10/JDP2/ACAA1/PPM1M/CRISPLD2/FADD/NCKAP5L/STX11/SPI1/FGR/CLIC1/S100A6/COQ2/DSE/USB1/C1orf162/CLTB/LIMK2/PDLIM7/CXCL16/FAM214B/CERS4/PRELID1/ABHD16A/MYD88/CTSH/TM6SF1/DBNL/ECE1/G6PD/ICAM3/ADAM8/R3HDM4/MFN2/RGS19/SELL/NINJ2/ZSWIM6/SRXN1/METTL22/PRR7/FCHO2/GPR35/EIF2AK2/ITGB4/VAV3/DHRSX/ANPEP/CAB39/RASGRP4…
GSE33162_UNTREATED_VS_4H_LPS_STIM_HDAC3_HET_MACROPHAGE_DN	GSE33162_UNTREATED_VS_4H_LPS_STIM_HDAC3_HET_MACROPHAGE_DN	163	-0.447794	-2.1282	6.02456e-09	1.553e-07	1.06533e-07	2000	tags=33%, list=14%, signal=28%	RAPGEF6/CCR9/NR2C1/RPS21/CXXC5/HERC1/DPH2/RCCD1/RPS15A/EPHX1/ABL1/SATB1/FCER2/SMAD7/FBXO21/RPL26/SPTBN1/DDX60/ARRB1/CCR6/HUWE1/MGA/SERPINF1/ITGA6/RRAS2/SFMBT2/PMEPA1/GDF11/MFHAS1/LANCL1/TTC3/LRIG1/CD79A/USP36/UTRN/SCML4/TEF/CXCR5/SLC41A1/JMY/KCNA3/FBXO32/ELK4/CNR2/ITK/SPOCK2/ABLIM1/BCL2/BACH2/IL5RA/AXIN2/IL7R/TCF7
GSE41978_KLRG1_HIGH_VS_LOW_EFFECTOR_CD8_TCELL_DN	GSE41978_KLRG1_HIGH_VS_LOW_EFFECTOR_CD8_TCELL_DN	160	-0.448491	-2.13502	6.27224e-09	1.60833e-07	1.10329e-07	2651	tags=39%, list=19%, signal=32%	PEX5L/SMC5/RPS2/PBX1/RPL27/CNOT1/RPL37/RPL18/RAB6B/RPL7A/DNAJC9/DDX5/MCM7/B2M/RPLP0/PPIA/RPS19/RPS21/RPS3/RPS29/RPL23/EML5/RPS7/RPS15A/EEF2/RPL24/TTC39B/LTBP4/RPL39/EEF1G/EIF3A/RPL12/RPL38/RPL34/RPL10/HSPA8/RPS14/HSP90AB1/IFIT2/MSH2/OXCT1/RPS25/RPL27A/RPL11/RPS18/SYNJ2BP/RPS4X/RPL7/RPL22/RPL6/TPT1/RPS23/RPL9/RPL19/RPL5/RPS3A/ZNF287/EP400/NUCKS1/RPS6/RPL3/KCNA3/SLFN12L
GSE14415_INDUCED_TREG_VS_TCONV_DN	GSE14415_INDUCED_TREG_VS_TCONV_DN	142	-0.466652	-2.16383	6.43598e-09	1.64168e-07	1.12616e-07	1693	tags=34%, list=12%, signal=30%	ACSS1/RAP2A/TTC39C/EML5/ELOVL7/CD72/NT5E/FYCO1/BBS2/CXCR6/CD226/RPTOR/ZNF101/FOXP1/JAKMIP1/MFSD6/ZBTB20/TNRC6C/KAT6B/PPP3CC/ZNHIT6/PPP1R13B/RPL19/BTBD11/ZBTB25/MAML2/BCOR/RPL4/KLRC1/TRAT1/MICU3/SAMD3/KLRC2/TRAF1/NR1D2/SMAD3/FBXO32/CD2/SIDT1/S1PR5/CD247/CD96/TESPA1/RASGRP1/AXIN2/CCND2/IL7R/TCF7
GSE24634_IL4_VS_CTRL_TREATED_NAIVE_CD4_TCELL_DAY5_UP	GSE24634_IL4_VS_CTRL_TREATED_NAIVE_CD4_TCELL_DAY5_UP	160	0.507846	2.10881	6.92691e-09	1.7577e-07	1.20575e-07	2281	tags=41%, list=17%, signal=34%	MS4A4A/GADD45A/IL1R2/NAIP/TMEM176A/POR/CAPG/RAB32/DYSF/RAB20/BLVRB/TMEM176B/TBC1D8/GNA15/TNFSF13/BASP1/NT5DC2/GAS6/MILR1/MSRA/ALOX5/CSTA/PLOD1/IL1R1/FDXR/PLK2/HLX/CFP/STEAP3/NFIL3/HCK/IFNGR1/FAH/DSC2/NEU1/TRIB1/MCOLN1/CAMKK2/SYNGR2/CARD9/HNMT/CREG1/PDGFC/SLC19A1/SPRED2/LAMC1/MARCKS/ATOX1/GAA/MRC1/CD68/FSCN1/ATP6V0C/IGSF6/GPR35/EHD4/MAFK/CLIC2/TRIP6/TSPAN4/ITSN1/GPX4/NPL/GSTP1/VAT1
GSE3982_MAC_VS_EFF_MEMORY_CD4_TCELL_DN	GSE3982_MAC_VS_EFF_MEMORY_CD4_TCELL_DN	138	-0.472768	-2.18556	6.98001e-09	1.762e-07	1.2087e-07	3145	tags=51%, list=23%, signal=40%	PLEKHG3/MEF2D/QSER1/HSF2/KIFAP3/CEP68/ZNF184/CREB1/PEX1/GAR1/SLC41A3/GZMM/DDX50/CD38/INPP4A/CTLA4/LAS1L/PBXIP1/SRCAP/PDE4B/AKAP9/DUS4L/ZNF365/HMGN1/ZC3H7B/CISH/ESR2/PPP1R12B/RASSF1/CEP250/YAF2/ZNF14/TCF20/PLEKHF1/PKD1P1/ZBTB14/DBT/TUG1/GLG1/FBXO41/MYO9A/FN3KRP/CXCR6/RPL32/GGA2/SP140/FBXO21/CROCCP2/TMEM212/ACSM3/RPL35A/PDGFD/ATM/FNBP4/IRF4/DDHD2/IFNG/FYN/FLT3LG/LTK/OSBPL3/BCOR/HOPX/RPL4/PASK/CD40L…
GSE16385_ROSIGLITAZONE_IL4_VS_IFNG_TNF_STIM_MACROPHAGE_UP	GSE16385_ROSIGLITAZONE_IL4_VS_IFNG_TNF_STIM_MACROPHAGE_UP	190	-0.425994	-2.05404	8.35869e-09	2.09915e-07	1.43998e-07	1541	tags=27%, list=11%, signal=24%	PARP12/TSPYL1/ATF7IP/PLN/THUMPD1/IFI44L/PCMTD2/NPAT/GBP1/SCML1/TIAM1/GPR18/DENND2D/DDX60/ALDH5A1/BAG3/TMEM204/SH3YL1/IL23A/CHMP7/GPR183/BTN3A3/S1PR1/FYN/FLT3LG/RCAN3/PASK/SLC16A10/CD40LG/USP36/MTUS1/ALMS1/GVINP1/ABCB1/CLEC2D/DOCK10/SLAMF1/CD5/CCR7/PTPN4/TNFRSF25/CAMK4/GZMA/DYRK2/SPOCK2/SKAP1/BACH2/EDAR/NELL2/LRRN3/IL2RB
GSE22886_CD4_TCELL_VS_BCELL_NAIVE_UP	GSE22886_CD4_TCELL_VS_BCELL_NAIVE_UP	188	-0.424872	-2.05593	8.53021e-09	2.13124e-07	1.46199e-07	1584	tags=35%, list=11%, signal=31%	ITPKB/WNK1/CHD3/CABIN1/SF3A3/ZBTB38/LTBP4/RALGDS/DUSP7/GBP1/RSAD1/CD7/SMAD7/ENO2/TIAM1/LTBP3/ZNF512B/GIMAP6/PIK3R1/NIPAL3/CCL5/POLR1E/BAG3/PRKCA/IL32/LDLRAP1/SERINC5/CD4/APOL3/ITM2A/DEXI/PLEKHB1/ZAP70/FLT3LG/CD3D/ECHDC2/CD27/TRAT1/MAL/OPTN/CD5/INPP4B/CD2/UBASH3A/PTPN4/EPHX2/LINC00342/CD6/SH2D1A/CD3G/CAMK4/CD247/PRKCH/ITK/TXK/SPOCK2/CDC25B/CD28/LEF1/NELL2/IL7R/GATA3/RORA/BCL11B/FAM102A
GSE13738_RESTING_VS_BYSTANDER_ACTIVATED_CD4_TCELL_UP	GSE13738_RESTING_VS_BYSTANDER_ACTIVATED_CD4_TCELL_UP	140	-0.467793	-2.17401	1.02796e-08	2.55522e-07	1.75283e-07	3565	tags=52%, list=26%, signal=39%	BCL9/PLCL2/TGFBR2/DCAF8/FOXJ3/PLAG1/HELZ/ATXN7/ENGASE/RBM27/NR2C2/TMEM106B/KMT2C/CHML/CELF1/ZBTB44/CLIP4/ADAMTS6/GIMAP4/UBN2/PAN2/ANXA2R/ARHGAP32/FAM161B/LEPROTL1/SARAF/RPRD2/LINC01138/ADNP2/TUG1/PSIP1/ACSS1/HERC1/PIK3IP1/CHD3/ATF7IP/PRRC2B/TNRC6B/RBM26/RAB27B/NDRG2/TSC22D1/PREPL/GIMAP7/ZNF548/GPR18/MGAT4A/ZNF550/LINC01550/ZBTB5/ZBTB20/TRIM44/ATM/APBA2/SERINC5/SPN/MAML2/TSHZ1/RCAN3/MIR600HG/FAM11…
GSE36888_UNTREATED_VS_IL2_TREATED_STAT5_AB_KNOCKIN_TCELL_6H_UP	GSE36888_UNTREATED_VS_IL2_TREATED_STAT5_AB_KNOCKIN_TCELL_6H_UP	151	0.512694	2.11902	1.07152e-08	2.64998e-07	1.81784e-07	2932	tags=44%, list=21%, signal=35%	S100A12/SH3PXD2B/LILRA5/PFKFB3/CASP5/S100A8/SOCS3/PLSCR1/SAMSN1/SMPDL3A/S100A9/TGFA/BST1/IER3/ANO10/LILRA6/CD14/FPR1/VNN2/FPR2/MBOAT2/EMILIN2/DDIT4/IL1B/PLK2/CLIC1/HCK/LIMK2/FCGR2A/PRKCD/LRRC4/RAB31/LAT2/APH1B/CPD/BTBD10/SESN2/RAB27A/EDEM2/PIK3AP1/NAMPT/NAGS/SPTLC2/LILRB3/VAV1/LRRC25/TRNAU1AP/ZC3H12A/TMEM115/TBC1D30/CAB39/ATP7B/NFKBIZ/ANKRD13D/RARA/MED30/CORO1A/ELL/VEGFA/ARHGAP19/LILRB1/MEGF9/INS…
GSE3982_NEUTROPHIL_VS_BCELL_UP	GSE3982_NEUTROPHIL_VS_BCELL_UP	140	0.517228	2.10795	1.07743e-08	2.65112e-07	1.81862e-07	2866	tags=48%, list=21%, signal=38%	ANXA3/VNN1/HK3/GPR27/PFKFB3/SLC22A4/CST7/PLAU/CEACAM6/MKNK1/ETS2/BASP1/NQO2/CLEC4E/SNORA21/SMARCD3/IFITM1/IMPA2/YIPF1/CSTA/FAM110B/BCL3/RALB/RGS14/PSTPIP2/CLEC4A/SIGLEC5/FRAT2/IMPDH1/FGR/HK2/P2RX1/LIMK2/TRIM25/TCIRG1/C1RL/FOSL2/PPP4R1/CCNJL/GK/PLXNC1/TMUB2/SECTM1/SDHB/BLVRA/NDRG1/MMP25/KRT23/ARPC5/SIGLEC7/FAM53C/PI3/CYTH4/ST3GAL6/GALNS/HYAL1/PPP2R5A/ZYX/RAB7A/NUMB/RAB36/F2RL1/HEXB/CHST15/ICAM1/MO…
GSE1460_DP_VS_CD4_THYMOCYTE_DN	GSE1460_DP_VS_CD4_THYMOCYTE_DN	165	-0.441345	-2.10584	1.10057e-08	2.69446e-07	1.84835e-07	1690	tags=33%, list=12%, signal=30%	ELK3/BMP6/PIK3IP1/NLRP1/EPHB1/ERMP1/IFI44L/ADARB1/NDRG2/RPL12/SCML1/SMAD7/SP140/ZNF512B/SPTBN1/DENND2D/RSAD2/SCN3A/DDX60/ARRB1/STAT1/PRKCA/TMEM204/MAN1C1/RPGRIP1/SH3YL1/NPM1/MLLT3/TPT1/RPS23/ITM2A/S1PR1/OAS2/RPL4/CPA3/ICOS/PLEKHA1/BTN3A1/RPL3/GVINP1/CBLB/SMAD3/CCR7/ST6GAL1/TBC1D4/TNFRSF25/LY9/EVL/SPON1/ABLIM1/FCGBP/CCND2/LRRN3/FAM102A/IL2RB
GSE16450_CTRL_VS_IFNA_12H_STIM_IMMATURE_NEURON_CELL_LINE_UP	GSE16450_CTRL_VS_IFNA_12H_STIM_IMMATURE_NEURON_CELL_LINE_UP	181	-0.431193	-2.06863	1.24689e-08	3.03742e-07	2.08362e-07	3786	tags=50%, list=27%, signal=37%	ACACA/TMEM135/POLA1/GTPBP4/TASP1/USP7/PPP2R1B/EHBP1/BTRC/ADGRA3/ADK/PRKAG2/HSD17B8/SAMHD1/METTL2B/TANGO6/RABL3/ASXL1/PLD6/POLR3A/FARS2/ATF7IP2/IVD/BLM/ATXN7L1/LINC00667/ITFG2/DLG1/MBTPS2/GFM1/FBXO4/RHNO1/NBAS/MIEF1/PCNT/LPP/FUT8/LDAH/ADNP2/UCP2/GPHN/CASK/ELAC1/DDX10/HECTD4/UBIAD1/WWOX/URB2/SCFD2/THADA/SLC20A1/HERC2/THOC1/FUS/VPS13D/BIVM/QSOX2/GPD1L/DNAJC30/EXOSC2/NBEA/HNRNPA3/OTUD4/TAF3/CMSS1/TNR…
GSE27241_CTRL_VS_DIGOXIN_TREATED_CD4_TCELL_IN_TH17_POLARIZING_CONDITIONS_DN	GSE27241_CTRL_VS_DIGOXIN_TREATED_CD4_TCELL_IN_TH17_POLARIZING_CONDITIONS_DN	170	-0.433848	-2.06959	1.25829e-08	3.04994e-07	2.0922e-07	2670	tags=43%, list=19%, signal=35%	GIMAP4/SULF2/NUP43/ZC3H8/ANXA2R/PDE4B/SH2B3/FXN/GNL3/SH2D3A/LFNG/CAPN2/ST3GAL1/SRM/RIMS3/EIF3L/PIK3IP1/PEX3/URGCP/TKTL1/FZD3/TCL1A/GPA33/NOC3L/IFIT3/FOXO1/BTLA/LRRC8C/RPL14/RALGDS/EEF1G/FOXK1/GBP1/GIMAP7/SMAD7/JAKMIP1/ELP2/GPR18/RSAD2/NOLC1/DDX60/BLNK/BAG3/XAF1/TMEM204/HSH2D/BTN3A2/MDFIC/APOL6/JADE2/FYN/RAB30/USP18/TTC3/SMYD5/PABPC1/CD40LG/MTUS1/ECHDC2/SCML4/PLEKHA1/OXNAD1/TPD52/ZXDB/ANK3/ST6GAL1…
GSE29618_PDC_VS_MDC_DAY7_FLU_VACCINE_DN	GSE29618_PDC_VS_MDC_DAY7_FLU_VACCINE_DN	190	0.478668	2.03493	1.32116e-08	3.18647e-07	2.18586e-07	2981	tags=48%, list=22%, signal=38%	IL1R2/NAIP/IRAK3/CST7/CD163/PLBD1/IFITM3/SLC2A3/QPCT/CEBPD/RAB32/LGALS1/CNIH4/CKLF/CEBPB/BASP1/GAS7/TIMP1/TUBA1A/LDHA/TUBA4A/ATP8B4/CSTA/IFITM2/SAP30/BCL6/IL1B/PSTPIP2/CFP/CLEC4A/GAPDH/PSTPIP1/IL1RN/NLRP3/TLR2/SEMA4A/FGR/HCK/ANXA1/RHOG/TST/VCAN/HK2/FCGR2A/FCN1/GMFG/IFI30/PRCP/RAB31/PADI2/LAT2/SERPINA1/CTSH/ANXA5/PLXNC1/AGTPBP1/ICAM3/ADAM8/MARCKS/DPYD/ANXA2/IGSF6/CASP1/LST1/COL9A2/TPI1/RBPJ/CLIC2/…
GSE30971_CTRL_VS_LPS_STIM_MACROPHAGE_WBP7_KO_2H_UP	GSE30971_CTRL_VS_LPS_STIM_MACROPHAGE_WBP7_KO_2H_UP	147	0.513487	2.10965	1.33966e-08	3.21518e-07	2.20556e-07	2077	tags=38%, list=15%, signal=33%	MCEMP1/LINC01093/UPP1/PFKFB3/CASP5/SOCS3/ADM/TNFAIP6/IRAK3/OSM/BCL2A1/SMPDL3A/ACSL1/TGFA/SLC2A3/LAMB3/BCAT1/ARHGAP24/IER3/BATF/ETS2/GRAMD1A/BASP1/SERPINB1/ACVR1B/GK3P/FPR2/RABGEF1/SLC25A37/PDSS1/MYO10/PTX3/AQP9/GADD45B/SH3BP5/ST20/CTSL/LIMK2/CD274/KCNJ2/G0S2/ADGRE1/CDC42EP3/GK/MTF1/NFKBIA/EHD1/RNF144B/TNF/ZC3H12A/HCAR3/IL10/PLGRKT/ELL2/AK4/ABHD17C
GSE5542_UNTREATED_VS_IFNA_AND_IFNG_TREATED_EPITHELIAL_CELLS_6H_UP	GSE5542_UNTREATED_VS_IFNA_AND_IFNG_TREATED_EPITHELIAL_CELLS_6H_UP	148	-0.453403	-2.12321	1.43589e-08	3.42924e-07	2.3524e-07	1458	tags=34%, list=11%, signal=31%	ZNF506/HAPLN3/MCCC2/GPA33/AKAP1/LRRC8C/DNAJC30/NPAT/NBEA/PCYOX1L/EIF3A/GRAP/FOXP1/SPTBN1/ELP2/DSC1/SESN3/TCEA3/TPP2/HSF5/ZC3H12D/ZMYM3/DGKA/LDLRAP1/MORC2/WWP1/MAN1C1/RGMB/CHMP7/MYCBP2/THBS4/SFMBT1/FAAH2/RASA3/SNED1/LDHB/ICOS/ATP6V0E2/MAL/MDN1/GOLGA7B/RIC3/KLHL3/ADGRE4P/TESPA1/CDC25B/TRABD2A/AXIN2/LEF1/NELL2
GSE22886_NAIVE_CD4_TCELL_VS_12H_ACT_TH2_UP	GSE22886_NAIVE_CD4_TCELL_VS_12H_ACT_TH2_UP	168	-0.426581	-2.02795	1.45624e-08	3.46089e-07	2.37411e-07	3304	tags=46%, list=24%, signal=35%	LSR/REC8/ERP29/SAMHD1/SNHG17/CEP68/SF3B1/EIF3F/USP34/ATP8A1/MFGE8/SRSF5/LRIG2/DMTF1/DLG1/PAN2/TPCN1/SUN1/ATXN7L3B/AKAP9/SARAF/DDX5/PPP1R12B/SIPA1L3/TRAPPC10/GP1BA/ZNF767P/SF1/PCBP2/KLF3/TTC17/PPOX/KLHL36/TRAM2/LZTFL1/ST3GAL5/NLRP1/ITPKB/VPS13D/BIN1/OSBPL7/TTN/LLGL2/NDRG2/ZNF83/RSAD1/LTBP3/FBXO21/NIPAL3/TMEM123/ZNF91/KAT6B/STMN3/NFATC1/SYNJ2BP/WWP1/SNPH/MYCBP2/MCF2L/JADE2/S1PR1/CLUHP3/NAP1L1/TTC3/…
GSE6269_HEALTHY_VS_E_COLI_INF_PBMC_DN	GSE6269_HEALTHY_VS_E_COLI_INF_PBMC_DN	106	0.553934	2.17951	1.58334e-08	3.74467e-07	2.56878e-07	1756	tags=30%, list=13%, signal=27%	FCGR1A/ELANE/PFKFB3/BPI/SULT1B1/ADM/HPGD/IRAK3/MPO/SLC22A4/PLBD1/DLC1/DYSF/RAB20/RNASE3/CEACAM6/SORT1/SERPINB1/TUBA1A/DNAH17/KAZN/COL9A3/LINC01002/TRIM25/EPHB2/DUSP3/SDCBP/APH1B/GK/PLAUR/CACNA1D/DDIT3
GSE36476_CTRL_VS_TSST_ACT_40H_MEMORY_CD4_TCELL_YOUNG_UP	GSE36476_CTRL_VS_TSST_ACT_40H_MEMORY_CD4_TCELL_YOUNG_UP	181	-0.430111	-2.06344	1.5948e-08	3.75355e-07	2.57487e-07	2439	tags=36%, list=18%, signal=30%	PBXIP1/LEPROTL1/TRMT2B/ZNF136/SARAF/ATMIN/PITPNC1/SEMA4C/FAM53B/FOS/TRAPPC10/ZNF14/TTC17/CAPRIN2/TUG1/HIC2/CDR2/ATP2B1/PIK3IP1/RALGAPA1/ATG14/TSPYL1/FOSB/BTG1/GSE1/IL10RA/TXNIP/NUP160/PCMTD2/LLGL2/PTGER4/ZNF331/RPL34/DSC1/PIK3R1/MGAT4A/TMEM123/RPL35A/SGK1/KAT6B/MAPRE2/SERINC5/GPR183/CFH/TPT1/CTSF/EPHA4/AQP3/RPS27/GZMK/PTPN4/IL11RA/ZFP36L2/TNIK/KLRG1/KLRB1/TRIB2/TOX/TXK/DYRK2/FCGBP/NR3C2/ARL4C/LEF…
GSE21063_CTRL_VS_ANTI_IGM_STIM_BCELL_3H_UP	GSE21063_CTRL_VS_ANTI_IGM_STIM_BCELL_3H_UP	144	-0.457827	-2.13218	1.72669e-08	4.03003e-07	2.76453e-07	1500	tags=31%, list=11%, signal=28%	FBXO41/CCR5/ST8SIA1/HMGA1/IFI44L/BTLA/TTN/CLUAP1/CXCR6/FCRL2/CYB561/PIK3R1/VSIG1/ZBTB20/ITGA6/RGMB/RASGRP3/HIVEP2/GPR183/RCAN3/RASGRF2/SCML4/CYSLTR2/TRAT1/MAL/MICU3/TRAF1/MDN1/KCNA3/GZMK/UBASH3A/TBC1D4/CAMK4/MS4A1/SIRPG/CCDC141/CD28/TRABD2A/AXIN2/LEF1/NELL2/TCF7/GATA3/FAM102A
GSE32986_UNSTIM_VS_CURDLAN_HIGHDOSE_STIM_DC_DN	GSE32986_UNSTIM_VS_CURDLAN_HIGHDOSE_STIM_DC_DN	181	-0.429101	-2.0586	1.72881e-08	4.03003e-07	2.76453e-07	2440	tags=35%, list=18%, signal=29%	RPL18/PBXIP1/ZMAT1/LEPROTL1/CD52/PNRC1/RPRD2/ZNF318/ARHGEF9/LPXN/JAK1/TTYH2/TRAM2/RPS29/LINC00649/EEF2/HHAT/TMEM63A/CD84/TSC22D1/PCYOX1L/HRH4/RPL34/GPR18/PATL2/VSIG1/CYP4V2/SYNE2/CNOT6L/RPS18/DCP1B/TRANK1/MBNL3/HIVEP2/GPR183/ANO9/BTN3A3/C12orf42/APBB1/FAM120C/ZAP70/CTSF/TET1/COLQ/RPS27/GVINP1/SLAMF6/JMY/MAP3K7CL/DOCK9/CD6/TIGIT/KLRG1/LY9/EVL/SIRPG/PYHIN1/FCMR/AGAP1/KLF12/IKZF3/TGFBR3/FAM102A
GSE24634_TEFF_VS_TCONV_DAY3_IN_CULTURE_DN	GSE24634_TEFF_VS_TCONV_DAY3_IN_CULTURE_DN	174	0.490479	2.06136	1.82687e-08	4.23835e-07	2.90743e-07	2940	tags=48%, list=21%, signal=38%	MS4A4A/S100A8/TP53I3/ADM/MARCO/PGD/MERTK/CD163/ADAM9/FCER1G/C1QA/DYSF/VSIG4/PYGL/OSBPL1A/LY96/SLC11A1/CEBPB/CLEC4E/SORT1/DRAM1/CD14/TLR8/IMPA2/YIPF1/NCF1C/LILRB4/TYMP/IDH1/PSTPIP2/CLEC4A/TLR2/FGR/VAMP3/UGGT2/SMCO4/HCK/CTSL/FCGR2A/SPINT2/FCN1/CCRL2/STOM/IFI30/SLC31A2/MCOLN1/SLC22A18/HMOX1/HNMT/SERPINA1/CCPG1/PDGFC/RGL1/MAFB/TLR1/GNS/KYNU/MANBA/BCAP31/FCGRT/CD68/CCR1/MPP1/SELL/GPR35/GLB1/ATP6AP1/NP…
GSE23321_CENTRAL_MEMORY_VS_NAIVE_CD8_TCELL_UP	GSE23321_CENTRAL_MEMORY_VS_NAIVE_CD8_TCELL_UP	169	0.492298	2.06981	1.94207e-08	4.48425e-07	3.07612e-07	2307	tags=30%, list=17%, signal=25%	CD177/MMP9/MMP8/CA4/UPP1/S100A8/IL1R2/SERPINB2/OSM/MARCO/PADI4/S100A9/LTF/MGST1/TMEM120A/SLC2A3/ADGRG3/CAMP/CKLF/GPAT3/NFE2/FAM20C/LCN2/SFXN5/FPR1/MCTP2/LYL1/MSRA/IRF7/HBEGF/PELO/PPP1R3B/ICA1/TYROBP/CREG1/CLEC1B/ASPRV1/DNAJC5/G6PD/TIPARP/CYB5R4/JMJD6/DHRS7/SELL/PHF21A/NFKBIZ/GALNS/MALSU1/CENPI/CKS2
GSE3982_DC_VS_NEUTROPHIL_DN	GSE3982_DC_VS_NEUTROPHIL_DN	168	0.487108	2.04311	1.99758e-08	4.59067e-07	3.14912e-07	2491	tags=36%, list=18%, signal=30%	ANXA3/PFKFB3/S100P/IL18R1/ADM/TNFAIP6/LMNB1/PADI4/FCGR1B/CKAP4/CFD/TUBA4B/SLC2A3/PYGL/S1PR4/ETS2/BASP1/CDKN2D/FSTL3/MCTP2/B4GALT5/FPR2/IMPA2/TUBA4A/BCL3/RALB/MAK/IRF7/ACAA1/ATP6V0D1/NFIL3/FRAT2/RHOG/TREML2/FFAR2/C1RL/LAT2/PTEN/R3HDM4/TECPR2/SPTLC2/TMUB2/KCNC4/PTPRN2/REPS2/MMP25/NINJ2/ARPC5/PRR7/FAM53C/PI3/NMI/STX3/RARA/PPP2R5A/CANT1/NUMB/CYP4F3/MAP2K3/ELL
GSE3982_EOSINOPHIL_VS_EFF_MEMORY_CD4_TCELL_DN	GSE3982_EOSINOPHIL_VS_EFF_MEMORY_CD4_TCELL_DN	155	-0.443042	-2.09959	2.11635e-08	4.84078e-07	3.32069e-07	2473	tags=42%, list=18%, signal=35%	CASP8AP2/SUCLG2/CD320/LY6E/DIMT1/MAP3K14/SH2D3A/FBL/SEMA4C/CAPN2/NACA/TTC27/WDR3/FTO/ZBTB14/GLG1/MALT1/MICALL1/DNAJC10/VANGL1/PEX3/ENDOD1/RPA1/DUSP14/FAM117A/IL10RA/CAND1/DHRS3/HTATSF1/ITGB1/MAP3K4/FBXO21/CROCCP2/HSPA8/GIMAP6/ERBB2/HABP4/TDRKH/NOLC1/HNRNPA1/ATM/KIF2A/RPS4X/MDFIC/ZNHIT6/GFI1/RPL13A/RPL22/MFHAS1/LAX1/PIK3C2B/RPL4/CD40LG/ITPR3/ATP6V0E2/RPS6/RGS9/PRKACB/CLEC2D/KCNA3/DOCK9/MAF/STAT4/S…
GSE37301_MULTIPOTENT_PROGENITOR_VS_CD4_TCELL_UP	GSE37301_MULTIPOTENT_PROGENITOR_VS_CD4_TCELL_UP	143	-0.455623	-2.11289	2.17164e-08	4.94403e-07	3.39152e-07	2349	tags=38%, list=17%, signal=32%	PIM2/DDX6/PJA1/CRTAM/CD200/ENTPD5/ZSCAN2/ST3GAL1/TCF20/KLHDC4/RMDN3/FAM78A/SLC20A1/STX17/ARMCX2/NOD1/SATB1/ST8SIA1/FOXO1/BTLA/AP3M2/RPS13/PLCXD2/ZNF512B/GRAP2/GPR18/MGAT4A/IFIT2/GPRIN3/CD22/ZC3H12D/ITPR1/DGKA/EEF1B2/MBNL3/BANK1/USP18/BTBD11/AFF3/CD3D/PLEKHA1/ATP10A/RNF144A/ST6GAL1/TRAF5/ELK4/TBC1D4/KLRD1/DPP4/SH2D1A/KLHL3/ABLIM1/ARL4C/LEF1
GSE26495_NAIVE_VS_PD1LOW_CD8_TCELL_UP	GSE26495_NAIVE_VS_PD1LOW_CD8_TCELL_UP	135	-0.46924	-2.15785	2.27499e-08	5.15524e-07	3.53641e-07	2853	tags=47%, list=21%, signal=37%	FAM184A/TTC9/HAUS5/FLNB/GAS5/ZNF662/BDH1/RGS10/RPL27/NAT9/ARHGAP32/LEPROTL1/HSBP1L1/REPIN1/C11orf1/EXD2/UBIAD1/MRPS25/PIK3IP1/GAL3ST4/ZIK1/ST13/NT5E/SFXN2/MTA3/FOXO1/RPL14/SCML1/ZNF512B/FOXP1/DSC1/PLEKHG4/DDX31/PRKCA/TMEM220/LDLRAP1/SERINC5/MAN1C1/CHMP7/TCF3/APBB1/RPL5/CR2/SNED1/PASK/SLC16A10/FAM117B/MAL/MICU3/OXNAD1/AMIGO1/CNKSR2/PTPRK/ACVR1C/OBSCN/NOG/CCDC141/FCGBP/TRABD2A/EDAR/LEF1/LRRN3/FAM10…
GSE30971_CTRL_VS_LPS_STIM_MACROPHAGE_WBP7_KO_2H_DN	GSE30971_CTRL_VS_LPS_STIM_MACROPHAGE_WBP7_KO_2H_DN	176	0.481619	2.02584	2.37947e-08	5.36702e-07	3.68168e-07	3033	tags=41%, list=22%, signal=33%	CLEC5A/IL1R2/RNASE2/MERTK/CD163/DDAH2/VSIG4/APMAP/BLVRB/LINC01094/LINC01127/MKNK1/SORT1/PYCARD/IMPA2/RBP7/PFKFB4/DHRS9/CAPNS2/LSM10/HHEX/CD36/NAA38/RHOT1/AURKA/C1orf162/FBXO9/LPCAT2/FCN1/GPX1/TIMM8B/RPS19BP1/PRCP/TMEM170B/POLE4/SUCLG1/RNF135/NDUFS8/PIN1/BCKDHA/MPP1/C5AR2/UCHL3/FBP1/LST1/HSD17B10/PHPT1/LTA4H/RBPJ/VAV3/VAMP8/LSP1/PLA2G15/IDH3G/APBB1IP/S100A4/ALCAM/CCDC112/GPN3/CMTM7/UBXN11/UBL7/NCE…
GSE8921_UNSTIM_VS_TLR1_2_STIM_MONOCYTE_24H_DN	GSE8921_UNSTIM_VS_TLR1_2_STIM_MONOCYTE_24H_DN	163	0.49568	2.06916	2.79549e-08	6.27634e-07	4.30546e-07	3113	tags=37%, list=23%, signal=29%	SEMA6B/SH3PXD2B/CA4/TSPO/MPO/UBTD1/CKAP4/ADAM9/IL4R/RNASE3/GALNT4/FLOT2/IER3/GPR160/FAM20C/MAFG/EMILIN2/LDHA/COMTD1/SLC36A1/TMEM165/ACOT8/PAM/NDUFB7/TSSC4/SSH3/TOLLIP/PGAM1/MCM10/MAP1LC3A/PGLS/PLAUR/ENO1/TFEC/CUEDC2/PGM2/AP2S1/GPR137/USP2/EVA1B/SNX12/ADORA2B/APBA3/SLC52A2/MVD/CHMP1A/TMEM183A/ERI1/CD300LF/SLC39A7/SLC1A5/DERA/SHTN1/GUSB/CFL1/GHDC/LXN/NACC1/FKBP1B/ATP11A/SLC24A3
GSE3982_CENT_MEMORY_CD4_TCELL_VS_TH2_UP	GSE3982_CENT_MEMORY_CD4_TCELL_VS_TH2_UP	145	-0.451009	-2.10333	2.92606e-08	6.53934e-07	4.48587e-07	3055	tags=47%, list=22%, signal=37%	LGALS3BP/N4BP2L1/HSF2/ZNF184/CALM1/ZBTB44/ZNF142/OFD1/PEX5L/SRSF5/MACF1/PDE4B/AKAP9/ZNF136/PNRC1/SLC14A1/PLCB1/OSBP/NACA/DIDO1/PKD1P1/UGT8/RMDN3/MALT1/HERC1/BRWD1/NLRP1/CTSO/JRK/VPS13D/ZNF506/BIN1/WDR33/BTG1/TMEM63A/IFI44L/PLXDC1/TSC22D1/HNRNPA3/KIF5C/MYH3/CYB561/KAT6B/ARHGEF3/ZNF337/WWP1/TRANK1/CHMP7/TULP4/IDO1/ZBTB25/CTSF/CELSR1/SDK2/RPS27/USP36/ECHDC2/MID2/EPHX2/IL11RA/PRKY/ZFP36L2/KLRF1/STAT4…
GSE9006_HEALTHY_VS_TYPE_1_DIABETES_PBMC_AT_DX_DN	GSE9006_HEALTHY_VS_TYPE_1_DIABETES_PBMC_AT_DX_DN	168	0.482995	2.02585	3.38718e-08	7.53531e-07	5.16909e-07	2659	tags=43%, list=19%, signal=36%	FOLR3/SLPI/OLFM4/S100P/S100A8/ALPL/IL1R2/SOCS3/SERPINB2/TNFAIP6/ACSL1/MGAM/ADGRG3/C3AR1/MANSC1/BASP1/ST14/NCF4/FPR2/KCNJ15/NCAPG/COL9A3/AQP9/IL1B/HLX/FRAT2/UBAP1/AURKA/SPATA2L/CDK14/LIMK2/TREML2/CXCR1/FFAR2/TRIB1/CCRL2/G0S2/ASPM/PDK4/CEACAM4/CDC20/PADI2/MAFB/TLR1/SLC19A1/SLC25A20/NAMPT/EHD1/CCNB2/CCR1/KIAA0040/THBD/SELL/NRBF2/KIAA0319/KRT23/HCAR3/ELL2/PI3/TMEM185B/TNFRSF10C/OSTF1/EZH2/MZB1/TLR6/G…
GSE45739_UNSTIM_VS_ACD3_ACD28_STIM_WT_CD4_TCELL_UP	GSE45739_UNSTIM_VS_ACD3_ACD28_STIM_WT_CD4_TCELL_UP	164	-0.436824	-2.08361	3.4753e-08	7.6962e-07	5.27946e-07	1296	tags=32%, list=9%, signal=29%	RPS6KA5/CYLD/FOXO1/AP3M2/SPICE1/NDRG2/EEF1G/FBLN5/IL2RA/TIAM1/LTBP3/CFAP44/ZNF507/CCR6/BAG3/DGKA/ITGA6/MAN1C1/PDE4DIP/ZC4H2/CHMP7/GPR183/MCF2L/ALS2CL/ACVR2B/ADAM12/RCAN3/MORC4/AQP3/SLC16A10/TRAT1/MAL/CACNA1I/ANK3/COL4A3/PLAC4/SLAMF1/CCR7/EPHX2/TBC1D4/TNFRSF25/DPP4/TRIB2/BIRC3/GPRASP1/BCL2/TESPA1/AK5/EDAR/LEF1/IL7R/FAM102A
GSE3565_DUSP1_VS_WT_SPLENOCYTES_POST_LPS_INJECTION_UP	GSE3565_DUSP1_VS_WT_SPLENOCYTES_POST_LPS_INJECTION_UP	138	-0.457991	-2.11725	3.73659e-08	8.2374e-07	5.65071e-07	2630	tags=41%, list=19%, signal=33%	EIF3H/NUP155/MAGOHB/RPS2/RPL29/CCNL2/PURB/SSBP2/RPL27/RPL18/AKAP9/PIM2/GNL3/MTHFD1/MYC/RPL13/PA2G4/SRM/RAPGEF6/RPLP0/GPHN/RPL17/ERAP1/THADA/AGPAT5/RPS15A/HSPA9/NFATC2IP/VPS13A/POLR3E/RPL24/HNRNPU/HTATSF1/BTLA/NUP160/WDR77/ZSCAN12/RPL32/MIPEP/RPL35A/RPL10A/EEF1B2/DDX3Y/NPM1/RPL23A/RPL19/RPS20/PLEKHA1/RNF144A/TRAF1/MDN1/CLEC2D/CCR7/INPP4B/SIDT1/ABLIM1
GSE37416_12H_VS_48H_F_TULARENSIS_LVS_NEUTROPHIL_UP	GSE37416_12H_VS_48H_F_TULARENSIS_LVS_NEUTROPHIL_UP	190	0.472359	2.00811	3.79295e-08	8.32399e-07	5.71011e-07	4219	tags=56%, list=31%, signal=39%	MCEMP1/IL4R/OLR1/PHTF1/DYNLT1/MANSC1/SERPINB1/GK3P/TNFSF13B/IMPA2/CDADC1/JDP2/ACAA1/PPM1M/CRISPLD2/CD58/SERTAD3/SPI1/HCK/COQ2/DSE/USB1/C1orf162/CLTB/LIMK2/PDLIM7/CHIC2/MIR21/TYROBP/FAM214B/ZMYND15/PADI2/LAT2/TLR4/MAP1LC3A/TM6SF1/OSBPL9/SNX10/ECE1/ADAM8/R3HDM4/CREM/ZC3H12A/ZSWIM6/TBC1D30/SRXN1/SIPA1/VAV3/CAB39/RASGRP4/BANP/ARHGAP4/RELT/IFNAR1/LATS2/NFKBID/MAP2K3/LRP10/SKIL/CEACAM3/SIRPA/OSBPL11/TN…
GSE21360_SECONDARY_VS_QUATERNARY_MEMORY_CD8_TCELL_DN	GSE21360_SECONDARY_VS_QUATERNARY_MEMORY_CD8_TCELL_DN	135	0.514294	2.08951	4.12715e-08	9.01681e-07	6.18537e-07	2615	tags=45%, list=19%, signal=37%	ARG1/SOCS3/TMEM176A/LRG1/GGT1/QSOX1/BST1/TMEM176B/PYGL/GRAMD1A/GRINA/SLC16A3/ARID5A/IFITM1/TUBA1A/EMILIN2/LDHA/PLA2G4A/DDIT4/SLC39A1/DTL/ITGAM/SLA/NFIL3/PSTPIP1/GALNT2/SEMA4A/FGR/SMCO4/HK2/FBXL5/PGK1/EIF4EBP1/PRELID1/C1RL/NARF/PGAM1/CHSY1/CAMKK1/ENO1/LAMC1/GYS1/PGM2/SRGN/ADAM15/VAV1/JMJD6/NDRG1/KDM4B/TPI1/PKM/RBPJ/ARHGAP4/RELT/GRHPR/RNF141/TWF1/HIF1A/VEGFA/OAF/SLC16A6
GSE9650_EFFECTOR_VS_MEMORY_CD8_TCELL_DN	GSE9650_EFFECTOR_VS_MEMORY_CD8_TCELL_DN	184	-0.411522	-1.97829	4.2817e-08	9.3127e-07	6.38835e-07	2558	tags=39%, list=19%, signal=32%	SSBP2/RGS10/SLC11A2/ZSCAN26/DDX47/ODC1/EIF5/PCM1/AKAP9/PIM2/DDX6/ENTPD5/GNL3/PNRC1/FBL/DUSP6/FOS/DDX5/MYC/NOP56/SKI/SRSF7/LUC7L/LARP1/NR2C1/RPS19/CAPRIN2/BCKDHB/RPS3/VAMP2/CDR2/IFT172/ITPKB/FOSB/HSPA9/CD72/BTG1/SATB1/CD2AP/RPL14/CD7/SMAD7/PKD1/HSP90AB1/ARRB1/ZBTB20/HNRNPA1/POU6F1/TP53/PABPC4/RPS4X/NPM1/MYCBP2/RPL6/IFNG/RPL5/PLEKHA1/RPS6/MCOLN2/TRAF1/NR1D2/CCR7/ZFP36L2/CNR2/EVL/BCL2/ARL4C/CCND2/IL…
GSE3982_EOSINOPHIL_VS_EFF_MEMORY_CD4_TCELL_UP	GSE3982_EOSINOPHIL_VS_EFF_MEMORY_CD4_TCELL_UP	178	0.477001	2.01272	4.8751e-08	1.05562e-06	7.24137e-07	3483	tags=45%, list=25%, signal=34%	CA4/IL18R1/PLSCR1/BCL2A1/POR/PGD/ACSL1/MGAM/TPST1/LAMTOR5/HOMER3/C3AR1/NFE2/SRPK1/CD55/SORT1/GALNT3/ALOX5/RABGEF1/NLRX1/BCL3/RALB/SLA/GLA/APOBEC3A/LIN37/COQ2/TST/HAT1/ARID3A/LIMK2/PSENEN/TRIB1/MEF2A/CAMKK2/TKT/SDCBP/FOSL2/CREG1/CHMP5/CCPG1/RPS6KA1/G6PD/JAK2/ACOT9/CYB5R4/LILRA2/REPS2/PPP2R5B/MMP25/DAPK2/IGFBP7/HSPBAP1/CENPU/PACSIN2/OSER1/ZNF106/GPN3/EPAS1/PSEN1/RTN3/GNAQ/RSRP1/HCLS1/RXRA/RAB5C/TXN…
GSE25085_FETAL_LIVER_VS_FETAL_BM_SP4_THYMIC_IMPLANT_DN	GSE25085_FETAL_LIVER_VS_FETAL_BM_SP4_THYMIC_IMPLANT_DN	168	0.480293	2.01452	4.92259e-08	1.06119e-06	7.27956e-07	1863	tags=31%, list=14%, signal=27%	HP/ARG1/MMP9/MMP8/SLPI/TSPO/GADD45A/SERPINB2/OSM/MARCO/PLBD1/IFITM3/TPST1/BST1/APMAP/LTB4R/GCA/SGMS2/FPR1/CCDC126/FPR2/PRDX5/PLA2G4A/SLC15A3/MYO10/JUNB/JAG1/NFIL3/ETHE1/IRF2BPL/MGST2/FGR/ANKRD50/VCAN/FCGR2A/CD274/C1R/RIPK3/TRIM25/FBXL5/CCRL2/C1GALT1C1/SMIM3/GRK6/TENM1/MSR1/MAFB/LONRF3/SRGN/SERPINB8/AZI2/FNDC3B
GSE20727_DNFB_ALLERGEN_VS_ROS_INH_AND_DNFB_ALLERGEN_TREATED_DC_UP	GSE20727_DNFB_ALLERGEN_VS_ROS_INH_AND_DNFB_ALLERGEN_TREATED_DC_UP	119	-0.475833	-2.14834	5.11844e-08	1.09855e-06	7.53585e-07	2329	tags=41%, list=17%, signal=35%	JAM3/TCEAL1/GUCA1B/PTPN14/HPS4/GPHN/AFG3L1P/SAV1/MRPS25/ZNF789/FUS/EXTL2/GFOD1/FZD3/SMYD4/SYDE2/HHAT/TRPC1/SLC25A53/ENO2/SAMD4A/RPS14/SPIN3/RPL35A/TNRC6C/ZFYVE9/SPEF2/POU6F1/PURA/RPS18/RPS8/BANK1/RPLP2/JADE2/AKAP11/RPL5/MAML2/ZNF354C/ZNF540/RPS27/GLS2/RPS6/OSBPL10/ACVR1C/MS4A1/CD247/GPRASP1/KMT2A/RORA
GSE21360_NAIVE_VS_PRIMARY_MEMORY_CD8_TCELL_UP	GSE21360_NAIVE_VS_PRIMARY_MEMORY_CD8_TCELL_UP	143	0.498501	2.04391	5.20131e-08	1.11144e-06	7.62426e-07	1747	tags=34%, list=13%, signal=30%	HP/SEMA6B/GPR84/ANXA3/OPLAH/SOCS3/C1QB/SIPA1L2/CD163/LRG1/FLOT1/TCN2/QSOX1/PRUNE2/ARHGAP24/GRINA/PPP1R3D/SBNO2/GAS6/SLC16A3/SFXN5/IFITM1/EMILIN2/DDIT4/SLC39A1/PLOD1/DTL/SLA/SH2B2/CPNE2/NFIL3/CCR2/GALNT2/HK2/TREML2/TBC1D14/PGK1/C1RL/PGAM1/MYD88/TNFSF14/CHSY1/CAMKK1/MAFB/FURIN/PGM2/AP2S1/FCGRT/CCR1
GSE24292_WT_VS_PPARG_KO_MACROPHAGE_UP	GSE24292_WT_VS_PPARG_KO_MACROPHAGE_UP	174	0.481889	2.02526	5.25028e-08	1.117e-06	7.66244e-07	2669	tags=37%, list=19%, signal=31%	PLSCR1/SAMSN1/TRPM2/PLBD1/ACSL1/FLOT1/CAMP/MMP14/PYGL/ARHGAP24/LTB4R/NFE2/BATF/SPHK1/CDKN2D/PLD1/PRDX5/LDHA/PLA2G4A/CDADC1/IFITM2/PSTPIP2/JUNB/SH2B2/NFIL3/EIF6/HMBS/C1R/RIPK3/PGK1/TIMM8B/MLX/LAPTM4A/ACSL3/GK/ENO1/NDUFA11/GPAA1/RNF149/TRPS1/IPMK/SOS2/IGSF6/MRPL33/PKM/SIGLEC7/GSR/AK4/HAL/TMBIM4/NFKBIZ/DCUN1D3/CAPNS1/P2RY13/THOC6/TGM2/NFKBID/DHRS1/LAMTOR4/CD1D/MKI67/FOXN2/UBXN1/STARD5/RAB3D
GSE22886_NAIVE_CD8_TCELL_VS_MEMORY_TCELL_UP	GSE22886_NAIVE_CD8_TCELL_VS_MEMORY_TCELL_UP	152	-0.439085	-2.07691	5.30039e-08	1.12276e-06	7.70193e-07	1016	tags=35%, list=7%, signal=33%	OGFOD1/TMEM97/DOCK3/SLC14A1/CEP250/CHD9/ZNF721/MPHOSPH9/DBT/ABCF1/NCR3/POLR1B/GSE1/CD8B/DSC1/ANAPC1/ATP8B1/SYNGR1/ZNF91/ATM/NAT10/MATK/TCF3/MDC1/CACNA2D2/SLAMF7/COL6A2/SLC5A3/NKG7/CD79A/SNED1/KLRC4/GZMB/CD160/CBLB/GZMH/GZMK/KLRC3/SYTL2/SIDT1/CD8A/KLRG1/LBH/CX3CR1/PDGFRB/PRF1/FCGBP/MYBL1/AGAP1/PTCH1/NELL2/TCF7/LRRN3
GSE13946_CTRL_VS_DSS_COLITIS_GD_TCELL_FROM_COLON_DN	GSE13946_CTRL_VS_DSS_COLITIS_GD_TCELL_FROM_COLON_DN	145	-0.445153	-2.07602	5.33396e-08	1.12498e-06	7.71716e-07	1940	tags=36%, list=14%, signal=31%	CCR9/PLEKHO1/LZTFL1/N4BP2/FAM78A/AGK/CASD1/SON/FAM3C/METTL8/EPHX1/ICE2/ST8SIA1/TOP2B/CD2AP/BTLA/FOXK1/RAD50/RNF213/SESN3/TDRKH/TFDP2/DDX60/POLR1E/STAT1/ITGA6/LDLRAP1/RRAS2/TULP4/ZBTB10/USP28/FILIP1L/IFIT1/MTR/TTC3/YLPM1/TET1/BCOR/HOOK1/SCML4/TRAT1/PLEKHA1/SH3PXD2A/CCR7/ST6GAL1/INPP4B/TNIK/TOX/SLFN5/GBP4/LEF1/ADGRG5
GSE22886_IGM_MEMORY_BCELL_VS_BM_PLASMA_CELL_UP	GSE22886_IGM_MEMORY_BCELL_VS_BM_PLASMA_CELL_UP	181	-0.422606	-2.02744	5.36016e-08	1.12563e-06	7.72164e-07	2129	tags=37%, list=15%, signal=32%	TTC31/NUP43/SRSF5/RPS2/RPL27/CASP8AP2/OPHN1/SENP5/CD79B/GABBR1/WDR3/RPL17/RFC3/QRSL1/RPS29/DNM3/RPL23/ENDOD1/NCR3/RPS7/BIN1/CD72/PMS2P5/SUPT16H/PRRC2B/ZNF573/CSF1/TRMT13/RPL39/RPL31/TSC22D1/RPL12/GGA2/RPL26/RFX5/RPSA/FAM111A/HSP90AB1/SYNRG/MAPRE2/DGKA/RPL11/SLC24A1/PTMA/RPL23A/SET/JADE2/S1PR1/AKAP11/SACS/RPS20/PKIA/CD1C/CR2/ESYT1/PTPRK/PPP1R16B/ANKH/PRKACB/CD74/KLRG1/TRIB2/EEF1A1/SLC4A4/PAX5/BACH…
GSE26495_NAIVE_VS_PD1HIGH_CD8_TCELL_UP	GSE26495_NAIVE_VS_PD1HIGH_CD8_TCELL_UP	125	-0.467128	-2.11811	5.74003e-08	1.20023e-06	8.23339e-07	1744	tags=37%, list=13%, signal=32%	UBIAD1/PIK3IP1/GAL3ST4/TKTL1/HAPLN3/NT5E/FOXO1/THEM4/SCML1/FOXP1/DSC1/PLEKHG4/C3orf18/PRKCA/TMEM220/ITGA6/LDLRAP1/MAN1C1/SH3YL1/CHMP7/TCF3/ZBTB10/APBB1/MAML2/PKIA/SNED1/PASK/SLC16A10/FAM117B/IRS1/MAL/MICU3/OXNAD1/AMIGO1/CNKSR2/CCR7/OBSCN/NOG/NR3C2/AK5/TRABD2A/EDAR/LEF1/NELL2/LRRN3/HPCAL4
GSE22611_NOD2_VS_CTRL_TRANSDUCED_HEK293T_CELL_DN	GSE22611_NOD2_VS_CTRL_TRANSDUCED_HEK293T_CELL_DN	170	0.475437	1.99717	5.78389e-08	1.20424e-06	8.26084e-07	2890	tags=42%, list=21%, signal=33%	BMX/KLHL2/SLC22A4/MERTK/DDAH2/PHTF1/S1PR4/PYCARD/MTX1/TWF2/GALNT3/TUBA1A/LDHA/TUBA4A/ALOX5/CDA/PLOD1/SLC25A37/RGS14/GAPDH/FRAT2/APOBEC3A/HHEX/TST/CXCR1/B3GNTL1/NARF/TKT/CCPG1/OSBPL9/G6PD/ICAM3/FURIN/PLEC/ZNF516/ING1/IFRD1/SOS2/DHRS7/KATNB1/SELL/DAPK2/KDM4B/RBPJ/FAM53C/SIPA1/HAL/CPEB3/NDUFB6/TNFRSF10C/OSTF1/WRAP73/P2RY13/S100A4/CPQ/NDST1/ZYX/RNF141/CORO1A/RFC2/ARHGAP19/IL18/F2RL1/LBR/AGO4/ZNF443/C…
GSE3982_MAST_CELL_VS_EFF_MEMORY_CD4_TCELL_DN	GSE3982_MAST_CELL_VS_EFF_MEMORY_CD4_TCELL_DN	138	-0.453188	-2.09504	5.94358e-08	1.23222e-06	8.4528e-07	1948	tags=38%, list=14%, signal=33%	ANGPT1/OGFOD1/ETAA1/RPL37A/DIDO1/DUSP2/JAK1/EIF3E/LIPE/FASN/TMEM156/SATB1/MYO9A/RPL14/SFI1/EEF1G/SP140/GIMAP6/ZNF532/CD47/MAP3K9/EEF1B2/PPP3CC/COL10A1/SERPIND1/CEMIP/PMEL/IFNG/CLUHP3/NKG7/RCAN3/HOPX/RHOH/TRAF1/OPTN/CLEC2D/GZMH/KCNA3/SIDT1/DLG3/PTPN4/SH2D1A/CX3CR1/PRKCH/EVL/PYHIN1/ITK/P2RY10/SPOCK2/SKAP1/ARL4C/TGFBR3
GSE19401_UNSTIM_VS_RETINOIC_ACID_STIM_FOLLICULAR_DC_UP	GSE19401_UNSTIM_VS_RETINOIC_ACID_STIM_FOLLICULAR_DC_UP	167	0.48447	2.02862	6.78333e-08	1.3995e-06	9.60034e-07	3051	tags=44%, list=22%, signal=34%	S100A12/MMP9/FCGR1A/TSPO/HK3/S100A8/CAPG/PGD/S100A9/FLOT1/SLC2A3/ASGR2/AIM2/HYAL2/DYNLT1/SLC16A3/TWF2/LYL1/COX8A/YIPF1/DDIT4/IRF7/HBEGF/PSMB3/SH2B2/MVP/IMPDH1/FGR/COX5B/CDK14/VAMP5/FCN1/FAM214B/TCIRG1/RAB31/SERPINA1/CTSH/PSMB6/PTPN22/FURIN/BCKDHA/ANKS1A/BUD31/FBP1/HCAR3/PPP1CA/LTA4H/TRIP6/CAPNS1/ITGB2/NBEAL2/CLPP/GRHPR/CORO1A/RRAS/TGM2/SART1/LRP10/NDUFS2/IL17RA/RRP12/COX6B1/POLR2I/TSC22D4/RXRA/OS…
GSE2935_UV_INACTIVATED_VS_LIVE_SENDAI_VIRUS_INF_MACROPHAGE_UP	GSE2935_UV_INACTIVATED_VS_LIVE_SENDAI_VIRUS_INF_MACROPHAGE_UP	126	-0.457139	-2.0802	6.80793e-08	1.3995e-06	9.60034e-07	3009	tags=47%, list=22%, signal=37%	STAMBPL1/STT3B/EGR2/ABCG1/ACSF2/NAB2/ID3/IFT80/ABCA3/RGS10/SYNPO/TSPAN13/PTPN14/SPRED1/CD79B/ST3GAL1/RAPGEF6/TCF20/CCR9/PLEKHO1/N4BP2/FAM78A/CXXC5/CCR4/SEMA6A/PITPNM2/LIPE/EPHX1/SATB1/IKZF1/ST8SIA1/TOP2B/FOXO1/ENG/MTSS1/TIAM1/DGKA/RRAS2/PMEPA1/ALS2CL/MFHAS1/USP28/USP44/COL4A4/TET1/TRERF1/RHOH/SH3PXD2A/CCR7/ST6GAL1/TRIB2/LBH/TOX/ABLIM1/RASGRP1/IKZF2/LEF1/TCF7/TGFBR3
GSE14415_ACT_TCONV_VS_ACT_NATURAL_TREG_UP	GSE14415_ACT_TCONV_VS_ACT_NATURAL_TREG_UP	131	-0.456886	-2.08482	6.86505e-08	1.40532e-06	9.64022e-07	2000	tags=36%, list=14%, signal=31%	RAPGEF6/CCR9/IL3RA/FAM78A/BRWD1/TRPM7/SMCHD1/EML5/EPHX1/CD2AP/RNF213/ABCE1/TDRKH/TFDP2/VPS13C/TNRC6C/STAT1/RAI1/ITGA6/LDLRAP1/FNBP4/SLC25A42/SFMBT2/PMEPA1/ALS2CL/USP28/CACNB2/OAS2/MTR/TET1/LDHB/SCML4/TRAT1/PLEKHA1/SH3PXD2A/CCR7/KCNA3/ST6GAL1/INPP4B/TNIK/DPP4/LBH/TOX/GBP4/LEF1/ADGRG5/TGFBR3
GSE22886_TCELL_VS_BCELL_NAIVE_UP	GSE22886_TCELL_VS_BCELL_NAIVE_UP	188	-0.409947	-1.98371	7.38365e-08	1.50515e-06	1.03251e-06	1271	tags=30%, list=9%, signal=27%	CDR2/CASP6/ITPKB/SLC2A4RG/CABIN1/SF3A3/LTBP4/DUSP7/GBP1/CD7/ENO2/RPL34/GIMAP6/NIPAL3/PRKCA/DGKA/ITGA6/IL32/WWP1/BTN3A3/ITM2A/DEXI/ENOSF1/ZAP70/FLT3LG/RASA3/LDHB/CD3D/ECHDC2/CD27/PRKCQ/LCK/MAL/BTN3A1/INPP4B/CD2/UBASH3A/DOCK9/DPP4/CD3G/PLCG1/CD247/PRKCH/ITK/TXK/DYRK2/SPOCK2/ARL4C/CCND2/LEF1/NELL2/IL7R/GATA3/CD3E/BCL11B/FAM102A
GSE36476_CTRL_VS_TSST_ACT_72H_MEMORY_CD4_TCELL_YOUNG_UP	GSE36476_CTRL_VS_TSST_ACT_72H_MEMORY_CD4_TCELL_YOUNG_UP	182	-0.412786	-1.98541	7.4168e-08	1.50561e-06	1.03282e-06	3607	tags=49%, list=26%, signal=37%	RGCC/RRN3P1/PLCL2/LINC00623/MXI1/HECA/KLF11/PIAS2/ATXN7/SIGIRR/RABL3/ENTPD4/SETD2/CD69/CRTC3/CRY2/USP34/RNF11/RNF44/BTG2/ARHGEF18/ZNF639/MAPK1IP1L/PPP4R3A/GOLGA4/PBXIP1/LEPROTL1/SH2B3/JAM3/ZNF136/SARAF/SEMA4C/HAUS3/FOS/KLF3/TTC17/DIDO1/DUSP2/CAPRIN2/CDR2/ATP2B1/PIK3IP1/RALGAPA1/ATG14/TSPYL1/FOSB/MBNL2/IL10RA/TMEM63A/TXNIP/NUP160/PCMTD2/TSC22D1/SCML1/RPL38/PTGER4/FBXO21/ZNF331/PIK3R1/MGAT4A/TMEM12…
GSE34156_UNTREATED_VS_24H_TLR1_TLR2_LIGAND_TREATED_MONOCYTE_DN	GSE34156_UNTREATED_VS_24H_TLR1_TLR2_LIGAND_TREATED_MONOCYTE_DN	153	-0.434555	-2.06103	8.99144e-08	1.81769e-06	1.2469e-06	2861	tags=40%, list=21%, signal=32%	SRSF1/TUBE1/DHX35/SECISBP2/C6orf62/EIF3H/ABCC1/PAN2/RPL27/WHAMM/FAM136A/MAN2A1/SETD1B/SLC25A15/MTURN/UHRF2/DCUN1D5/ZNF451/NR2C1/CEP85L/SLC39A10/UTP15/NCAPD3/ZNF789/FBF1/SEC31B/MAP1B/TTN/PLXDC1/RPL39/NBEA/RPL31/PDPR/ZNF805/CD8B/MYH3/RPL38/METTL16/RPSA/ELP2/DSC1/FAM111A/FBRSL1/ZBTB40/HUWE1/PRKCA/RPS18/MAN1C1/SNPH/RPL13A/RPS23/PIGL/RAB30/MMD/KLRC4/MAL/EPHX2/KLHL3/FCGBP/TRABD2A/NELL2
KAECH_NAIVE_VS_DAY8_EFF_CD8_TCELL_UP	KAECH_NAIVE_VS_DAY8_EFF_CD8_TCELL_UP	175	-0.416924	-1.99425	9.04089e-08	1.82013e-06	1.24858e-06	2558	tags=37%, list=19%, signal=31%	SSBP2/PAN2/SLC11A2/SRCAP/MIA3/AKAP9/TCF4/TSPAN13/DUSP6/MYC/SKI/RCC2/CASK/CCR9/POU2F1/NR2C1/RPS19/SETD6/BCKDHB/RPS3/CXXC5/CHERP/EML5/CD72/EPHX1/SATB1/SFXN2/PIP4K2A/RPL14/TMEM245/CD7/SMAD7/GGA2/FBXO21/FOXP1/RPL10/RABGAP1L/SF3B3/PKD1/ARRB1/MDM4/ZBTB20/DGKA/TP53/RPS8/RPS4X/MYCBP2/RPL6/MFHAS1/RPL5/TTC3/RPS3A/ZMYND11/PLEKHA1/RPS6/CCR7/ST6GAL1/EVL/KMT2A/ABLIM1/CCND2/LEF1/IL7R/TCF7/FAM102A
GSE41176_WT_VS_TAK1_KO_ANTI_IGM_STIM_BCELL_24H_UP	GSE41176_WT_VS_TAK1_KO_ANTI_IGM_STIM_BCELL_24H_UP	191	0.463718	1.97245	9.27822e-08	1.86023e-06	1.27608e-06	3009	tags=40%, list=22%, signal=32%	PPARG/GRB10/TSPO/GADD45A/ADM/POR/ASPH/PGD/CD163/RABAC1/HOMER3/BLVRB/CDKN3/SMARCD3/OAT/TUBB4B/NDUFS7/HTATIP2/PCYT1A/UBE2S/ATP6V0D1/GBE1/JAG1/GLA/VAMP3/FAH/FAM89B/TRIB1/PRCP/HMOX1/TKT/ACSL3/CREG1/ARF5/HPCAL1/FEM1C/BCAP31/NRG1/NUCB1/IL1RAP/ZNF516/RIT1/JMJD6/TPST2/TFE3/ANXA2/ATP6V0C/MIR22HG/LST1/TPI1/GSR/ECI1/TSPAN4/CAPNS1/CKS2/STX5/SLC39A7/ADRM1/JUN/TBXAS1/EMP1/DEGS1/PLEKHO2/CYTH2/NDEL1/LY86/ERF/RRB…
GSE7852_LN_VS_THYMUS_TREG_UP	GSE7852_LN_VS_THYMUS_TREG_UP	172	-0.417076	-1.99027	9.82519e-08	1.96182e-06	1.34577e-06	2520	tags=37%, list=18%, signal=31%	MARVELD2/SYNPO/TRIM68/RAB6B/BCLAF1/SNX9/HVCN1/PACS1/ADGRD1/PDCD11/LPXN/UNK/RBM43/FOXN3/PHLPP2/ARHGEF12/RCCD1/TMEM209/ATF7IP/CD72/TMEM63A/NT5E/MYH11/OSBPL7/TTN/KIF5C/GIMAP7/RSAD1/GPM6B/PTGER4/CREB3L2/ARRB1/CYP4V2/KDM5D/POU6F1/PRKCA/ITGA6/DDX3Y/MAN1C1/PEAR1/IRF4/BANK1/ABHD14B/LPIN1/JADE2/LAX1/SPN/IFIT1/BTBD11/LRIG1/GPR68/BCOR/HOPX/USP36/TPD52/ANKH/NR1D2/ABCB1/FBXO32/MS4A1/GBP4/FCMR/NR3C2/FASLG
GSE29615_CTRL_VS_LAIV_FLU_VACCINE_PBMC_UP	GSE29615_CTRL_VS_LAIV_FLU_VACCINE_PBMC_UP	123	0.521635	2.08937	1.02466e-07	2.03203e-06	1.39394e-06	2212	tags=33%, list=16%, signal=28%	ANXA3/MMP9/MMP8/CYSTM1/CA4/CRISP3/ALPL/TNFAIP6/DEFA4/SIPA1L2/MGAM/ADGRG3/C4BPA/RNASE3/CEACAM6/NT5DC2/DOK4/NCF4/KCNJ15/SERTAD1/DTL/CMTM2/TOP2A/IRF2BPL/LIMK2/KCNJ2/ABTB1/MMADHC/PPP4R1/SESN2/CAMKK1/ICAM3/IL1RAP/SECTM1/THBD/MMP25/VAPA/PI3/SLC25A28/TNFRSF10C/MBOAT7
GSE29618_BCELL_VS_PDC_DAY7_FLU_VACCINE_UP	GSE29618_BCELL_VS_PDC_DAY7_FLU_VACCINE_UP	171	-0.419872	-2.00919	1.02602e-07	2.03203e-06	1.39394e-06	2118	tags=38%, list=15%, signal=33%	CD79B/MYC/SIPA1L3/ZNF318/RAPGEF6/NUP88/EGR1/WEE1/CD19/CDC14B/ATP2B1/KDM4C/PIK3IP1/NLRP1/SMCHD1/CD72/BTG1/NT5E/FOXO1/TXNIP/FCER2/MTSS1/FCRL2/SP140/STAP1/GPR18/CCR6/CD22/CD47/ATM/RASGRP3/BACE2/RRAS2/CHMP7/MYCBP2/BANK1/CD83/CIITA/S1PR1/PIK3C2B/CD79A/ADAM28/ZNF395/TPD52/GVINP1/OSBPL10/CLEC2D/ST6GAL1/TRAF5/DOCK9/TRIB2/MS4A1/LBH/BIRC3/EVL/P2RY10/SPOCK2/SKAP1/ABLIM1/CDC25B/PAX5/BACH2/FCMR/IL24/IKZF3
GSE3039_CD4_TCELL_VS_B1_BCELL_DN	GSE3039_CD4_TCELL_VS_B1_BCELL_DN	151	0.494681	2.04457	1.04253e-07	2.05637e-06	1.41063e-06	2008	tags=34%, list=15%, signal=30%	HP/CLEC4D/MMP8/GALNT14/SLPI/UPP1/PROK2/IL4R/FCER1G/GGT1/BST1/SLC11A1/CEBPB/IER3/MSRB1/SPHK1/CTSD/TLR8/FPR1/GLRX/IL1B/MPST/HSPA1L/CD300C/IL1RN/TLR2/AP3S1/TST/LPCAT2/GSTO2/EMB/TYROBP/CTSB/STOM/SLC31A2/MCOLN1/SDCBP/GLIPR2/ANXA5/HS1BP3/FURIN/PIK3AP1/NDUFA3/CCR1/SIRPB1/MPP1/USP2/SHARPIN/ATP6V0C/HPRT1/KDM4B/LHFPL2
GSE29618_MONOCYTE_VS_MDC_DN	GSE29618_MONOCYTE_VS_MDC_DN	154	-0.42992	-2.04193	1.17658e-07	2.3114e-06	1.58558e-06	2574	tags=43%, list=19%, signal=35%	RPS2/RGS10/CCNB1IP1/GRIP1/WDR43/EPB41L2/FAM162A/HMGN1/SMARCA2/CCDC6/HINT1/RPLP0/HDAC9/RGS1/WEE1/TMEM109/HERC2/CCR5/MAP4K1/BIN1/CD72/KLF8/TCAF1/DHRS3/HMGA1/NDRG2/CD226/SLC35F2/PEBP1/SCRN1/SPTBN1/RPSA/SLC9A7/CCR6/CD22/BLNK/TCTN3/PHF10/ITGB7/IRF4/RPS23/BANK1/CIITA/RPL9/RPS27A/RPL19/NUP210/AFF3/RPS3A/CD1C/ADAM28/BCL7A/NUCKS1/RPS6/PPP1R16B/PRKACB/LRBA/CD2/FCER1A/SLC38A1/TRIB2/EVL/GOLGA8A/BCL2/ARL4C/CC…
GSE45365_WT_VS_IFNAR_KO_CD11B_DC_MCMV_INFECTION_UP	GSE45365_WT_VS_IFNAR_KO_CD11B_DC_MCMV_INFECTION_UP	157	-0.429873	-2.041	1.29611e-07	2.536e-06	1.73965e-06	4516	tags=56%, list=33%, signal=38%	MMAB/GIPC1/IDUA/ZNF223/GLO1/UQCC1/ZNF675/TRMU/BET1L/SLC35C1/TNPO2/POFUT1/ZNF85/TGIF1/EZR/NSUN4/FAM118A/PHF1/MYO1E/ZNF175/LAMP3/RNF26/PPIL2/SPRYD7/CCDC28B/PINX1/DHX58/OSBPL5/CAPN15/MEF2D/NF2/IVD/DCK/PIP4K2B/ZNF786/TSR1/ZMIZ1/TTC9/ZNF284/ARHGEF18/ZNF577/NAT9/UBTF/EIF3B/TAF1C/ZNF543/MBTPS1/SRRM1/RHOBTB2/PACS1/FAM53B/UCP2/KRI1/KLHL36/HCFC1/ZNF286A/MYBBP1A/PRPF8/MYEF2/DUSP14/DISP1/CABIN1/ZNF329/KLF8/H…
GSE7568_CTRL_VS_3H_TGFB_TREATED_MACROPHAGES_WITH_IL4_AND_DEXAMETHASONE_DN	GSE7568_CTRL_VS_3H_TGFB_TREATED_MACROPHAGES_WITH_IL4_AND_DEXAMETHASONE_DN	152	-0.428478	-2.02674	1.34813e-07	2.62724e-06	1.80224e-06	3276	tags=36%, list=24%, signal=27%	SIK3/RBM27/FBXO45/ATG2B/NF2/PIGM/CRY2/GCC2/BRD3/CDKAL1/PMAIP1/MACF1/MGAT5/CCNB1IP1/PDE4B/ERCC6/MBTPS1/RPRD2/UHMK1/EHMT2/NRBP2/TMEM67/ZNF318/EXD2/SF1/CNNM3/CEP95/C2CD2/GOLGA3/WDR76/PSME4/CHD3/TTC37/ZIK1/METTL8/SYDE2/PRKX/NEMP2/CXCR6/MSI2/TNRC6A/PKD1/PLXNA1/PRKAR2B/RFX7/MTR/BCOR/SLAMF6/CARNS1/PLCG1/KLF12/TCF7/TGFBR3/FAM102A
KAECH_DAY8_EFF_VS_MEMORY_CD8_TCELL_DN	KAECH_DAY8_EFF_VS_MEMORY_CD8_TCELL_DN	183	-0.40449	-1.94456	1.42339e-07	2.76286e-06	1.89527e-06	2603	tags=38%, list=19%, signal=31%	TP53BP1/SSBP2/RGS10/SLC11A2/ZSCAN26/AKAP9/LY6E/ENTPD5/PNRC1/FBL/DUSP6/FOS/DDX5/MYC/SLC26A2/NOP56/SKI/SRSF7/LARP1/EGR1/POU2F1/NR2C1/RPS19/BCKDHB/RPS3/VAMP2/CDR2/IFT172/CHERP/EML5/FOSB/YES1/CD72/SATB1/RPL14/CD7/SMAD7/SIT1/FBXO21/FOXP1/RPL10/RABGAP1L/PKD1/ARRB1/ZBTB20/HNRNPA1/BAG3/POU6F1/TP53/RPS4X/NPM1/RPL6/IFNG/RPL5/PLEKHA1/MCOLN2/TRAF1/NR1D2/CCR7/RASA4/ZFP36L2/EVL/EOMES/BCL2/CD28/CCND2/IL7R/TCF7/…
GSE26156_DOUBLE_POSITIVE_VS_CD4_SINGLE_POSITIVE_THYMOCYTE_UP	GSE26156_DOUBLE_POSITIVE_VS_CD4_SINGLE_POSITIVE_THYMOCYTE_UP	177	-0.41574	-1.98991	1.45204e-07	2.80728e-06	1.92574e-06	2569	tags=38%, list=19%, signal=32%	RPL29/ADA/PAN2/RGS10/RPL37/PDE4B/LEPROTL1/KAT2A/SARAF/SETD1B/EIF4A2/RPL13/RGS1/TRAM2/FOXN3/RPS29/KAT7/PIK3IP1/NLRP1/ITPKB/ITGB8/RPS15A/BTG1/SRSF6/CLSTN1/TXNIP/RPL31/RPS13/RPL32/RPL38/RPL34/RPL10/RPS17/HNRNPDL/RPL30/SEC14L2/SGK1/SYNE2/RPL11/SERPINF1/ITGA6/RPS8/SH3YL1/RPL22/RPS12/MCF2L/TPT1/RPS23/RPS27A/RPS20/CTSW/RASA3/PRKCQ/ICOS/MID2/MAL/BTN3A1/BCL11A/CCR7/IL11RA/ZFP36L2/AUTS2/CD247/TOX/FCMR/ARL4…
GSE39556_UNTREATED_VS_3H_POLYIC_INJ_MOUSE_CD8A_DC_UP	GSE39556_UNTREATED_VS_3H_POLYIC_INJ_MOUSE_CD8A_DC_UP	158	-0.431261	-2.0437	1.47687e-07	2.84399e-06	1.95093e-06	1903	tags=35%, list=14%, signal=30%	HDAC9/UGT8/CD19/ATP2B1/ENDOD1/DPH2/TBC1D9/CD72/LIG1/TCL1A/ST8SIA1/NT5E/NUP160/TTN/ADARB1/SIT1/MTSS1/GGA2/DTX4/SP140/SYNJ2/GPR18/TFDP2/CCR6/PLCH2/MICAL3/IRF4/ABCB4/CEMIP/CD83/S1PR1/NUP210/PTPRM/PKIA/CD1C/EPHA4/CR2/ADAM28/GLS2/BCL7A/RHOH/LCK/IRS1/TRAT1/SETBP1/PTPRK/PPP1R16B/ST6GAL1/AHNAK/TRIB2/MS4A1/BIRC3/CDC25B/RASGRP1/IL7R
GSE29618_MONOCYTE_VS_PDC_DN	GSE29618_MONOCYTE_VS_PDC_DN	165	-0.416501	-1.9873	1.52413e-07	2.92345e-06	2.00544e-06	3221	tags=52%, list=23%, signal=40%	CYFIP2/ZHX2/TPM2/DAB2/MEF2D/STMN1/TRAF4/GTF2I/DCK/MAP1A/ATP8A1/AHI1/SEPHS1/FLNB/VAMP1/OFD1/GPR171/INPP4A/RUNX2/USP11/HSP90B1/ODC1/PCM1/MLEC/SPIB/HMGN1/TCF4/REPIN1/TSPAN13/NPC1/BTAF1/HINT1/NOP56/TMED10/ITM2C/OGT/IL3RA/RIMS3/YPEL1/VEGFB/PHLPP2/PAFAH2/PTPRS/MAP4K1/RBBP7/EPHB1/HHAT/CD2AP/DUSP5/LUC7L3/AMIGO2/SIT1/GPM6B/GGA2/RPSA/SLC9A7/BLNK/MAGED1/SERPINF1/IRF4/TCF3/ABI2/USP24/SLC7A6/AFF3/COBLL1/AQP3/…
GSE6269_HEALTHY_VS_STAPH_AUREUS_INF_PBMC_DN	GSE6269_HEALTHY_VS_STAPH_AUREUS_INF_PBMC_DN	113	0.525284	2.08157	1.73804e-07	3.32067e-06	2.27792e-06	2873	tags=44%, list=21%, signal=35%	SEMA6B/OPLAH/HGF/DPY19L1P1/METTL9/PINK1/TESC/GNA15/GAS7/RABGEF1/ATP6V0B/RRAGD/STEAP3/ETHE1/PCTP/RNF10/VAMP3/PRKAR2A/CSF2RA/SPATA2L/AP1S1/GSTZ1/TNFRSF10D/TOLLIP/RAB31/LINC00963/TALDO1/CPD/EPB42/NRG1/MPP1/REPS2/FSCN1/WDR45/HAGH/METTL22/NSFL1C/MBOAT7/ATG9A/DDX49/ZDHHC3/DEF8/ALCAM/MAP2K3/CYBRD1/EPAS1/RTN3/TUSC2/CSNK1D/PLEKHM1
GSE3039_CD4_TCELL_VS_ALPHABETA_CD8_TCELL_UP	GSE3039_CD4_TCELL_VS_ALPHABETA_CD8_TCELL_UP	155	0.483295	2.00512	1.79896e-07	3.42365e-06	2.34856e-06	1449	tags=28%, list=11%, signal=25%	HP/MMP9/MMP8/SLPI/HK3/ELANE/OLFM4/PGLYRP1/CTSG/C1QB/TRPM2/PROK2/OSM/DACH1/LMNB1/SLC2A3/PYGL/S1PR4/GRINA/GAS6/SERPINB1/NCF4/MCTP2/HSPA1A/PRDX5/MCTP1/TNFSF13B/CDK5R1/SH3BP5L/MS4A6A/CD300C/OLFML3/SERTAD3/TIMM17B/MCU/LYVE1/ANXA1/FAR2/FCN1/TRIB1/TFEB/NCF1/PDGFC
GSE3039_NKT_CELL_VS_ALPHAALPHA_CD8_TCELL_UP	GSE3039_NKT_CELL_VS_ALPHAALPHA_CD8_TCELL_UP	171	0.479698	2.01293	1.81445e-07	3.43968e-06	2.35956e-06	2421	tags=32%, list=18%, signal=27%	CLEC4D/ZNF608/SLPI/ECHDC3/UPP1/ANKRD22/OLFM4/S100A8/IL1R2/TNFAIP6/PROK2/S100A9/ADGRG3/PLAU/TCN2/CAMP/QSOX1/GPAT3/IER3/DYNLT1/ETS2/LCN2/SPHK1/CD14/NCF4/EMILIN2/RABGEF1/HBEGF/PPP1R3B/EMB/PDLIM7/CSRNP1/FBXL5/EIF4EBP1/G0S2/PRELID1/SMIM3/FOSL2/ALPK1/MAP1LC3A/ASPRV1/SRGN/CCR1/CPNE8/USP2/RIC8A/HCAR2/HAL/SPATA1/CLK4/OSER1/P2RY13/NDST1/ZNF622/ALCAM
GSE43260_BTLA_POS_VS_NEG_INTRATUMORAL_CD8_TCELL_UP	GSE43260_BTLA_POS_VS_NEG_INTRATUMORAL_CD8_TCELL_UP	188	0.464644	1.97026	1.89203e-07	3.57286e-06	2.45092e-06	3030	tags=41%, list=22%, signal=32%	PPARG/TSPO/CES1/S100P/IL1R2/RNASE2/POR/CD163/RABAC1/BLOC1S1/HOMER3/BLVRB/CD63/CYBA/CTSD/ALOX5AP/HTATIP2/LILRB4/SLC36A1/RRAGD/ATP6V0D1/EMC2/NDUFB7/GRN/CTSL/FAH/FCN1/GMFG/GUK1/HMOX1/MSR1/RUSC2/BCAP31/RBM42/NUCB1/ZNF516/BSG/ALAS1/DNM2/JMJD6/TPST2/TMED9/ANXA2/ATP6V0C/FBP1/LHFPL2/GSR/NDUFA1/CAPNS1/ITGB2/GSTP1/MYDGF/PPIB/S100A4/CKS2/STX5/SLC39A7/ADRM1/JUN/EMP1/SEC61B/DEGS1/SLC16A6/RRP12/ERF/RRBP1/NUDT1…
GSE39820_CTRL_VS_IL1B_IL6_CD4_TCELL_UP	GSE39820_CTRL_VS_IL1B_IL6_CD4_TCELL_UP	168	-0.40551	-1.92779	1.92257e-07	3.61651e-06	2.48086e-06	3204	tags=41%, list=23%, signal=32%	GPR34/KRIT1/PBDC1/STK39/NUP133/RPIA/IVD/BLM/PHTF2/PHC3/PTER/CHML/TLK1/IFT80/RBM12/METAP2/ARL5A/SKP2/CDIP1/ANKRD44/PHLDA1/TSPAN13/STARD4/SLC23A2/DTWD2/FANCF/RUFY3/FOXN3/GPATCH4/STYX/FASN/POLR1B/METTL8/GPD1L/BUB3/DNAJC30/DUSP5/L2HGDH/PTGER4/HSPA8/RBMX/PIK3R1/FAM111A/PDCD4/ATIC/PARP1/DDX31/ITPR1/ITGA6/C12orf75/MBNL3/TCF3/CD83/FAM98B/ITGA4/NUCKS1/NSG1/PPP1R16B/ABCB1/DOCK10/UBASH3A/TBC1D4/TNIK/SH2D1A/…
GSE3565_CTRL_VS_LPS_INJECTED_DUSP1_KO_SPLENOCYTES_DN	GSE3565_CTRL_VS_LPS_INJECTED_DUSP1_KO_SPLENOCYTES_DN	151	-0.4324	-2.03735	2.02614e-07	3.79667e-06	2.60445e-06	3013	tags=43%, list=22%, signal=34%	GTF2I/DAG1/STT3B/EGR2/ABCG1/FANCC/ACSF2/ID3/IFT80/SSBP2/WDR43/RPL18/TIMM9/TSPAN13/DUSP6/MYC/SRM/RAPGEF6/CCR9/PLEKHO1/CNST/N4BP2/FAM78A/CXXC5/PIK3IP1/PITPNM2/FAM3C/MARS2/EEF2/EPHX1/SATB1/IKZF1/ST8SIA1/TOP2B/CD2AP/FOXO1/ENG/MTSS1/SYNCRIP/DGKA/EEF1B2/RRAS2/ALS2CL/ITM2A/USP28/FILIP1L/TTC3/EIF4B/TET1/TRERF1/RHOH/SH3PXD2A/MDN1/CCR7/ST6GAL1/INPP4B/SIDT1/TRIB2/LBH/CNR2/TOX/ABLIM1/IKZF2/LEF1/TCF7
GSE25123_WT_VS_PPARG_KO_MACROPHAGE_UP	GSE25123_WT_VS_PPARG_KO_MACROPHAGE_UP	163	0.478076	1.99568	2.0413e-07	3.81042e-06	2.61388e-06	3253	tags=47%, list=24%, signal=36%	RETN/VNN1/LINC01093/ORM1/PFKFB3/CASP5/S100A8/SOCS3/SAMSN1/ADM/IRAK3/PROK2/OSM/PLAU/QPCT/CEBPD/SCN1B/GRAMD1A/UPB1/LCN2/FPR1/VNN2/NCF4/FPR2/HSPA1A/ATP6V1C1/IFITM2/IL1R1/BCL6/PTX3/AQP9/IL1B/MAEA/APOBEC3A/DSE/HK2/CNEP1R1/FCGR2A/HSPA6/IRS2/FOSL2/TNFSF14/ADGRE1/ST3GAL2/MAFB/MARCKS/TNFRSF8/RNF144B/FNDC3B/STAT5B/EIF2AK2/RAB13/MAP3K8/NFKBIZ/GPR132/PIAS1/VEGFA/CNN2/SKIL/CHST15/RCAN1/SLC7A7/PPP1R12A/AMPD3/N…
GSE45365_WT_VS_IFNAR_KO_CD11B_DC_MCMV_INFECTION_DN	GSE45365_WT_VS_IFNAR_KO_CD11B_DC_MCMV_INFECTION_DN	81	0.57382	2.15808	2.34601e-07	4.36251e-06	2.9926e-06	1739	tags=37%, list=13%, signal=33%	BPI/CDC25C/NME8/DLGAP5/CDKN3/SKA3/SLC16A3/CEACAM1/ATP8B4/DHCR7/DDIAS/DTL/TPX2/MYO10/UBE2S/TOP2A/TMEM132D/JAG1/MCU/IL17RC/AURKA/ASPM/CDC20/TKT/ARF5/KIF20A/CENPE/MND1/TK2/CCNB2
GSE24574_BCL6_HIGH_VS_LOW_TFH_CD4_TCELL_UP	GSE24574_BCL6_HIGH_VS_LOW_TFH_CD4_TCELL_UP	175	-0.409147	-1.95706	2.68993e-07	4.98301e-06	3.41826e-06	2444	tags=38%, list=18%, signal=32%	MFGE8/BTG2/ARHGEF18/RPL29/RPL37/SRCAP/PDE4B/LEPROTL1/ATXN7L3B/SARAF/RBM6/PRDM1/SETD1B/EIF4A2/DDX5/CDC14A/RGS1/VAMP2/KAT7/ZBTB1/PIK3IP1/CTSO/ITPKB/FASN/RPS15A/BTG1/MATR3/SRSF6/CLSTN1/TXNIP/PCMTD2/RPL31/RPS13/EIF3A/RPL32/TRIM2/RPL34/RPL10/RFX5/RPS14/RPL30/POU6F1/SYNE2/DGKA/RPL11/SERPINF1/RPS8/RPL22/RPS12/RPLP2/CTSW/CYP3A5/RASA3/MAL/BTN3A1/DLG5/BCL11A/CCR7/IL11RA/ZFP36L2/HEG1/AUTS2/TRIB2/CD247/FCMR/…
GSE14415_FOXP3_KO_NATURAL_TREG_VS_TCONV_DN	GSE14415_FOXP3_KO_NATURAL_TREG_VS_TCONV_DN	145	-0.428343	-1.99763	2.96501e-07	5.45297e-06	3.74064e-06	3026	tags=41%, list=22%, signal=32%	CEP68/STAMBPL1/STT3B/GAR1/TIAL1/NAB2/ID3/IFT80/BDH1/SSBP2/RGS10/SLC11A2/KAT2A/TMEM41A/MYC/RPL13/RAPGEF6/TTC27/CCR9/EPSTI1/N4BP2/FAM78A/PIK3IP1/WDR75/EML5/METTL8/EPHX1/ICE2/SATB1/ST8SIA1/TOP2B/CD2AP/FOXK1/RAD50/SMAD7/FOXP1/TDRKH/TNRC6C/MGA/RPL10A/RRAS2/SFMBT2/PMEPA1/ESRP2/USP28/FILIP1L/TTC3/TET1/TRAT1/SH3PXD2A/SLAMF6/CCR7/ST6GAL1/ADAMTS10/LEF1/ADGRG5/IL7R/TCF7/TGFBR3
GSE30971_CTRL_VS_LPS_STIM_MACROPHAGE_WBP7_KO_4H_UP	GSE30971_CTRL_VS_LPS_STIM_MACROPHAGE_WBP7_KO_4H_UP	148	0.484835	1.99519	2.966e-07	5.45297e-06	3.74064e-06	2163	tags=36%, list=16%, signal=31%	MCEMP1/LINC01093/UPP1/PFKFB3/SOCS3/TNFAIP6/IRAK3/BCL2A1/SMPDL3A/TGFA/SLC2A3/LAMB3/BCAT1/ARHGAP24/IER3/BATF/ETS2/GRAMD1A/BASP1/AGFG1/PLD1/SERPINB1/ACVR1B/FPR2/SLC25A37/PDSS1/MYO10/PTX3/AQP9/PPP1R3B/GADD45B/CTSL/LIMK2/CD274/KCNJ2/ADGRE1/CDC42EP3/GK/PTEN/MTF1/ZNF319/PIK3AP1/NFKBIA/EHD1/TNF/ZC3H12A/TBC1D30/IL10/PLGRKT/ELL2/ABHD17C/EIF1B/DCUN1D3
GSE37416_0H_VS_6H_F_TULARENSIS_LVS_NEUTROPHIL_UP	GSE37416_0H_VS_6H_F_TULARENSIS_LVS_NEUTROPHIL_UP	181	0.463102	1.95409	2.97725e-07	5.45307e-06	3.74071e-06	3176	tags=41%, list=23%, signal=32%	TSPO/HK3/SULT1B1/RABAC1/ZNF787/CEBPD/PYGL/GCA/NDUFB3/MANSC1/EXOC6/SORT1/CCDC126/DPY19L3/IMPA2/MSL3/MSRB2/UBE2D1/WDFY3/CAPN1/MVP/SLC12A9/LIN37/LPCAT2/SLC8A1/MIR21/RMI1/TBCB/FBXL5/ARL6IP6/C1RL/SLF1/CCNJL/CCPG1/KLHL8/RNF135/NDUFB1/EIF4E3/ICAM3/TSPAN2/KCTD21/GAA/JAK2/FCGRT/ZNF516/SECTM1/SLC25A44/KIAA0040/TPST2/MMP25/NRBF2/FCHO2/NSFL1C/DBI/PHKA2/STX3/TUBA1C/APBB1IP/DEF8/SLC8B1/CMTM7/DERA/ADAM19/LRP10/…
GSE36476_CTRL_VS_TSST_ACT_72H_MEMORY_CD4_TCELL_YOUNG_DN	GSE36476_CTRL_VS_TSST_ACT_72H_MEMORY_CD4_TCELL_YOUNG_DN	164	0.475277	1.98322	3.25527e-07	5.93995e-06	4.0747e-06	2446	tags=35%, list=18%, signal=29%	EXOSC4/IL1R2/GGH/NEIL3/TXN/DLGAP5/CDKN3/BATF/GBAP1/HSPA1A/KIF15/NUSAP1/BUB1B/DTL/SAP30/IL1R1/NCAPG/MYL6/TOP2A/BUB1/GLA/CCNB1/SMCO4/POLQ/AURKA/TST/FAH/RBBP8/IFI30/ASPM/CDC20/HMGB3/PGAM1/TALDO1/MCM10/CTNNA1/TTK/FANCL/GK/POLE2/GMNN/GLRX2/KIF20A/CENPE/GSTO1/STIL/CCNB2/TPI1/UBE2C/TK1/TUBA1C/DPP3/FIBP/CKS2/TUBA1B/GCNT1/GPN3
GSE24634_IL4_VS_CTRL_TREATED_NAIVE_CD4_TCELL_DAY7_DN	GSE24634_IL4_VS_CTRL_TREATED_NAIVE_CD4_TCELL_DAY7_DN	155	0.477988	1.9831	3.26859e-07	5.94201e-06	4.07611e-06	3603	tags=50%, list=26%, signal=37%	TNFAIP6/BCL2A1/PGD/CKAP4/ASGR1/HPD/CEBPB/TRIM9/B9D2/MSRB1/CD14/ACVR1B/VPS9D1/AP3S2/IMPA2/NCF1C/RALB/DHRS9/PSTPIP2/ALDH2/IL1RN/STYXL1/SH3BP5/COX5B/DOCK4/LMAN2/LRRFIP2/LAT2/SH3GLB1/CPD/TNFSF14/GK/GLRX2/TLR1/KYNU/JAK2/NRG1/ANXA4/SIRT7/LILRA2/C5AR2/KIAA0040/MIR22HG/TNFSF10/PHGDH/ELOVL1/HSPBAP1/ATP6V1E1/RAB13/EFCAB2/ECI1/PHF7/RGS3/STX4/SLC1A5/SLC30A1/NCF2/TIMP2/KCTD5/RNF24/TXNRD1/PSMA6/SLC6A12/INSR/SL…
GSE3982_MAST_CELL_VS_BCELL_DN	GSE3982_MAST_CELL_VS_BCELL_DN	147	-0.425524	-1.99023	3.2827e-07	5.94547e-06	4.07848e-06	2329	tags=35%, list=17%, signal=29%	JAM3/PNRC1/SH2D3A/REPIN1/UCP2/CMTR1/WDR82/DIDO1/JAK1/KLHDC4/NAA40/THADA/FBXO41/MPHOSPH8/CD72/TMEM156/BTG1/LIG1/KLF8/EIF2AK3/NT5E/SFI1/FCER2/CD8B/MTSS1/PPP3CC/BICD1/IRF4/URB1/OAS2/SLC7A6/HOPX/ZNF395/CD40LG/ALMS1/BCL7A/RHOH/FAM169A/LCK/SETBP1/CLEC2D/CCR7/KCNA3/ATP8B2/EVL/P2RY10/SKAP1/PAX5/FCMR/ARL4C/SMPD3
GSE3982_NEUTROPHIL_VS_TH2_DN	GSE3982_NEUTROPHIL_VS_TH2_DN	175	-0.405881	-1.94143	3.43347e-07	6.1955e-06	4.25001e-06	3009	tags=39%, list=22%, signal=31%	STAMBPL1/EIF3F/ABCF2/SUPV3L1/ATP8A1/PTER/PPIE/PCID2/NUP155/LYRM2/DST/ODC1/CIZ1/METAP2/SLC35D1/CD200/HMGN1/ZNF195/MTHFD1/OGFOD1/RCN1/MYC/PCNT/SNRPA1/NUDT21/PPOX/GRSF1/UPF3A/FTO/MAZ/CRYZ/HNRNPA2B1/PPIP5K1/ARMCX2/HSPA9/NOC3L/POLR3E/SRSF6/AMIGO2/LMAN1/C11orf49/KIF5C/RPL32/MAP3K4/ZZZ3/TPP2/MGA/SUPT3H/PPP3CC/MORC2/MDC1/LPIN1/RFX7/RPL5/MMD/OSBPL3/RPL4/PASK/RPS27/EP400/NUCKS1/ESYT1/OTUB2/CLEC2D/SLAMF1/HE…
GSE3039_ALPHAALPHA_VS_ALPHABETA_CD8_TCELL_UP	GSE3039_ALPHAALPHA_VS_ALPHABETA_CD8_TCELL_UP	164	0.473648	1.97643	4.00425e-07	7.19878e-06	4.93824e-06	2226	tags=29%, list=16%, signal=25%	GPR84/SH3PXD2B/ECHDC3/UPP1/SOCS3/OSM/BCL2A1/IL4R/PLAU/GPAT3/IER3/ETS2/HSPA1B/BASP1/GBA/FAM20C/CD14/HSPA1A/RNF217/LDHA/COMTD1/SLC39A1/HBEGF/SLC15A3/TLR2/CLTB/CSRNP1/C1R/PRELID1/PGLS/GMNN/PSMB5/GYS1/LRPAP1/AP2S1/CCR1/POLR2F/TPI1/ELL2/HDDC3/HAL/MRPL41/MEA1/NDUFS5/GDE1/TMEM183A/TBRG4/LGALS3
GSE6269_FLU_VS_STREP_PNEUMO_INF_PBMC_UP	GSE6269_FLU_VS_STREP_PNEUMO_INF_PBMC_UP	157	-0.41997	-1.99398	4.07228e-07	7.29418e-06	5.00368e-06	2739	tags=40%, list=20%, signal=33%	SMG1/NAA35/PARP11/ADA/SERPING1/IL12RB1/ZNF609/HACD3/LY6E/MED1/MLEC/CMTR1/PSME2/MAP4/RBM25/PML/SART3/ESF1/YPEL1/SETX/GLG1/ST3GAL5/BPTF/PARP12/SON/CEP290/JUP/ZNF264/UBE2D4/ABL1/NFATC2IP/AKAP1/CD2AP/IFI44L/IFIT3/IFIH1/DDX11/NAA15/GPATCH8/GBP1/RSAD2/SYNCRIP/DDX60/STAT1/MX1/XAF1/DDX24/PURA/EIF5B/HERC6/PTMA/ILF3/TRANK1/SIGLEC1/HERC5/OAS2/USP18/IFIT1/OAS3/TNIK/HEG1/KMT2A/RORA
GSE7219_UNSTIM_VS_LPS_AND_ANTI_CD40_STIM_DC_UP	GSE7219_UNSTIM_VS_LPS_AND_ANTI_CD40_STIM_DC_UP	155	-0.418303	-1.98236	4.1177e-07	7.34851e-06	5.04095e-06	1408	tags=28%, list=10%, signal=26%	GPD1L/CD2AP/BTLA/POU2F2/CD7/SMAD7/ARHGAP5/FOXP1/PIK3R1/MEX3C/MFSD6/ZBTB40/ACOT2/SLC7A1/DGKA/LDLRAP1/GPR183/USP28/LPIN1/S1PR1/BTBD11/RASA3/COBLL1/CD40LG/SCML4/CD27/SAMD3/RNF144A/MDN1/SLAMF6/SMAD3/CCR7/SIDT1/S1PR5/KLRG1/TRIB2/CX3CR1/CNR2/TXK/P2RY10/BACH2/ETS1/LEF1/TCF7
GSE30971_WBP7_HET_VS_KO_MACROPHAGE_2H_LPS_STIM_DN	GSE30971_WBP7_HET_VS_KO_MACROPHAGE_2H_LPS_STIM_DN	156	0.476463	1.97725	4.38569e-07	7.7982e-06	5.34943e-06	2077	tags=36%, list=15%, signal=31%	LINC01093/SLC37A3/CASP5/GADD45A/SOCS3/SAMSN1/TNFAIP6/BCL2A1/SMPDL3A/FCGR1B/IL4R/TGFA/RGL4/ARHGAP24/IER3/BATF/GRAMD1A/NEDD4/BASP1/AGFG1/PLD1/SERPINB1/TLR8/VNN2/MCTP2/FPR2/PLA2G4A/SLC25A37/PDSS1/PTX3/AQP9/GADD45B/HLX/HEBP2/MED16/LIMK2/CD274/LDLRAD3/ADGRE1/CDC42EP3/PTEN/GTDC1/B3GNT2/MTF1/ZNF319/PIK3AP1/TNFRSF8/VAV1/ZC3H12A/HCAR3/TBC1D30/IL10/PLGRKT/ELL2/SPATA6/ABHD17C
GSE3039_CD4_TCELL_VS_B2_BCELL_UP	GSE3039_CD4_TCELL_VS_B2_BCELL_UP	152	0.473723	1.95728	4.53291e-07	8.03067e-06	5.5089e-06	1864	tags=28%, list=14%, signal=25%	HP/MMP9/ELANE/TRPM2/SMPDL3A/LRG1/FLOT1/TMEM176B/S1PR4/EXOC6/SYCP2/MCTP2/AATK/FPR2/HSPA1A/PRDX5/MCTP1/CDK5R1/TUBA4A/DNAH17/S100A11/NUDT22/SH3BP5L/OLFML3/CPNE2/STX11/MGST2/MFSD9/TMEM216/FCN1/TRIB1/TFEB/NCF1/ASPRV1/EIF4E3/MAFB/GYS1/MPP7/PLTP/RNF144B/ING1/ANXA2/THBD
GSE7219_UNSTIM_VS_LPS_AND_ANTI_CD40_STIM_NIK_NFKB2_KO_DC_UP	GSE7219_UNSTIM_VS_LPS_AND_ANTI_CD40_STIM_NIK_NFKB2_KO_DC_UP	162	-0.416319	-1.9803	4.70167e-07	8.29947e-06	5.69329e-06	1686	tags=30%, list=12%, signal=26%	SCFD2/CDC14B/ATP2B1/PIK3IP1/WDR4/GNPTAB/ELOVL7/GPD1L/CD2AP/BTLA/CD84/CD7/ARHGAP5/FOXP1/PIK3R1/ZC3H12D/DGKA/CNOT6L/NAT10/DCP1B/WWP1/NFATC3/USP28/LPIN1/S1PR1/RASA3/COBLL1/SCML4/PRKCQ/ITGA4/SAMD3/RNF144A/MDN1/SLAMF6/CCR7/TRAF5/ELK4/S1PR5/KLRG1/CX3CR1/CD247/TXK/EOMES/BACH2/ARL4C/ETS1/LEF1/TCF7
GSE37532_WT_VS_PPARG_KO_LN_TCONV_UP	GSE37532_WT_VS_PPARG_KO_LN_TCONV_UP	158	-0.419651	-1.98868	4.8597e-07	8.54746e-06	5.86341e-06	3065	tags=39%, list=22%, signal=31%	NR2C2/N4BP2L1/IVD/KMT2C/USP34/ACCS/PDK2/GPR171/IFT80/SHPRH/CTLA4/PAXBP1/SSBP2/CNOT1/WDR17/RAPGEF6/CDC14A/ACADSB/SLC25A36/LZTFL1/NT5DC1/FOXN3/ZDHHC23/DGCR8/VPS13D/FAM3C/CROT/PIP4K2A/FYCO1/BBS2/FOXP1/TNRC6A/SESN3/GPR18/IKZF4/MFSD6/TNRC6C/ILF3/BANK1/ITM2A/JADE2/LANCL1/TTC3/CTSW/ZKSCAN8/UTRN/ZBTB4/LAMA2/ITGA4/TEF/PLEKHA1/SLFN13/ATP10A/SLAMF6/DOCK10/AAK1/ELK4/CD3G/CD96/DYRK2/BACH2/CD28
GSE3982_DC_VS_NEUTROPHIL_UP	GSE3982_DC_VS_NEUTROPHIL_UP	170	-0.407923	-1.94593	4.89173e-07	8.57285e-06	5.88082e-06	3190	tags=39%, list=23%, signal=30%	PTGS1/NUP133/RRM1/GNA12/HTT/PTER/AHI1/ACSF2/NPRL3/SS18/TRMT61B/CTTN/ECI2/NUP155/ZBED4/PAN2/DST/MOCS2/SSB/CHI3L2/ENOPH1/PUS1/FBL/MTHFD1/RCN1/PCNT/HINT1/GRSF1/FTO/PKD1P1/NOL11/WDR7/CRYZ/AKR1B1/AGK/TMEM209/PALLD/ST13/FCER2/LMAN1/C11orf49/MYH3/MAP3K4/ALDH1A1/IL21R/ATIC/TRIM44/EEF1B2/PURA/MATK/ARHGEF3/MORC2/BMPR1A/LPIN1/DEXI/RPL5/GALNT12/SPARC/OSBPL3/RPS27/CA2/OTUB2/EVL/BCL2/GOLGA8B/ALOX15
GSE5542_UNTREATED_VS_IFNG_TREATED_EPITHELIAL_CELLS_24H_UP	GSE5542_UNTREATED_VS_IFNG_TREATED_EPITHELIAL_CELLS_24H_UP	179	-0.394716	-1.89122	5.40866e-07	9.44479e-06	6.47896e-06	1353	tags=28%, list=10%, signal=26%	TTYH2/SAV1/WEE1/PIEZO1/CCR4/ARHGEF12/ST8SIA1/APOBEC3F/ITGB1/LLGL2/EIF3A/ITPRIPL1/GGA2/CYB561/ARHGAP35/SESN3/F2R/IL12RB2/CNOT6L/NIPA1/BICD1/TRANK1/UST/MICAL3/GPR183/CACNB2/FYN/PTPRM/TSEN54/LRIG1/ITPR3/OPTN/SLAMF1/GZMK/AHNAK/DLG3/RFTN1/SLFN12L/KLRD1/SH2D2A/KIF21A/TIGIT/AUTS2/PYHIN1/TOX/TBX21/MYBL1/TGFBR3/NFATC2/IL2RB
GSE45365_NK_CELL_VS_CD11B_DC_DN	GSE45365_NK_CELL_VS_CD11B_DC_DN	168	0.462126	1.93832	5.52733e-07	9.61755e-06	6.59747e-06	2460	tags=33%, list=18%, signal=27%	MMP9/CLEC4D/PGLYRP1/S100A8/PLSCR1/OSM/PADI4/PLBD1/S100A9/SLC2A3/OLR1/RAB20/CEBPB/IER3/ETS2/PGS1/CLEC4E/CD14/TIMP1/FPR2/JDP2/HBEGF/SLC15A3/PTX3/IL1B/JUNB/NFIL3/STX11/IL1RN/SPI1/CSRNP1/STOM/PPP4C/RAB31/SMIM3/FOSL2/CHSY1/MAFB/ADAM8/VASP/NFKBIA/PGM2/TIPARP/RNF149/SIRPB1/BAZ1A/CYTH4/NFKBIZ/ITGB2/RUVBL2/CORO1A/CD300LF/TGM2/NFKBID/CYP4F3
GSE24726_WT_VS_E2_2_KO_PDC_DAY4_POST_DELETION_UP	GSE24726_WT_VS_E2_2_KO_PDC_DAY4_POST_DELETION_UP	183	0.446027	1.88463	5.59696e-07	9.6885e-06	6.64614e-06	2478	tags=34%, list=18%, signal=28%	MCEMP1/TSPO/TLR5/PLSCR1/SAMSN1/PLBD1/IFITM3/FLOT1/CEBPD/PYGL/SLC11A1/CYBA/GRINA/MAFG/B4GALT5/COX8A/COMTD1/PLA2G4A/S100A11/NOP10/PELO/PSTPIP2/ETHE1/SEMA4A/IFNGR2/FCGR2A/C1R/COPE/NEU1/TIMM8B/SLC31A2/SMIM3/GK/RGL1/MAFB/C9orf72/HOOK2/TFEC/COQ7/ATOX1/LENG9/CINP/TRPS1/STUB1/FBXO30/P2RX4/TPST2/PKM/UBE2F/ABHD17C/CRELD2/DNAJC3/HPSE/GPX4/ITGB2/HSD17B12/RAB1B/IFNAR1/COX17/RAB7A/TGM2/JUN
GSE21670_IL6_VS_TGFB_AND_IL6_TREATED_CD4_TCELL_UP	GSE21670_IL6_VS_TGFB_AND_IL6_TREATED_CD4_TCELL_UP	155	-0.413446	-1.95934	5.60788e-07	9.6885e-06	6.64614e-06	2005	tags=35%, list=15%, signal=31%	SF1/RAPGEF6/RPL17/RPS24/MLC1/SLC39A10/RBFA/STX17/CTSO/PSMG4/AGPAT5/POLR1B/SFPQ/GPA33/RPL12/ZNF507/GIMAP6/TPP2/MGAT4A/N6AMT1/MDM4/RPS25/BAG3/PRKCA/DGKA/ITGA6/LDLRAP1/DNAJB13/APBA2/SIGLEC1/RPL23A/CFAP97/RPL6/C16orf74/UTP20/RPS27A/MAML2/SDK2/RPS27/SLC16A10/RASGRF2/ATP10A/PRKACB/AAK1/CCR7/TC2N/NOG/TRIB2/LBH/DYRK2/FCMR/CD28/LEF1/BCL9L/TCF7
GSE2585_CTEC_VS_THYMIC_MACROPHAGE_UP	GSE2585_CTEC_VS_THYMIC_MACROPHAGE_UP	138	0.489199	1.99895	6.2146e-07	1.06988e-05	7.33917e-06	1569	tags=27%, list=11%, signal=24%	CD177/RETN/ITGA7/CA4/SLPI/C1QB/CST7/ADAM9/IL4R/STAB1/ROM1/GUCY2C/BST1/DYNLT1/AGTRAP/COX8A/EAF2/TNFSF13B/CDH26/SLC15A3/MYL6/CFP/GALNT2/SUMF1/ANKRD50/HK2/LPCAT2/TIMM8B/ZFPL1/ZMYND15/IRS2/CPD/TNFSF14/ENO1/ECE1/EIF4E3/HOOK2
GSE27786_NKTCELL_VS_MONO_MAC_DN	GSE27786_NKTCELL_VS_MONO_MAC_DN	142	0.477783	1.95784	6.51541e-07	1.11493e-05	7.64819e-06	2479	tags=32%, list=18%, signal=27%	ZNF608/GRB10/UPP1/KLHL2/CYP1B1/TRPM2/UBTD1/POC1A/FLOT1/FLT3/RAB20/C3AR1/VPS9D1/TWF2/RBP7/EGFL7/MSRB2/JUNB/CD300C/SLC36A4/HEBP2/WIPI1/PRKCD/RPUSD1/GMFG/TFEB/PGAM1/FANCB/AGTPBP1/TLR1/KIF20A/CUEDC2/VASP/HTRA2/CYFIP1/ANXA2/BRCA1/NDUFS5/ITGB2/SRSF9/CPEB4/RAB7A/NETO2/TDRD7/SLC8B1/CMTM7
GSE10239_NAIVE_VS_KLRG1HIGH_EFF_CD8_TCELL_UP	GSE10239_NAIVE_VS_KLRG1HIGH_EFF_CD8_TCELL_UP	174	-0.397364	-1.90078	6.52204e-07	1.11493e-05	7.64819e-06	2322	tags=36%, list=17%, signal=30%	CDIP1/PNRC1/SARAF/RBM6/ZNF566/SLC14A1/ORMDL3/RPL13/RPS21/USPL1/VEGFB/TGIF2/GLG1/PIK3IP1/RPS7/IRF2BP2/BTG1/SATB1/RPL24/ST8SIA1/FOXO1/TXNIP/MTERF4/ENG/RPL31/BACE1/PDE7A/RNF213/CRTC1/RPL38/RPL26/GIMAP6/RPS14/LAT/RPL27A/RPL11/EEF1B2/SUPT3H/LIMD1/MATK/RPL7/UST/RPL22/ALS2CL/TPT1/RPLP2/PPP1R13B/RPL19/BTBD11/RPS27/SRRM2/NAP1L2/SLFN12L/CD247/EVL/BACH2/RASGRP1/ARL4C/CCND2/ADGRG5/TCF7/BCL11B
GSE29615_CTRL_VS_DAY7_LAIV_FLU_VACCINE_PBMC_UP	GSE29615_CTRL_VS_DAY7_LAIV_FLU_VACCINE_PBMC_UP	90	0.548701	2.11054	6.84089e-07	1.16534e-05	7.99405e-06	2306	tags=39%, list=17%, signal=33%	MMP9/MMP8/CYSTM1/CA4/ELANE/ANKRD22/IL1R2/BPI/HGF/SIPA1L2/MGAM/NEIL3/ADGRG3/C4BPA/RNASE3/TBC1D8/BASP1/NT5DC2/NCF4/KCNJ15/FZD5/TOP2A/LIMK2/ABTB1/RSPH9/LYRM1/IL1RAP/PPP2R5B/MMP25/KRT23/KDM4B/TNFRSF10C/MBOAT7/COL17A1/MZB1
GSE2770_IL12_ACT_VS_ACT_CD4_TCELL_2H_UP	GSE2770_IL12_ACT_VS_ACT_CD4_TCELL_2H_UP	152	0.469635	1.94039	6.99462e-07	1.18738e-05	8.14521e-06	2476	tags=38%, list=18%, signal=32%	HTRA1/FCGR1A/CLEC5A/ADM/MARCO/BCL2A1/PLSCR2/RGL4/SLC2A3/BLOC1S1/METTL9/BST1/MROH6/PINK1/BCAT1/LTB4R/SLC11A1/KREMEN1/CARD6/CLEC4E/ACVR1B/DEPDC1B/SLC22A15/ALOX5AP/MCTP1/EAF2/ATP8B4/ZNF230/RRAGD/BRI3/PHC2/SH3BP5/ST20/CNEP1R1/FBXL5/SLC31A2/TMLHE/LAT2/IRS2/SH3GLB1/CHMP5/PLAUR/B3GNT2/GSTO1/SPTLC2/TRPS1/NDRG1/HCAR3/VAV3/HDDC3/HSPBAP1/STX3/SIRPB2/DDX60L/NDST1/TLR6/NXT2/ZFAND6
GSE36392_TYPE_2_MYELOID_VS_EOSINOPHIL_IL25_TREATED_LUNG_DN	GSE36392_TYPE_2_MYELOID_VS_EOSINOPHIL_IL25_TREATED_LUNG_DN	154	0.474646	1.96395	7.30696e-07	1.23609e-05	8.47939e-06	2266	tags=31%, list=16%, signal=26%	MCEMP1/CLEC4D/BMX/ZNF608/IL18RAP/S100A8/IL18R1/CACNA1E/AGPAT2/FKBP5/GPAT3/ETS2/LCN2/DGAT2/NLRP12/SFXN5/PLP2/SYCP2/TNFSF13B/SLC15A3/SLA/GLRX/GADD45B/CD300C/SH2B2/PXK/NFIL3/STX11/PXYLP1/IFNGR1/IFNGR2/KCTD11/CD274/FFAR2/TNFSF14/GK/RNF135/MTF1/JAK2/SLC25A44/TNF/MIEN1/CDC42EP4/HCAR2/PHF23/GMPR2/ATG9A
GSE25146_UNSTIM_VS_HELIOBACTER_PYLORI_LPS_STIM_AGS_CELL_DN	GSE25146_UNSTIM_VS_HELIOBACTER_PYLORI_LPS_STIM_AGS_CELL_DN	156	-0.415039	-1.96761	7.48517e-07	1.26186e-05	8.65613e-06	3308	tags=40%, list=24%, signal=31%	ZC3H14/ATXN7/ENTPD4/CD69/STK39/ZBTB41/SEMA7A/DHX36/DDX17/PPP4R3A/CTLA4/PRMT7/CCNL2/TRIM68/BCLAF1/PRPF4B/DUSP6/GEMIN5/DDX5/SENP5/MYC/SRSF7/CEP95/ASH1L/JAK1/TAF4/CNTRL/OGT/RGS1/SRSF10/TUG1/MBNL1/PRRC2C/EML4/CDR2/MALT1/SLC20A1/CASD1/FOSB/BDP1/SRSF6/MTA3/EXOSC2/NEMP2/TNRC6A/GRAP2/SESN3/STAT1/MX1/XAF1/HNRNPR/MYCBP2/HNRNPH1/LAX1/NKTR/SETBP1/SAMD3/CXCR5/GBP5/TRAF1/DOCK10/DOCK9/GBP4
GSE29618_MONOCYTE_VS_PDC_DAY7_FLU_VACCINE_DN	GSE29618_MONOCYTE_VS_PDC_DAY7_FLU_VACCINE_DN	169	-0.406893	-1.93191	7.59017e-07	1.27515e-05	8.74729e-06	3221	tags=49%, list=23%, signal=38%	CYFIP2/ZHX2/TPM2/DAB2/STMN1/TRAF4/GTF2I/DCK/MAP1A/ATP8A1/FKBP11/AHI1/DDX17/FLNB/OFD1/INPP4A/RUNX2/ADA/RAB15/HSP90B1/ODC1/TRAM1/SPIB/TCF4/REPIN1/NPC1/PCNT/HINT1/TMED10/ITM2C/OGT/IL3RA/LZTFL1/TMEM109/PAFAH2/PTPRS/FHL1/MAP4K1/ZNF589/RBBP7/EPHB1/TCL1A/HHAT/PMS2P5/MYO9A/CD2AP/DUSP5/AMIGO2/GPM6B/GGA2/PEBP1/RPSA/MGAT4A/BLNK/MAPRE2/DDX24/MAGED1/MDFIC/IRF4/TCF3/USP24/RPS20/AFF3/COBLL1/AQP3/ANKRD36B/BCL7A/…
GSE25087_TREG_VS_TCONV_FETUS_DN	GSE25087_TREG_VS_TCONV_FETUS_DN	150	-0.420571	-1.97969	7.68245e-07	1.28622e-05	8.82322e-06	3345	tags=43%, list=24%, signal=33%	VCL/KLHL24/COX18/ACVR2A/ADGRL1/TPM2/ZNF800/NR2C2/AK2/TNFAIP8L1/ULK2/PKIG/SEMA4D/TRMT61B/NUP43/INPP4A/ADA/CHI3L2/PAICS/TIMM9/FXN/KAT2A/PUS1/PITPNC1/RPAIN/CAPS/NACA/PCBP2/DDX55/ERMP1/PGRMC2/EARS2/NPAT/SCML1/CELSR2/OCIAD2/DENND2D/NIPAL3/NOLC1/BAG3/POU6F1/EEF1B2/SYNJ2BP/APBA2/EBF1/ZNHIT6/TCF3/LINC01128/RPL5/RPS3A/CR2/MTUS1/ZNF287/BCL11A/KY/AUTS2/CAMK4/GZMA/DYRK2/ABLIM1/NELL2/PTGDR2/FGFBP2/FAM102A
GSE40068_BCL6_POS_VS_NEG_CXCR5_POS_TFH_DN	GSE40068_BCL6_POS_VS_NEG_CXCR5_POS_TFH_DN	176	-0.398855	-1.91016	8.03117e-07	1.33999e-05	9.19213e-06	2698	tags=37%, list=20%, signal=30%	BTG2/DDX50/ZFP1/SULF2/SEMA4F/SSBP2/MGAT5/PBXIP1/PDE4B/ZMAT1/RAB6B/PNRC1/RDH13/THRA/ZFP28/RAPGEF6/TCF20/NR2C1/RPS29/CREBL2/THADA/PHF14/ST8SIA1/TOP2B/TMEM63A/FOXO1/CFL2/ADNP/ZBTB39/RPL38/ZNF507/RPS14/ARHGAP35/SESN3/GPR18/AMER1/ZBTB20/RPS18/RPS8/ABI3/HIVEP2/RPLP2/ITM2A/EEF2K/JADE2/FILIP1L/RPL5/TTC3/EIF4B/ZNF354C/ATN1/BCOR/CA2/UTRN/SRRM2/EGR3/JMY/NR1D2/DLG3/ELK4/ZFP36L2/CNR2/DYRK2/PRF1/ARL4C
KAECH_DAY8_EFF_VS_DAY15_EFF_CD8_TCELL_UP	KAECH_DAY8_EFF_VS_DAY15_EFF_CD8_TCELL_UP	167	0.463726	1.94176	8.08693e-07	1.34469e-05	9.22436e-06	2986	tags=42%, list=22%, signal=33%	GYG1/PGLYRP1/LMNB1/GGH/LAMTOR5/LGALS1/ROM1/CDC25C/HMGB2/TXN/DLGAP5/NFE2/BATF/CDC34/PLP2/AP3S2/HTATIP2/NUSAP1/LDHA/TXNDC17/NANS/GLRX/TOP2A/LAMTOR1/POMP/HK2/UBL5/FAM89B/PMM1/PRELID1/CDC20/CTNNA1/PSMB6/CDKN2C/G6PD/ADAM8/ACOT9/NDUFB9/CCNB2/SSNA1/NAT1/ANXA2/AIP/DBI/MRPL41/ETFB/NDUFB6/LGALS3/FDPS/PPIB/C9orf64/NDUFA8/COX17/DHRS1/TIMM13/MKI67/SRP14/DCPS/REEP5/PSMC1/NUDT1/PRDX1/IQGAP3/PSMD8/WDR83OS/TACC3/…
GSE22886_IGM_MEMORY_BCELL_VS_BM_PLASMA_CELL_DN	GSE22886_IGM_MEMORY_BCELL_VS_BM_PLASMA_CELL_DN	155	0.469944	1.94973	8.19726e-07	1.3584e-05	9.3184e-06	4024	tags=54%, list=29%, signal=38%	CFD/QPCT/HOMER3/DOK3/EXT1/GAS6/NFKBIL1/SIGLEC9/ADAP1/SIL1/MPST/ABHD8/TIMM17B/WIPI1/CDK5/PAM/NDUFB7/FAH/COPE/NEU1/GADD45GIP1/PRCP/UROD/GM2A/ARFGAP3/VKORC1/CYB5R1/TMED9/DHRS7/FNDC3B/TMEM115/MIR22HG/COL9A2/GPR37L1/ELL2/MVD/EHD4/GDE1/TRIP6/YIF1A/ACADVL/SEC23B/SLC39A7/SLC38A10/EMC7/SURF1/SERF2/RRP12/AIF1/GMPPB/TIMP2/RCBTB2/RRBP1/REEP5/HEXB/CITED2/RHEB/TM9SF1/SEC24A/SLC35B1/ZNF688/SMPDL3B/BST2/INSR/CUX…
GSE2405_0H_VS_12H_A_PHAGOCYTOPHILUM_STIM_NEUTROPHIL_UP	GSE2405_0H_VS_12H_A_PHAGOCYTOPHILUM_STIM_NEUTROPHIL_UP	169	-0.403976	-1.91806	8.87747e-07	1.46614e-05	1.00574e-05	1513	tags=30%, list=11%, signal=27%	FAM3C/POLR1B/BIN1/NOD1/EPHX1/TMEM63A/PCBP4/SLC39A14/IFIT3/FOXO1/GIMAP7/CD7/SMAD7/GPR18/IKZF4/DENND2D/RSAD2/DDX60/GPRIN3/STAT1/XAF1/PYROXD2/IRF4/S1PR1/PPP1R13B/SPN/CTSW/MYO6/NKG7/FLT3LG/RASA3/RCAN3/MLLT6/PARP14/CCDC88C/FMNL3/CCR7/ST6GAL1/RFTN1/CARD11/TRIB2/PRKCH/LY9/SLFN5/PRF1/BCL2/RUNX3/CCND2/FAM102A/NFATC2/IL2RB
GSE37301_HEMATOPOIETIC_STEM_CELL_VS_RAG2_KO_NK_CELL_UP	GSE37301_HEMATOPOIETIC_STEM_CELL_VS_RAG2_KO_NK_CELL_UP	148	-0.415267	-1.94463	9.16247e-07	1.50809e-05	1.03453e-05	2188	tags=34%, list=16%, signal=29%	RCN1/ANGEL2/SPRED1/SLC14A1/TMCO4/NACA/RAPGEF6/KLF3/WDR82/TCF20/SRSF10/RMDN3/RCCD1/FAM3C/ARMCX2/DNAAF5/SATB1/PIP4K2A/FOXO1/PDE7A/ZZZ3/FOXP1/GRAP2/SESN3/PLXNA3/ZFP3/STAT1/ZC3H12D/SPEF2/DGKA/MLLT3/BANK1/ITM2A/PIK3R3/USP24/AFF3/CD3D/PRKCQ/CAND2/GBP5/RGS9/RPL3/TBC1D4/SH2D1A/TRIB2/PRKCH/ABLIM1/LEF1/BCL9L/TGFBR3
GSE17974_0.5H_VS_72H_UNTREATED_IN_VITRO_CD4_TCELL_UP	GSE17974_0.5H_VS_72H_UNTREATED_IN_VITRO_CD4_TCELL_UP	169	-0.403459	-1.91561	9.39459e-07	1.54109e-05	1.05716e-05	2576	tags=37%, list=19%, signal=31%	EFHC1/TSC1/SLC11A2/PBXIP1/EIF5/LEPROTL1/TAF1C/ZNF567/ALG13/SLC25A32/SEMA4C/LINC01138/ARHGAP21/ADNP2/GABBR1/ZNF14/SF1/DGKE/TTC17/FAM222B/GCFC2/UTP15/TRPM7/ATG14/PSME4/TSPYL1/SFPQ/AKAP1/SRSF6/MYH11/CYP20A1/ERMN/ZNF805/SCML1/PTGER4/SYNM/ZNF10/TPP2/RBM19/RRP15/ZNF571/BEX2/ZXDA/COQ10A/SLC22A23/NOL9/NOL6/PMS2P9/ITGA6/SYNJ2BP/SERINC5/ZBTB10/CD83/S1PR1/DCAF16/TSPYL2/BCOR/EGR3/ZXDB/JMY/TRIB2/DYRK2/FCMR
GSE32901_NAIVE_VS_TH17_ENRICHED_CD4_TCELL_UP	GSE32901_NAIVE_VS_TH17_ENRICHED_CD4_TCELL_UP	111	-0.452269	-2.01734	9.74899e-07	1.59386e-05	1.09336e-05	1720	tags=28%, list=12%, signal=25%	PSIP1/FAM78A/MS4A2/SFXN2/RAB27B/SCAI/GRAP2/GIMAP6/RFXAP/DCP1B/LDLRAP1/MATK/ITGB7/USP28/S1PR1/MALAT1/CPA3/PRKCQ/ATP6V0E2/LCK/AQP11/CACNA1I/NLRC3/TRIB2/PYHIN1/CD96/ABLIM1/AXIN2/ETS1/LEF1/BCL11B
GSE15733_BM_VS_SPLEEN_MEMORY_CD4_TCELL_UP	GSE15733_BM_VS_SPLEEN_MEMORY_CD4_TCELL_UP	121	0.503769	2.01514	1.03397e-06	1.68479e-05	1.15573e-05	1639	tags=34%, list=12%, signal=30%	CD177/HP/MMP9/S100A8/CTSG/MPO/SCN9A/FCER1G/LTF/MGST1/ROGDI/CAMP/PYGL/LTB4R/BAD/F5/NEDD4/SORT1/DRAM1/TMEM150B/ALOX5AP/FPR2/ALOX5/BUB1B/SLCO4C1/AQP9/ANXA1/IFNGR1/TYROBP/F8/CCRL2/STOM/COMMD5/HMOX1/RAB31/PADI2/TM6SF1/CHSY1/STAC3/PIK3AP1/ATOX1
GSE36476_CTRL_VS_TSST_ACT_40H_MEMORY_CD4_TCELL_OLD_UP	GSE36476_CTRL_VS_TSST_ACT_40H_MEMORY_CD4_TCELL_OLD_UP	145	-0.416	-1.94006	1.04896e-06	1.70351e-05	1.16858e-05	1649	tags=34%, list=12%, signal=31%	CHI3L2/PBXIP1/TRAM1/ATMIN/RPL23AP53/FOS/TTC17/ACACB/USPL1/PIK3IP1/RALGAPA1/UBE2G2/MYEF2/TSPYL1/THUMPD1/MYH11/CLSTN1/TXNIP/ITGB1/PTGER4/DTX4/ZNF331/RPL34/DCAF4/ZBTB5/ZNF529/SGK1/ZBTB20/KAT6B/MCF2L/NKTR/EPHA4/CR2/AQP3/RPS27/SLC16A10/ZNF395/USP36/BTN3A1/IL11RA/ZFP36L2/TRIB2/DYRK2/MYBL1/NR3C2/ARL4C/PTCH1/GATA3/RORA/PZP
GSE24634_TREG_VS_TCONV_POST_DAY7_IL4_CONVERSION_DN	GSE24634_TREG_VS_TCONV_POST_DAY7_IL4_CONVERSION_DN	176	0.451344	1.89849	1.06114e-06	1.71756e-05	1.17822e-05	2736	tags=40%, list=20%, signal=33%	MMP9/SLC1A3/CYP1B1/MARCO/CD163/PLBD1/ACSL1/CKAP4/ADAM9/PLAU/QPCT/C1QA/RAB20/TMEM176B/PYGL/LY96/CD63/BASP1/CD14/ALOX5/CSTA/LILRB4/SCPEP1/TYMP/SLC15A3/RRAGD/HLX/ALDH2/NLRP3/HCK/IFNGR1/IFNGR2/CTSL/RBM47/TYROBP/CTSB/GSN/MEF2A/SLC2A5/HNMT/CREG1/CTSH/SEMA3C/PDGFC/PLAUR/RGL1/TLR1/GM2A/KYNU/MANBA/FCGRT/CD68/CYFIP1/CYB5R1/FNDC3B/LHFPL2/CTSZ/RAB13/ZFYVE16/PLA2G15/NPL/LGALS3/P2RY13/STX4/SLC30A1/SLC27A3/IL18…
GSE29618_BCELL_VS_PDC_UP	GSE29618_BCELL_VS_PDC_UP	177	-0.398847	-1.90905	1.06926e-06	1.72498e-05	1.18331e-05	2214	tags=37%, list=16%, signal=31%	TRAK2/SP140L/CD79B/MYC/SIPA1L3/ZNF318/EGR1/ADD2/QRSL1/CD19/ATP2B1/PIK3IP1/NLRP1/SMCHD1/PARP12/CD72/BTG1/NOC3L/EIF2AK3/NT5E/FOXO1/TXNIP/FCER2/SLC35F2/MTSS1/FCRL2/SP140/STAP1/FAM111A/CCR6/CD22/RASGRP3/BACE2/RRAS2/CHMP7/MYCBP2/ABCB4/BANK1/APOL3/CD83/RAB30/PIK3C2B/MMD/RASA3/CD79A/ADAM28/RHOH/TPD52/CXCR5/GVINP1/CLEC2D/KCNA3/ST6GAL1/TRAF5/TRIB2/MS4A1/BIRC3/EVL/P2RY10/ABLIM1/BCL2/PAX5/BACH2/FCMR/IL24
GSE30971_CTRL_VS_LPS_STIM_MACROPHAGE_WBP7_HET_4H_DN	GSE30971_CTRL_VS_LPS_STIM_MACROPHAGE_WBP7_HET_4H_DN	178	0.450469	1.90076	1.08482e-06	1.7443e-05	1.19656e-05	3652	tags=45%, list=26%, signal=33%	RNASE2/MERTK/CD163/DDAH2/CEBPD/VSIG4/BLVRB/TUBA1A/IMPA2/RBP7/PLA2G4A/PFKFB4/JDP2/POLR2J/ABHD8/ATP6V0D1/LSM10/CD36/RHOT1/RFXANK/C1orf162/LPCAT2/FCN1/PDK4/TLR4/CHSY1/RNF135/RGL1/ZNF784/BCKDHA/CUEDC2/ANKS1A/SLC25A20/MPP1/REPS2/C5AR2/PMF1/HSD17B10/PHPT1/VAMP8/PHKA2/PLA2G15/CAPNS1/NPL/SLC46A2/TUBA1C/IDH3G/FIBP/S100A4/SNX17/TUBA1B/CCDC112/GPN3/CMTM7/AIF1/RCBTB2/ADAP2/CCS/UBAC1/MS4A3/PPT1/MNDA/SWSAP1/RE…
GSE3982_CENT_MEMORY_CD4_TCELL_VS_TH1_DN	GSE3982_CENT_MEMORY_CD4_TCELL_VS_TH1_DN	175	0.46101	1.93849	1.09051e-06	1.74769e-05	1.19889e-05	2321	tags=34%, list=17%, signal=28%	ANXA3/HK3/HPGD/GGH/FLOT1/LGALS1/IDI1/FES/DLGAP5/STK3/CD59/SERPINB1/COX8A/BUB1B/NOP10/SAP30/HBEGF/PELO/NCAPG/SLA/BUB1/NFIL3/WIPI1/COQ2/AURKA/SDF2L1/FAH/GSTZ1/TIPIN/PPP4C/ACSL3/IFI35/POLE2/GMNN/PSMB5/MPDU1/HTRA2/ANXA4/MRPL12/CYB5R4/CCNB2/SLC25A44/ERGIC2/UBE2M/BRCA1/IL10/ARL3/MAD2L1BP/SLC25A11/DDX41/YIF1A/RAD23B/IDH3G/MYDGF/TMEM70/MZB1/CKS2/TMEM208/KIF18A
GSE22886_NAIVE_CD4_TCELL_VS_48H_ACT_TH1_UP	GSE22886_NAIVE_CD4_TCELL_VS_48H_ACT_TH1_UP	180	-0.398584	-1.90741	1.10891e-06	1.77135e-05	1.21512e-05	2798	tags=42%, list=20%, signal=34%	TTC9/RNF44/VAMP1/BTG2/SRSF5/CCNL2/TSC1/DLG1/ZNF609/TPCN1/PBXIP1/ATXN7L3B/ZNF136/SARAF/TAF1C/REPIN1/SP140L/SEMA4C/SCAND2P/SETD1B/ZNF652/ZNF318/IFIT5/KLF3/TCF20/SETD6/RPS24/ZBTB14/LZTFL1/SETX/NLRP1/UBE2G2/ATG14/SLC2A4RG/FAM117A/BTG1/FOXO1/TTN/LLGL2/TSC22D1/ZNF83/RPL32/LTBP3/CCSER2/MYH3/ZNF512B/RPL30/VPS13C/ZNF91/ZBTB40/TRIM44/PAIP2B/PRKCA/SYNJ2BP/SNPH/CLUHP3/RPS20/ZBTB25/NKTR/RASA3/TSPYL2/RPS27/ECH…
GSE40274_LEF1_VS_FOXP3_AND_LEF1_TRANSDUCED_ACTIVATED_CD4_TCELL_DN	GSE40274_LEF1_VS_FOXP3_AND_LEF1_TRANSDUCED_ACTIVATED_CD4_TCELL_DN	156	-0.411647	-1.95153	1.17704e-06	1.87053e-05	1.28315e-05	2349	tags=32%, list=17%, signal=27%	PIM2/DIMT1/STARD7/METTL21A/GEMIN5/RDH13/SMARCA2/COX10/ZNF318/ARHGEF9/PLEKHO1/MPHOSPH9/STX17/ABHD15/THNSL1/SATB1/ST8SIA1/TMEM63A/PIP4K2A/DDX18/CXCR6/PDE7A/MGAT4A/IFIT2/F2R/OXCT1/MFSD6/SGK1/SLC7A1/RGMB/GPR183/ALS2CL/MFHAS1/LPIN1/BTBD11/MAML2/CD40LG/TRAT1/PRKACB/THEMIS/PCED1B/EVL/ITK/DYRK2/PRF1/ABLIM1/FASLG/LEF1/ADGRG5/FAM102A
GSE22611_NOD2_TRANSD_VS_CTRL_TRANSD_HEK293_MDP_STIM_2H_UP	GSE22611_NOD2_TRANSD_VS_CTRL_TRANSD_HEK293_MDP_STIM_2H_UP	113	-0.459783	-2.05571	1.17868e-06	1.87053e-05	1.28315e-05	1984	tags=35%, list=14%, signal=30%	TTC27/ACADSB/SAV1/NEB/ELK3/AKR1C3/RALGAPA1/ATG14/EPHX1/AP3M2/EXOSC2/RSAD1/FCRL2/ZNF154/ERBB2/CCDC92/SLC7A1/SUPT3H/BICD1/MCF2L/CDH2/LRRC37A4P/ANGPT2/CTSW/TSPYL2/OSBPL3/GSDMB/SRRM2/PLEKHA1/CD5/KLRC3/ELK4/MAF/CD96/USP9Y/NR3C2/NELL2/IKZF3/RORA
GSE40666_UNTREATED_VS_IFNA_STIM_STAT4_KO_EFFECTOR_CD8_TCELL_90MIN_DN	GSE40666_UNTREATED_VS_IFNA_STIM_STAT4_KO_EFFECTOR_CD8_TCELL_90MIN_DN	171	-0.40094	-1.9186	1.18632e-06	1.87655e-05	1.28728e-05	2539	tags=40%, list=18%, signal=33%	TMPO/TPCN1/ARHGAP32/SLC35D1/SLC16A7/CD200/SARAF/SH2D3A/MBTPS1/TRAK2/SP140L/ZNF557/ST3GAL1/ZFP28/HPS4/ZNF318/UHRF2/ZNF135/TAF1/SAV1/SIN3A/KDM4C/PIK3IP1/DISP1/MEF2C/AGPAT5/USP13/ZNF880/JARID2/BTG1/SATB1/MYO9A/BTLA/TXNIP/CRY1/PCMTD2/NBEA/TRPC1/TAF3/ZNF154/ZNF780B/FOXP1/GRAP2/DENND2D/HSF5/TCTN1/ZNF514/VPS13C/TNRC6C/ZHX3/SPEF2/PAIP2B/ABCB4/SLC30A4/C12orf42/MAML2/TMEM263/UTRN/FAM169A/PLEKHA1/CNKSR2/PTP…
GSE3920_UNTREATED_VS_IFNA_TREATED_ENDOTHELIAL_CELL_UP	GSE3920_UNTREATED_VS_IFNA_TREATED_ENDOTHELIAL_CELL_UP	153	0.47422	1.95988	1.19155e-06	1.87871e-05	1.28876e-05	3320	tags=44%, list=24%, signal=34%	ANXA3/MMP8/MS4A4A/SAMSN1/TMEM176A/TPST1/PLAU/STAB1/BASP1/MSRB1/MAFG/IFITM1/ITGAM/SLC15A3/IDH1/GLRX/HLX/OLFML3/ATP6V0D1/CPNE2/DCXR/RBM47/DOCK4/STOM/SLC31A2/HMOX1/SDCBP/CHMP5/CTNNA1/ADAM17/MRC1/SPTLC2/CD68/P2RX4/ACER3/IL10/EHD4/ATP6V1E1/TMBIM4/INTS12/ITGB2/SBF2/ALCAM/CD300LF/VPS35/NPC2/JUN/TBXAS1/PLEKHO2/IL18/TMCC3/NCEH1/NDEL1/TIMP2/GUSB/PLK3/CD33/CGRRF1/SKAP2/GAB2/LAMP1/SNX13/THEMIS2/PTK2B/GPD2/CE…
GSE3982_EOSINOPHIL_VS_NKCELL_DN	GSE3982_EOSINOPHIL_VS_NKCELL_DN	155	-0.405734	-1.92279	1.25322e-06	1.96958e-05	1.3511e-05	3260	tags=42%, list=24%, signal=32%	SNRPD3/SIGIRR/RERE/RUVBL1/TERF1/NELFA/MFAP5/KIFAP3/PIP4K2B/ABCF2/PVRIG/CD99/ANKRD17/FKBP11/TRIM14/SMARCC1/BLMH/ZNF32/SMC2/NSA2/SUCLG2/PAICS/CCDC25/MAP3K14/FBL/RPL7A/SEMA4C/HMG20A/C2CD2/JAK1/PKD1P1/DNAJA3/EIF3E/RMDN3/WDR7/AKR1C3/ENDOD1/MCM3/SEMA5A/PALLD/IL10RA/PRKX/PRR3/MTSS1/LTBP3/FBXO21/ARRB1/CEP72/PLCH2/ADGRG1/JADE2/PIK3C2B/ZKSCAN8/EIF4B/OSBPL3/RPL4/KLRC4/LCK/COLGALT2/KLRB1/CD247/STAT4/NCAM1/SP…
GSE2585_CTEC_VS_MTEC_THYMUS_UP	GSE2585_CTEC_VS_MTEC_THYMUS_UP	147	0.470662	1.93371	1.29844e-06	2.03409e-05	1.39535e-05	2167	tags=34%, list=16%, signal=29%	HP/MMP9/FCGR1A/SLPI/S100A8/UBTD1/OSM/DACH1/RAB20/GPAT3/BAD/DYNLT1/CD14/ARID5A/FPR1/AURKAIP1/AGTRAP/DDIT4/PLOD1/ANAPC15/SLC15A3/MYL6/AQP9/RAB24/CFP/BRI3/ETHE1/GALNT2/HK2/COPE/GPX1/TIMM8B/CCRL2/METRNL/DCTN3/TNFSF14/CAMKK1/LOXL3/HOOK2/COMT/LENG9/FOLR2/NDUFA3/CYFIP1/HSD17B10/SDF4/ZBTB8OS/AK4/DDX41/NDUFA2
GSE3982_BASOPHIL_VS_CENT_MEMORY_CD4_TCELL_UP	GSE3982_BASOPHIL_VS_CENT_MEMORY_CD4_TCELL_UP	173	0.453107	1.90367	1.34286e-06	2.09692e-05	1.43845e-05	3088	tags=38%, list=22%, signal=30%	RNASE2/CACNA1E/HGF/MGAM/BST1/MAPK14/BASP1/DRAM1/SERPINB1/CHPT1/TLR8/MILR1/NCF4/AATK/COX8A/CDA/IFITM2/RALB/NOP10/ASL/RRAGD/PSTPIP2/ALDH2/HHEX/RNF10/ANXA1/ZNHIT1/GSN/TIMM8B/DCTN3/C1RL/LAT2/TALDO1/SH3GLB1/PPP4R1/CREG1/ADGRE1/TM6SF1/PDGFC/SF3B5/RUSC2/HTRA2/CYB5R4/FAM3A/AZI2/SOS2/VAV3/ZFYVE16/CLK4/LMO2/OSER1/ARPC3/ZNF106/PPP2R5A/ZDHHC3/SEC23B/PSEN1/CDK7/CD33/OSGIN2/ACOX1/SAP30L/EVI2B/TXNRD1/LSM3/MAN1A1
GSE19198_CTRL_VS_IL21_TREATED_TCELL_1H_DN	GSE19198_CTRL_VS_IL21_TREATED_TCELL_1H_DN	166	0.459215	1.9177	1.36712e-06	2.12799e-05	1.45976e-05	3301	tags=45%, list=24%, signal=34%	MCEMP1/GPR84/HTRA1/GRB10/IL18R1/DLC1/MGST1/OLR1/CKLF/CEBPB/DOK3/GRINA/TMEM144/NLRP12/PGM1/ARHGEF40/S100A11/FAM89A/RNASE4/CD58/OLFML3/GBE1/IRF2BPL/GALNT2/PHC2/RHOT1/GPR108/IFNGR2/GRN/SLC8A1/PDLIM7/UBXN2B/LDLRAD3/ZNF281/SLC31A2/HMGB3/TFEB/CPD/SNX10/PLAUR/ANXA5/FURIN/LRPAP1/NFKBIA/TRPT1/AZI2/FNDC3B/LTA4H/ELL2/SLC46A2/RHBDD3/APBB1IP/RNFT1/ATP6V0E1/GCHFR/SLC16A6/SKIL/PLOD2/ERGIC1/PPT1/SNAI3/NEK6/SLC7A…
GSE360_DC_VS_MAC_T_GONDII_DN	GSE360_DC_VS_MAC_T_GONDII_DN	144	0.474101	1.94149	1.37374e-06	2.13148e-05	1.46216e-05	2942	tags=40%, list=21%, signal=32%	FOLR3/HTRA1/FCGR1A/S100A8/CHIT1/TLR5/FCAR/BCL2A1/SMPDL3A/MERTK/CD163/CKAP4/TGFA/CEBPD/STAB1/VSIG4/PINK1/BCAT1/C3AR1/SLC11A1/CD14/VNN2/LYL1/ALOX5/CDA/GBE1/SH3BP5/VCAN/GSTZ1/FCN1/TKT/EMILIN1/SLC2A5/CHMP2B/ALDH3B1/SLC19A1/TECPR2/FOLR2/LILRA2/NDRG1/LTA4H/IGFBP7/PLA2G15/MBOAT7/S100A4/FOXO4/SLC1A5/RUNDC3B/EMP1/LY86/COX6B1/TIMP2/RCBTB2/ZDHHC17/RXRA/TRAPPC3/ADCY3/DNAL4
GOLDRATH_EFF_VS_MEMORY_CD8_TCELL_UP	GOLDRATH_EFF_VS_MEMORY_CD8_TCELL_UP	170	0.449936	1.89005	1.41992e-06	2.1859e-05	1.49949e-05	2628	tags=38%, list=19%, signal=31%	HP/S100A8/CAPG/LMNB1/GGH/IFITM3/LGALS1/IDI1/ROM1/CDC25C/FKBP5/TXN/DLGAP5/CDKN3/GALNT3/FPR2/TUBA1A/NUSAP1/ANLN/DTL/SNX3/TOP2A/ECT2/BUB1/CCR2/ANXA1/AURKA/KIF23/TYROBP/TIPIN/ASPM/CDC20/HMGB3/MCM10/TTK/CDKN2C/SNX10/DNA2/POLE2/GMNN/ADAM8/KIF20A/ANXA4/CCNB2/IFI27L2/ANXA2/NDRG1/BRCA1/DBI/LSP1/TK1/LGALS3/TUBA1C/EZH2/S100A4/CKS2/EMP3/TUBA1B/SIVA1/DHRS1/EMP1/DEGS1/MKI67/GTF2B
GSE41176_UNSTIM_VS_ANTI_IGM_STIM_BCELL_1H_UP	GSE41176_UNSTIM_VS_ANTI_IGM_STIM_BCELL_1H_UP	140	0.475603	1.93831	1.42749e-06	2.1859e-05	1.49949e-05	1957	tags=36%, list=14%, signal=32%	UPP1/SOCS3/ADM/TNFAIP6/SMPDL3A/ACSL1/DLC1/UGCG/TPST1/PRDM5/LAMB3/CEBPB/IER3/ENTPD7/BATF/ETS2/UPB1/GRINA/SERPINB1/FPR2/HSPA2/BCL3/SIGLEC9/PDSS1/PTX3/IL1B/GADD45B/CASP4/TLR2/HCK/LIMK2/FFAR2/KCNJ2/TRIB1/G0S2/FOSL2/TOM1/ADGRE1/TNIP2/PLAUR/SPRED2/MARCKS/MTF1/NFKBIA/NAMPT/EHD1/VAV1/FNDC3B/ZC3H12A/HCAR3/ZBTB17
GSE6269_FLU_VS_E_COLI_INF_PBMC_DN	GSE6269_FLU_VS_E_COLI_INF_PBMC_DN	70	-0.527384	-2.14566	1.42848e-06	2.1859e-05	1.49949e-05	2369	tags=43%, list=17%, signal=36%	BTF3/FBL/ESR2/RPL13/PCBP2/FGFR2/EIF3L/RPL23/EEF2/EPHB1/ST13/MYH11/RPL31/RPL10/SPTBN1/RPS14/EEF1B2/PABPC4/RPL7/RPL13A/RPL22/RPL5/NAP1L1/EIF4B/RPS3A/RPL4/SH3PXD2A/RPL3/DNAH6/OBSCN
GSE41087_WT_VS_FOXP3_MUT_ANTI_CD3_CD28_STIM_CD4_TCELL_DN	GSE41087_WT_VS_FOXP3_MUT_ANTI_CD3_CD28_STIM_CD4_TCELL_DN	174	0.453347	1.9053	1.42936e-06	2.1859e-05	1.49949e-05	3021	tags=41%, list=22%, signal=32%	GYG1/RNASE2/FGF13/FCGR1B/FCER1G/PLAU/BLOC1S1/STAB1/BST1/BLVRB/PINK1/CDKN3/ANO10/NDUFB3/CD59/DRAM1/OPRL1/PYCARD/CD14/BUB1B/RENBP/RALB/ACAA1/SNX3/NCAPG/MS4A6A/HEBP2/MGST2/IL10RB/COX5B/HK2/MOSPD3/GPSM2/APH1B/TTK/TFDP1/IFI35/POLE2/HPCAL1/MSR1/GM2A/PSMB5/KIF20A/SDHC/CUEDC2/ATP6V1D/VWA5A/FOLR2/CCNB2/TPK1/TFPT/TK1/TSPAN4/STX3/PDIA5/ARHGAP4/MGST3/VAT1/ELL/EPAS1/MKI67/TIMP2/GUSB/SETD3/PRDX1/APEH/CLTA/GRAM…
GSE19198_CTRL_VS_IL21_TREATED_TCELL_6H_DN	GSE19198_CTRL_VS_IL21_TREATED_TCELL_6H_DN	172	0.451969	1.89994	1.43124e-06	2.1859e-05	1.49949e-05	2091	tags=29%, list=15%, signal=25%	SH3PXD2B/HTRA1/IL18R1/TLR5/C1QB/SAMSN1/IRAK3/POR/DAAM2/MERTK/ADAM9/FLOT1/TPST1/VSIG4/FKBP5/FMN1/GBGT1/MYO7A/ETS2/LILRB5/SAP30/RNASE4/GADD45B/GBE1/CAPN1/TLR2/ARL8A/FRAT1/FAH/LDLRAD3/TBC1D14/WASF1/SLC31A2/PDK4/GLMP/DUSP3/RNF135/RGL1/VWA5A/TPD52L2/SECTM1/MPP1/AZI2/IL10/FCHO2/ELL2/LHFPL2/VAV3/TANGO2/MAP3K8
GSE14699_NAIVE_VS_DELETIONAL_TOLERANCE_CD8_TCELL_DN	GSE14699_NAIVE_VS_DELETIONAL_TOLERANCE_CD8_TCELL_DN	154	-0.408902	-1.94211	1.45232e-06	2.21115e-05	1.51681e-05	1384	tags=29%, list=10%, signal=26%	SATB1/IKZF1/ST8SIA1/IFIT3/IFIH1/TRRAP/AMIGO2/RNF213/FOXP1/AGFG2/GRAP2/DENND2D/RSAD2/IFIT2/SGK1/DGKA/SPTAN1/RPL7/GPR183/C2orf88/ALS2CL/NFATC3/ITM2A/S1PR1/FILIP1L/MYO6/ZNF354C/AQP3/SLFN13/RNF144A/SLAMF6/CCR7/THEMIS/KLRD1/PRR5L/CARNS1/TRIB2/SLFN5/ITK/ARL4C/LEF1/TCF7/TGFBR3/FAM102A
GSE20727_H2O2_VS_ROS_INHIBITOR_TREATED_DC_UP	GSE20727_H2O2_VS_ROS_INHIBITOR_TREATED_DC_UP	174	-0.390249	-1.86675	1.46921e-06	2.2299e-05	1.52967e-05	3091	tags=36%, list=22%, signal=28%	TRAF4/VIPR1/ZNF263/BBX/ATP8A1/ZNF471/ARID1A/LATS1/BTG3/ZFP1/IFT80/MECP2/CLCN6/LFNG/DDX5/ZNF652/MTMR2/TCF20/MTURN/CNST/FAM78A/ACSS1/PIK3IP1/PPARGC1B/BTG1/SATB1/TOP2B/CD2AP/CFL2/CD226/CD7/PTGER4/FOXP1/AMER1/IFIT2/SGK1/ZBTB40/XPO4/ITGA6/IGIP/RRAS2/UST/GPR183/RPS23/ITM2A/PMEL/EEF2K/ZNF354C/TET1/RCAN3/ATN1/CA2/ZBTB4/SH3PXD2A/NR1D2/AAK1/CCR7/ZFP36L2/TRIB2/RUNX3/IL7R/BCL11B/FAM102A
GSE3982_DC_VS_CENT_MEMORY_CD4_TCELL_UP	GSE3982_DC_VS_CENT_MEMORY_CD4_TCELL_UP	167	0.457238	1.91459	1.53315e-06	2.31973e-05	1.59129e-05	2219	tags=32%, list=16%, signal=27%	PPARG/MMP9/HK3/CASP5/CAPG/CKAP4/CFD/LGALS1/BST1/FES/PYGL/BASP1/SORT1/CTSD/CDA/PLOD1/RALB/NANS/SLC15A3/ATP6V0B/MS4A6A/ATP6V0D1/NFIL3/TBC1D2/CD36/FGR/GRN/SLC31A2/PRCP/RAB31/CARD9/TALDO1/CTNNA1/CPD/CTSH/TM6SF1/PDGFC/BCKDK/PRDX3/KYNU/ATP6V1D/LILRA2/BLVRA/SLC25A44/CYB5R1/TFE3/FBP1/MIR22HG/IGSF6/ANPEP/CTSZ/WBP4/STX3/NPL
GSE9988_LPS_VS_CTRL_TREATED_MONOCYTE_UP	GSE9988_LPS_VS_CTRL_TREATED_MONOCYTE_UP	143	0.471275	1.93228	1.56474e-06	2.3602e-05	1.61905e-05	2163	tags=36%, list=16%, signal=30%	GPR84/LINC01093/PFKFB3/GADD45A/SOCS3/ADM/TNFAIP6/BCL2A1/ACSL1/HECW2/RGL4/EFNA1/TXN/IER3/ETS2/DRAM1/PLD1/PIM3/DDIT4/UBE2D1/PDSS1/ANO5/PTX3/AQP9/IL1B/GADD45B/NLRP3/TMEM88/CD274/CSRNP1/F8/FFAR2/KCNJ2/CCRL2/RBBP8/G0S2/TIFA/PLAUR/B3GNT2/CYB5D1/MARCKS/NFKBIA/SERPINB8/TNF/ZC3H12A/IL10/ELL2/MAP3K8/EIF1B/NFKBIZ/DCUN1D3
GSE3982_EOSINOPHIL_VS_BASOPHIL_UP	GSE3982_EOSINOPHIL_VS_BASOPHIL_UP	149	0.462713	1.90611	1.76023e-06	2.64687e-05	1.81571e-05	3057	tags=40%, list=22%, signal=31%	KL/FCGR1A/GPR27/S100A8/MPO/DACH1/S100A9/AGPAT2/ROM1/SLC11A1/LILRA6/CYBA/CLEC4E/B4GALT5/GALNT3/ARHGEF40/BCL3/CSGALNACT2/RGS14/JAG1/ACOT8/PCTP/FRAT1/LIMK2/TYROBP/DOCK4/TRIB1/RBBP8/EIF4EBP1/UBXN6/TFEB/STXBP2/PLXNC1/BCKDHA/VASP/GAA/TIPARP/FAM131A/CCDC9/PFN2/PLEKHJ1/FNDC3B/KRT23/LST1/TNFRSF10C/P2RY13/GCNT1/ALCAM/GPN3/NR1H2/RRP12/SIRPA/KCTD5/ASAH1/TXNRD1/MFSD5/CDC37/CISD1/GMIP
GSE24142_DN2_VS_DN3_THYMOCYTE_UP	GSE24142_DN2_VS_DN3_THYMOCYTE_UP	154	0.466257	1.92924	1.84457e-06	2.76515e-05	1.89684e-05	3003	tags=42%, list=22%, signal=33%	CLEC4D/PLSCR1/MPO/CST7/CKAP4/IL4R/MGST1/ADGRG3/LGALS1/FES/PYGL/CEBPB/IER3/NFE2/NEDD4/SERPINB1/ALOX5AP/LYL1/TUBA4A/EGFL7/SLC25A24/HBEGF/AQP9/STEAP3/SPI1/HHEX/CD151/S100A6/ANXA1/KCTD11/PDLIM7/TYROBP/FFAR2/MAP3K6/RAB31/CREG1/TTK/TSPAN2/GM2A/COMT/SRGN/CYFIP1/P2RX4/SELENBP1/VAV3/ECI1/PHKA2/KIAA0930/TSPAN4/HSD17B12/S100A4/VIM/GCNT1/CMTM7/PSMD13/CNN2/TAS1R1/SPNS2/PRKAG1/LACTB/LITAF/LRRK1/RNH1/SKAP2/MED7
GSE14415_ACT_VS_CTRL_NATURAL_TREG_DN	GSE14415_ACT_VS_CTRL_NATURAL_TREG_DN	148	-0.407006	-1.90594	1.90242e-06	2.84313e-05	1.95033e-05	2402	tags=35%, list=17%, signal=29%	FAM162A/RAB6B/TCEAL1/EBAG9/NOP14/FBL/RPAP3/MAP4K5/SLC25A36/GPATCH4/WDR75/CD72/EPHX1/NT5E/MSANTD2/FOXO1/THEM4/BBS2/CD7/RPTOR/DPH6/ZNF101/FOXP1/MTAP/ARHGAP35/LAT/RRP15/MFSD6/RPL30/ZBTB20/HEATR1/AKT3/ZFP62/ZNHIT6/GPR183/MDC1/DDHD2/RPL19/MAML2/TSPYL2/BCOR/PLEKHA1/MICU3/SAMD3/MDN1/NR1D2/SIDT1/EVL/CD28/CCND2/IL7R/TCF7
GSE3982_CENT_MEMORY_CD4_TCELL_VS_TH1_UP	GSE3982_CENT_MEMORY_CD4_TCELL_VS_TH1_UP	144	-0.415545	-1.93526	1.98866e-06	2.96292e-05	2.03251e-05	2025	tags=33%, list=15%, signal=28%	NACA/ZNF14/RAPGEF6/TTC17/DIDO1/ZNF202/FTO/CAPRIN2/LZTFL1/EFCAB14/PIK3IP1/DGCR8/EEF2/BIN1/GSE1/CLSTN1/CD84/ZNF266/RPL39/LUC7L3/AMIGO2/SCML1/CYB561/PIK3R1/TDRKH/ZNF529/TRIM44/ZFYVE9/ZNF337/TRANK1/PATZ1/MDFIC/CHMP7/RPLP2/ZBTB25/AQP3/UBASH3A/PRKY/ZFP36L2/GCNT4/RIC3/SIRPG/GPRASP1/GOLGA8A/BACH2/TCF7/GATA3
GSE17974_2.5H_VS_72H_IL4_AND_ANTI_IL12_ACT_CD4_TCELL_UP	GSE17974_2.5H_VS_72H_IL4_AND_ANTI_IL12_ACT_CD4_TCELL_UP	185	-0.390502	-1.87712	2.0087e-06	2.98365e-05	2.04673e-05	2656	tags=35%, list=19%, signal=29%	ARFGEF2/MAPK1IP1L/SLC11A2/CDK12/NAT9/LYSMD2/DDX27/WDR43/SLC35D1/LEPROTL1/SH2B3/VMA21/GNL3/PUS1/ATMIN/MIR17HG/MBTPS1/ALG13/SLC25A32/ARHGAP21/ADNP2/RAPGEF6/PRMT6/TTC19/HIC2/GPATCH4/ABCF1/CTSO/ITPKB/ATG14/C1orf109/GFOD1/NFX1/MARS2/FYCO1/EPB41L4A/OTUD4/SMAD7/PTGER4/POLR1A/SYNM/TAGAP/GPR18/ZBTB9/ZXDA/MAPRE2/SLC7A1/EIF5B/HERC6/IL23A/CHMP7/CD83/S1PR1/SACS/HCG18/RASA3/TSPYL2/MTUS1/ICOS/EP400/CBLB/CD6/BAC…
GSE40068_CXCR5POS_BCL6POS_TFH_VS_CXCR5NEG_BCL6NEG_CD4_TCELL_UP	GSE40068_CXCR5POS_BCL6POS_TFH_VS_CXCR5NEG_BCL6NEG_CD4_TCELL_UP	173	-0.394454	-1.88391	2.08687e-06	3.09034e-05	2.11992e-05	2458	tags=34%, list=18%, signal=28%	CNOT1/PDE4B/CLCN6/PNRC1/LFNG/SMARCA2/ZNF652/SKI/LARP1/TFAP4/RPS19/CNST/LZTFL1/FAM78A/ACSS1/MICALL1/PIK3IP1/CREBL2/BRWD1/PPARGC1B/ELOVL7/ST8SIA1/TRMT13/TNRC6B/FOXO1/TXNIP/CFL2/FOXP1/RPS14/ARHGAP35/CLCF1/AMER1/XPO4/RGMB/PATZ1/IGIP/S1PR1/RPL9/FILIP1L/PPRC1/TTC3/LRIG1/RCAN3/ATN1/LDHB/SCML4/SRRM2/ZBTB4/SLFN13/NR1D2/AAK1/CCR7/RFTN1/ZFP36L2/TRIB2/DYRK2/BACH2/ARL4C/IL7R
GSE2405_HEAT_KILLED_LYSATE_VS_LIVE_A_PHAGOCYTOPHILUM_STIM_NEUTROPHIL_24H_UP	GSE2405_HEAT_KILLED_LYSATE_VS_LIVE_A_PHAGOCYTOPHILUM_STIM_NEUTROPHIL_24H_UP	147	0.466706	1.91745	2.17993e-06	3.21838e-05	2.20775e-05	3039	tags=44%, list=22%, signal=35%	MMP9/HTRA1/GRB10/HPGD/TMEM176A/BCL2A1/FCER1G/ROGDI/IFITM3/HSPA1B/ST14/SERPINB1/HSD3B7/DOK1/ATP6V0B/PSTPIP2/GADD45B/CASP4/S100A6/ANXA1/LPCAT2/GRN/GPX1/IFI30/DUSP3/SYNGR2/CSTB/CTNNA1/MAP1LC3A/CDC42EP3/GNS/PLTP/ANXA4/SRGN/RELB/SMAD1/CD68/ALAS1/CYFIP1/FSCN1/PFN2/P2RX4/CACHD1/ANXA2/FNDC3B/EHD4/KIAA0930/LGALS3/S100A4/TMC4/ALCAM/DECR1/NCF2/LONRF1/LY86/HEXB/ICAM1/LITAF/LRRK1/NEK6/CST3/RNH1/APLP2/SKAP2/TT…
GSE15750_DAY6_VS_DAY10_EFF_CD8_TCELL_DN	GSE15750_DAY6_VS_DAY10_EFF_CD8_TCELL_DN	172	-0.390319	-1.86259	2.23636e-06	3.29171e-05	2.25806e-05	2493	tags=32%, list=18%, signal=27%	GUF1/ZSCAN26/TAF1A/RAB6B/PIM2/CLCN6/CRTAM/IGSF8/MAP3K14/SOCS7/ZNF623/SIPA1L3/ZNF318/DGKE/INPP5B/ICE1/IFT172/MICALL1/PIK3IP1/BRWD1/SLC20A1/C1orf109/JARID2/BTG1/FYCO1/SFI1/BBS2/EEF1G/RPL12/RNF213/SF3B3/PER3/DDX60/ARRB1/POU6F1/PRKCA/PDE4DIP/LPIN1/JADE2/PPP1R13B/BTBD11/BCOR/ZBTB4/TEF/AMIGO1/TRAF1/MDN1/JMY/NR1D2/ZNF827/TNFRSF25/DYRK2/PTCH1/IL7R/BCL11B
GSE24634_IL4_VS_CTRL_TREATED_NAIVE_CD4_TCELL_DAY10_UP	GSE24634_IL4_VS_CTRL_TREATED_NAIVE_CD4_TCELL_DAY10_UP	142	-0.415319	-1.92581	2.26966e-06	3.33066e-05	2.28477e-05	2714	tags=41%, list=20%, signal=33%	SEMA4D/SMC5/TP53BP1/F13A1/BLMH/PBXIP1/WASF3/CD200/TSPAN13/FNBP1/UCP2/MTMR2/CNTRL/LRP2BP/PCSK7/HERC1/AGK/BPTF/ITPKB/EXTL2/FBXO41/METTL8/GPA33/FOXO1/TTN/SFI1/SLC35F2/PTGER4/ZNF512B/PEBP1/STAP1/TDRKH/TRIM32/GFI1/GPR183/NFATC3/ITM2A/SLC7A6/PLEKHB1/CD3D/CD27/ITGA4/CBX5/LRBA/INPP4B/CD2/SH2D1A/STAT4/C1orf21/SIRPG/CD96/SKAP1/BCL2/FCMR/RASGRP1/IL24/LRRN3/GATA3
GSE5542_UNTREATED_VS_IFNG_TREATED_EPITHELIAL_CELLS_6H_UP	GSE5542_UNTREATED_VS_IFNG_TREATED_EPITHELIAL_CELLS_6H_UP	155	-0.400589	-1.89841	2.29704e-06	3.36072e-05	2.30539e-05	3277	tags=46%, list=24%, signal=36%	MMS19/KCNJ13/PHF19/HSPD1/UBE3D/RABL3/FHIT/CRTC3/ZNF132/CEP68/DCK/ESYT2/BRD3/CDK4/YBX1/BLMH/MPI/UBTF/PAICS/LMLN/PIM2/ORMDL3/ADD2/CNST/ATXN2L/ABCF1/PITPNM2/GAL3ST4/MEF2C/PPARGC1B/MCCC2/GPA33/LRRC8C/RBM26/PCYOX1L/ZNF563/GRAP/FOXP1/SPTBN1/DSC1/SESN3/TCEA3/TPP2/HSF5/ZC3H12D/BLNK/NAT10/LDLRAP1/LRPPRC/MAN1C1/RPL23A/CHMP7/RASA3/SDK2/CD79A/LDHB/FAM117B/ATP6V0E2/TXLNGY/MAL/PTPRK/MDN1/GOLGA7B/RIC3/NOG/KLHL3…
GSE12366_PLASMA_CELL_VS_MEMORY_BCELL_DN	GSE12366_PLASMA_CELL_VS_MEMORY_BCELL_DN	180	-0.389801	-1.86538	2.47839e-06	3.61519e-05	2.47996e-05	3178	tags=39%, list=23%, signal=31%	MSANTD3/CD69/ZNF562/QSER1/SERTAD2/DCK/EGR2/BRD3/TATDN2/ATP8A1/SRSF1/CTDSPL2/CELF1/EXOSC10/OFD1/PARP11/PAWR/NSA2/UTP3/MED1/KAT2A/ANKRD44/LFNG/ST3GAL1/LINC01138/SKI/RPL17/JAK1/HNRNPD/TRIM59/MBNL1/ARID1B/ZNF559/NFX1/NUB1/ZNF264/BDP1/NOD1/BTG1/OSGEPL1/URI1/ZNF805/DENND4C/RPL32/RNF213/ZNF736/CCR6/CD22/CCDC92/MAPRE2/RPL27A/HNRNPR/SH3YL1/UST/CHMP7/HIVEP2/RPL22/RPS27A/RFX7/NAP1L1/TET1/MIR600HG/PABPC1/TRE…
GSE12366_PLASMA_CELL_VS_NAIVE_BCELL_DN	GSE12366_PLASMA_CELL_VS_NAIVE_BCELL_DN	182	-0.380881	-1.83196	2.53909e-06	3.69267e-05	2.53311e-05	3276	tags=41%, list=24%, signal=31%	SIK3/ATXN7/RPL36/DHX15/ARRDC2/SETD2/SERTAD2/ZNF655/CEP68/PIP4K2B/SRSF1/SPRY1/CTDSPL2/FRYL/ARID1A/CELF1/OFD1/SEMA4F/PAWR/ARHGEF6/SNX29/SH2B3/JAM3/PLEKHG1/LFNG/TSPAN13/ZNF652/ST3GAL1/MYC/LINC01138/GABBR1/TAF4/FIGNL1/MBNL1/SLC39A10/FBXO41/NUB1/BDP1/METTL8/SATB1/SUPT16H/HNRNPU/ZNF573/FCER2/SCML1/RPL38/ZNF736/RPL21/DDX60/HSF5/CCR6/ATP8B1/HNRNPDL/HNRNPR/HERC6/MBNL3/RPL7/SH3YL1/RPL23A/CHMP7/RPL22/CCDC50…
GSE28726_NAIVE_VS_ACTIVATED_CD4_TCELL_DN	GSE28726_NAIVE_VS_ACTIVATED_CD4_TCELL_DN	168	0.444974	1.86638	2.55456e-06	3.70411e-05	2.54095e-05	2468	tags=35%, list=18%, signal=29%	CST7/GGH/LGALS1/CDC25C/DLGAP5/CDKN3/CD63/PLP2/GNG5/TWF2/COX8A/MRPL28/LDHA/S100A11/DOK1/SAP30/PSMB3/TPX2/UBE2S/NFIL3/STX11/CCNB1/CLIC1/AURKA/FAH/GPX1/PGK1/CDC20/ABCB6/CTNNA1/TTK/TNFSF14/FANCL/RAB27A/ENO1/RGL1/PRDX3/MYBL2/COMT/VWA5A/CCNB2/CYFIP1/TNF/BRCA1/HSD17B10/PKM/UBE2C/PHGDH/DBI/CIT/COX6A1/LGALS3/RUVBL2/GSTP1/EZH2/CKS2/TUBA1B/SLC1A5/MAP2K3
GSE40274_CTRL_VS_EOS_TRANSDUCED_ACTIVATED_CD4_TCELL_DN	GSE40274_CTRL_VS_EOS_TRANSDUCED_ACTIVATED_CD4_TCELL_DN	114	-0.452435	-2.02691	2.63204e-06	3.79469e-05	2.60309e-05	1469	tags=34%, list=11%, signal=31%	CHD3/POLR3E/SRSF6/CD2AP/BTLA/EEF1G/RNF213/FOXP1/ANKRD61/RBM19/PTPN13/CD22/RAI1/POU6F1/DGKA/NPM1/GPR183/STRBP/PPRC1/AFF3/PLD4/PLEKHA1/CXCR5/RNF144A/MDN1/SLAMF6/CD5/CCR7/INPP4B/ABCD2/PRDM11/TNFRSF25/CNR2/EVL/TOX/BACH2/IL7R/TCF7/PZP
GSE21360_PRIMARY_VS_QUATERNARY_MEMORY_CD8_TCELL_DN	GSE21360_PRIMARY_VS_QUATERNARY_MEMORY_CD8_TCELL_DN	186	-0.37498	-1.80527	2.63261e-06	3.79469e-05	2.60309e-05	3031	tags=35%, list=22%, signal=28%	MON2/CREB1/NCOR1/BBX/FMR1/GCC2/BRD1/TRIM14/DET1/C6orf62/USP11/MACF1/RPL37/AKAP9/MCM3AP/LETMD1/PNRC1/SARAF/CAPN2/ZNF652/CLCC1/CHD9/CMTR1/ZNF14/TTC17/TCF20/TMED10/PLEKHO1/USPL1/RPS29/EFCAB14/ZNF814/ZNF302/SON/RPS15A/FAM117A/TOP2B/TMEM63A/ZNF573/IFI44L/RBM26/ZNF83/LTBP3/CELSR2/DENND2D/SYNJ2BP/SPTAN1/WWP1/BAHD1/LPIN1/JADE2/PRKCQ/KCNA3/ST6GAL1/TRAF5/DOCK9/TRIB2/CD247/STAT4/GPRASP1/CD96/SKAP1/ABLIM1/RA…
GSE24634_TEFF_VS_TCONV_DAY7_IN_CULTURE_DN	GSE24634_TEFF_VS_TCONV_DAY7_IN_CULTURE_DN	167	0.45124	1.88948	2.66442e-06	3.82922e-05	2.62678e-05	2948	tags=43%, list=21%, signal=34%	C1QB/CYP1B1/TNFAIP6/CEBPA/CKAP4/C1QA/QSOX1/PYGL/SLC11A1/TNFSF13/CD63/LILRA6/MSRB1/GBAP1/KIF1B/CDA/LILRB4/SCPEP1/ITGAM/PLK2/HLX/COLGALT1/TLR2/FGR/VAMP3/DSE/IFNGR2/CTSL/TYROBP/CTSB/PRKCD/DOCK4/GSN/GPX1/IFI30/HMOX1/CARD9/HNMT/TLR1/GNS/GM2A/TFEC/LRPAP1/LPCAT3/ATOX1/BCAP31/FCGRT/LILRA2/CYFIP1/FNDC3B/LHFPL2/ELOVL1/HSPBAP1/ATP6AP1/PACSIN2/GALNS/SLC46A3/RRAS/NPC2/SLC8B1/SLC27A3/NCF2/PLEKHO2/AIF1/ATP6V0A1…
GSE23568_ID3_TRANSDUCED_VS_ID3_KO_CD8_TCELL_DN	GSE23568_ID3_TRANSDUCED_VS_ID3_KO_CD8_TCELL_DN	185	-0.387534	-1.86285	2.75959e-06	3.95433e-05	2.7126e-05	2558	tags=37%, list=19%, signal=30%	SSBP2/PAN2/ZSCAN26/EPB41L2/PDE4B/DDX6/PJA1/EIF4A2/ORMDL3/B2M/LDAH/SKI/LUC7L/TTC17/RBM25/ITM2C/OGT/SLC25A36/AKAP12/CD19/ICE1/ZNF841/BIN1/MATR3/IL10RA/RAD1/ST8SIA1/CDC42SE2/TTC39B/ITGB1/SPICE1/PYGO2/TNRC6A/RRN3/PKD1/PTPN13/CCR6/CD22/RPL30/CYP4V2/ZBTB20/HNRNPA1/CD47/DGKA/ITGA6/MYCBP2/CD4/TULP4/TPT1/CD83/MFHAS1/ITM2A/RCAN3/CR2/CA2/RPS6/CXCR5/ANKH/CCR7/AHNAK/TRAF5/ZFP36L2/CD6/MS4A1/CD28/FASLG/ETS1/IL7R
GSE1460_INTRATHYMIC_T_PROGENITOR_VS_NAIVE_CD4_TCELL_ADULT_BLOOD_DN	GSE1460_INTRATHYMIC_T_PROGENITOR_VS_NAIVE_CD4_TCELL_ADULT_BLOOD_DN	158	-0.404246	-1.91568	2.79305e-06	3.99054e-05	2.73744e-05	2015	tags=32%, list=15%, signal=28%	ZNF14/KLF3/JAK1/CAPRIN2/CDR2/CDC14B/NLRP1/ITPKB/ATG14/TKTL1/MPHOSPH8/CYLD/AP3M2/EEF1G/ZNF331/DENND2D/HABP4/RPL21/ARHGEF10/ZBTB20/TMEM204/KCTD7/FNBP4/ARHGEF3/PDE4DIP/ZNF37BP/GPR183/APOL3/CACNA2D2/APBB1/FLT3LG/CTSF/RCAN3/PASK/ECHDC2/PLEKHA1/BTN3A1/CCDC88C/GVINP1/PRKACB/NAP1L2/SLAMF1/CD247/LY9/SIRPG/GPRASP1/SPOCK2/SKAP1/GOLGA8A/AK5/LRRN3
GSE22045_TREG_VS_TCONV_DN	GSE22045_TREG_VS_TCONV_DN	141	-0.413727	-1.91968	2.8562e-06	4.06884e-05	2.79115e-05	2350	tags=34%, list=17%, signal=29%	LMLN/DPY19L4/EIF1AX/CRTAM/DUS4L/POLR3D/TMED10/RIMKLB/ABCA11P/RAPH1/SLC20A1/STX17/NUB1/ZIK1/THUMPD1/HMGA1/URI1/TMEM25/SCML1/MYH3/METTL16/ACSM3/SPTBN1/ZNF439/POU6F1/COQ10A/PRKCA/SLC22A23/IGIP/PMEPA1/MLLT3/ZNF30/RPS20/CTSF/GALNT12/MICU3/SEC14L1P1/GVINP1/GOLGA7B/FMNL3/ADAMTS10/SPON1/FCGBP/TRABD2A/EDAR/LEF1/ADGRG5/LRRN3
GSE6566_STRONG_VS_WEAK_DC_STIMULATED_CD4_TCELL_DN	GSE6566_STRONG_VS_WEAK_DC_STIMULATED_CD4_TCELL_DN	138	-0.418629	-1.93528	2.88626e-06	4.0954e-05	2.80937e-05	2503	tags=33%, list=18%, signal=28%	ZNF32/TTC21B/MEN1/KLC2/RSL1D1/PITPNC1/MBTPS1/NUDT13/ARHGEF9/USP45/ELAC1/LPXN/RPS21/URB2/PIK3IP1/AKR1C3/ZNF879/BRD7P3/ZNF527/PAQR8/TAF3/PTGER4/CCR6/BEX2/CYP4V2/HUWE1/PRKCA/NIPA1/ITGB7/BMPR1A/GPR183/ESRP2/RPL6/URB1/TPT1/CD83/SRSF8/RPS20/ATP6V0E2/UBASH3A/TIGIT/KLRB1/BCORP1/CD96/SPON1/FAM102A
GSE5542_UNTREATED_VS_IFNA_TREATED_EPITHELIAL_CELLS_24H_DN	GSE5542_UNTREATED_VS_IFNA_TREATED_EPITHELIAL_CELLS_24H_DN	171	-0.393999	-1.88539	2.89166e-06	4.0954e-05	2.80937e-05	3725	tags=50%, list=27%, signal=37%	PFAS/ZNF706/TSPAN32/NUDCD3/ALDH3A2/ZNF766/TGFBR2/STK26/NUMA1/SEH1L/LYRM4/MAX/USP53/RABL3/RPIA/FHIT/CRTC3/CEP41/CEP68/HMGN3/DCK/CHML/ZNF740/NUP43/FMO4/AK3/CATSPER2P1/ANGEL1/UBTF/METAP2/ZFAND1/BTF3/PAICS/TRMT2B/LMLN/PIM2/MTHFD1/SCAND2P/CAD/GABBR1/NOL11/EIF3E/ITPKB/MRPS27/MPHOSPH8/NOM1/MTA3/EARS2/RPL14/ACKR3/PCYOX1L/PAQR8/GRAP/ZNF300/DPH6/ZNF780B/LMO7/TCEA3/DENND2D/N6AMT1/ARRB1/ZNF84/DGKA/NAT10/LDLR…
GSE30971_WBP7_HET_VS_KO_MACROPHAGE_2H_LPS_STIM_UP	GSE30971_WBP7_HET_VS_KO_MACROPHAGE_2H_LPS_STIM_UP	170	0.443569	1.8633	2.99084e-06	4.22358e-05	2.8973e-05	3025	tags=40%, list=22%, signal=32%	MMP9/SLC1A3/CLEC5A/IL1R2/SLC22A4/PGD/PADI4/PLAU/HOMER3/VSIG4/LINC01094/GPAT3/PFKFB4/SCPEP1/SLC25A40/ITGAM/GAPDH/TMEM45B/ETHE1/HHEX/CD36/AURKA/FAM200B/LPCAT2/HAT1/FCN1/TIMM8B/CCDC159/ZNF281/RPS19BP1/PRCP/TMEM170B/TNFSF14/TM6SF1/RNF135/G6PD/HPCAL1/COX7B/IL1RAP/MRC1/TRPS1/MPP1/C5AR2/NAT1/ERGIC2/FBP1/LST1/PHPT1/PKM/RBPJ/LSP1/PLA2G15/ITGB2/UQCR10/ENY2/DECR1/HMG20B/NCF2/SLC16A6/NCEH1/TUSC2/PPT1/MPLKIP/…
GSE36476_CTRL_VS_TSST_ACT_16H_MEMORY_CD4_TCELL_YOUNG_UP	GSE36476_CTRL_VS_TSST_ACT_16H_MEMORY_CD4_TCELL_YOUNG_UP	181	-0.385562	-1.84972	3.00074e-06	4.22531e-05	2.89849e-05	3286	tags=43%, list=24%, signal=33%	BNIP3L/PIAS2/SAMHD1/SIGIRR/ENTPD4/SETD2/TPM2/CD69/CRTC3/CRY2/PCNP/USP34/HAUS5/RNF44/ZNF226/ARHGEF18/ZNF639/ARHGEF6/PBXIP1/LEPROTL1/CD52/PITPNC1/SEMA4C/HAUS3/FAM53B/FOS/KLF3/TTC17/HIC2/CDR2/KLHL11/PIK3IP1/TRIM62/RALGAPA1/TSPYL1/FHL1/MBNL2/BIN1/BTG1/TXNIP/NUP160/PCMTD2/RPL31/NDRG2/FBXO21/ZNF331/DSC1/PIK3R1/SYNJ2/MGAT4A/KAT6B/MAPRE2/SERINC5/CFH/HERC5/PHC1/EPHA4/AQP3/RPS27/PRKCQ/PRKACB/GZMK/PTPN4/IL1…
GSE35435_RESTING_VS_IL4_TREATED_MACROPHAGE_UP	GSE35435_RESTING_VS_IL4_TREATED_MACROPHAGE_UP	168	-0.382685	-1.81927	3.10377e-06	4.3578e-05	2.98938e-05	2761	tags=45%, list=20%, signal=37%	KHSRP/ZMYND8/P2RX5/GOLGB1/METTL7A/RPS28/ABCC10/HELLS/KIT/TMX2/POGZ/MTDH/EIF1/LSS/SOS1/RBL2/MAX/CYFIP2/SIKE1/ZMAT3/ZNF696/SERTAD2/AK2/ZNF226/KANK1/TRAF3/ARHGEF18/MAPK1IP1L/PTP4A2/EFHC1/ZNF257/TRIM68/DDX6/DUS4L/ZNF623/LPP/ITM2C/CAPRIN2/RPS29/SLC35A3/ABCF1/PAFAH2/MYEF2/WNK1/FHL1/ZSCAN12/IPO9/CROCCP2/AGFG2/TRIM32/POLR1E/PDGFD/ZNF91/MX1/XAF1/RPS18/MORC2/MAP9/RPLP2/PIK3R3/CYP3A5/NKTR/EGR3/TXLNGY/RNF125…
GSE2770_UNTREATED_VS_ACT_CD4_TCELL_6H_UP	GSE2770_UNTREATED_VS_ACT_CD4_TCELL_6H_UP	155	0.456672	1.89466	3.12349e-06	4.37289e-05	2.99972e-05	3456	tags=45%, list=25%, signal=34%	SLPI/ROPN1L/LGALS1/QSOX1/GPAT3/BAD/GNA15/TNNI2/BATF/UPB1/PYCARD/ALOX5AP/COX8A/MSRB2/E2F2/DOK1/PCYT1A/ITGAM/NDUFA13/SLC15A3/ACVRL1/BRI3/ALDH2/ARPC1B/TG/MGST2/NAA38/CSF2RA/GMFG/TRIM25/PMM1/TMEM234/SMIM3/LAT2/SYNGR2/ADGRE1/EDEM2/CUEDC2/ARPC4/IFI27L2/EVA1B/UBE2M/PLGRKT/ABHD17A/MVD/VAV3/HPSE/PPIB/SRI/TMEM70/S100A4/CD2BP2/BIN3/DHRS1/SURF1/NKIRAS2/REEP5/TMED3/MFSD10/APLP2/DEDD/SLC25A19/INO80C/UBE2J2/UQC…
GSE10325_CD4_TCELL_VS_LUPUS_CD4_TCELL_UP	GSE10325_CD4_TCELL_VS_LUPUS_CD4_TCELL_UP	166	-0.389151	-1.85449	3.21585e-06	4.48928e-05	3.07957e-05	2716	tags=36%, list=20%, signal=29%	ITFG2/ID3/EIF3H/SSBP2/PAWR/ABCA3/ANGEL1/RPL18/ATXN7L3B/RSL1D1/FBL/SEMA4C/CAD/TCF20/CDC14A/ITM2C/RPS3/EIF3E/FOXN3/VEGFB/AKR1B1/EIF3L/ITPKB/NMUR1/BTG1/ST13/NT5E/ADARB1/PLXDC1/NDRG2/RBMX/PIK3R1/SYNJ2/ARRB1/POLR1E/RPL10A/BAG3/RPL11/EEF1B2/COL10A1/GPR183/RPL6/CTSW/MYO6/CTSF/HOPX/SLC16A10/ZNF395/ABCB1/SYTL2/IL11RA/KLRB1/CD247/ABLIM1/BACH2/AK5/SLC4A10/GATA3/FAM102A
GSE25088_ROSIGLITAZONE_VS_IL4_AND_ROSIGLITAZONE_STIM_STAT6_KO_MACROPHAGE_DAY10_UP	GSE25088_ROSIGLITAZONE_VS_IL4_AND_ROSIGLITAZONE_STIM_STAT6_KO_MACROPHAGE_DAY10_UP	176	0.440808	1.85417	3.33401e-06	4.64095e-05	3.18361e-05	3196	tags=40%, list=23%, signal=31%	RNASE2/NAIP/KLHL2/PADI4/IL4R/CAMP/GPAT3/F5/NDUFB3/MANSC1/RAB43/MSRB1/PYCARD/CMTM1/TLR8/MCTP2/TMEM91/NCF1C/IFITM2/SLC25A37/HHEX/PDZD8/UBXN2B/FKBP8/TRIM25/ABTB1/PRCP/PADI2/IRS2/FOSL2/FAM126B/ST3GAL2/PTEN/AGTPBP1/FURIN/FKBP9/REPS2/NATD1/FAR1/NRBF2/KRT23/LRCH4/ARPC5/MTMR3/NSFL1C/PHF21A/HAL/MAN2A2/GDE1/OSTF1/DGAT1/TRPM6/ZNF93/DEF8/CYP4F3/TBXAS1/LAMTOR4/ARHGAP19/RTN3/NDEL1/CEACAM3/TIMP2/WDFY2/GDPD3/APL…
GSE8921_3H_VS_24H_TLR1_2_STIM_MONOCYTE_DN	GSE8921_3H_VS_24H_TLR1_2_STIM_MONOCYTE_DN	150	0.46547	1.91945	3.53298e-06	4.9039e-05	3.36399e-05	3586	tags=43%, list=26%, signal=32%	MCEMP1/SH3PXD2B/UPP1/OLFM4/FGF13/GALK1/TNFAIP6/CKAP4/ADGRG3/PLAU/LGALS1/BASP1/PYCARD/MAFG/FPR2/PRDX5/LDHA/SLC15A3/SEMA4A/S100A6/PAM/GALE/ZNHIT1/TBC1D14/PRELID1/C1GALT1C1/MAP1LC3A/PGLS/GYS1/NFKBIA/RBM42/GPR137/MAP2K2/VAPA/HCAR2/MEA1/LGALS3/DGAT1/PER1/ELMOD3/ZNF341/SART1/LAMTOR4/KLF7/SPNS1/C1orf56/TMCO6/TSC22D4/IQGAP3/DNAJB11/WBP1L/TRADD/UBE2J2/NUCB2/PLIN2/EFHD2/SLC7A5/UQCR11/LGALS8/MXD1/TP53BP2/DC…
GSE7764_IL15_TREATED_VS_CTRL_NK_CELL_24H_DN	GSE7764_IL15_TREATED_VS_CTRL_NK_CELL_24H_DN	144	-0.409239	-1.90589	3.63634e-06	5.03303e-05	3.45257e-05	1756	tags=30%, list=13%, signal=26%	APOBEC2/PTPDC1/ACSS1/STX17/MPEG1/ELOVL7/RAB11FIP5/DHRS3/IFIH1/PCMTD2/FAM214A/KLHL29/RFX5/ICA1L/CREB3L2/RSAD2/ZBTB20/PRKCA/TTC12/MLLT3/HIVEP2/TULP4/ZBTB10/AKAP5/S1PR1/IFIT1/BTBD11/TET1/UTRN/ITGA4/CAMK2D/SLAMF6/ABCB1/FBXO32/S1PR5/CARNS1/NCALD/CX3CR1/BACH2/KLF12/LEF1/IL7R/BCL11B
GSE3982_EOSINOPHIL_VS_CENT_MEMORY_CD4_TCELL_UP	GSE3982_EOSINOPHIL_VS_CENT_MEMORY_CD4_TCELL_UP	175	0.449744	1.89112	3.81788e-06	5.26933e-05	3.61467e-05	3088	tags=43%, list=22%, signal=34%	HK3/IL18R1/BCL2A1/PGD/ACSL1/CKAP4/MGAM/C3AR1/SRPK1/TNFSF13/PGS1/CD55/ERLIN1/RABGEF1/ARHGEF40/NLRX1/CDA/RALB/TYMP/BCL6/SLA/ATP6V0D1/FRAT2/ACSL4/FRAT1/FGR/COQ2/STYXL1/TST/LIMK2/DSC2/TRIB1/WSB1/G0S2/PPP4C/TKT/TFEB/CREG1/CHSY1/PTEN/PLXNC1/ADAM8/EHD1/PNPLA6/SLC25A44/MMP25/ANPEP/HSPBAP1/CENPU/MAP3K8/NMI/CLK4/PACSIN2/TUBA1C/OSER1/IDH3G/GPN3/ANKRD6/HMG20B/PSEN1/MCMBP/GNAQ/MEGF9/CHST15/KAT5/RSRP1/RNF24/EV…
GSE22589_HEALTHY_VS_SIV_INFECTED_DC_UP	GSE22589_HEALTHY_VS_SIV_INFECTED_DC_UP	170	0.44077	1.85155	4.04104e-06	5.56156e-05	3.81513e-05	2787	tags=41%, list=20%, signal=33%	ADM/TNFAIP6/DHRS13/IL4R/RILPL1/FES/BATF/HSPA1B/HSPA1A/NFKBIL1/JDP2/PSRC1/NANS/CRISPLD2/RGS14/POLR2J/IL1B/ZNF593/PSTPIP1/NLRP3/SLC12A9/SNORD104/LAMTOR1/HK2/POLD1/VAMP5/GADD45GIP1/MPG/FERMT3/DNAJC4/PICK1/TCIRG1/DAPK3/GRK6/ST3GAL2/DBNL/RAB27A/MLLT1/LTBR/MRPL12/CHCHD5/KCNE3/SAPCD2/DALRD3/STUB1/LRWD1/JMJD6/CLK3/SSH1/SIPA1/CYTH4/NDUFS5/TRIP6/ARHGAP4/ANKRD13D/NDUFB10/TUBA1B/JUN/TELO2/NR1H2/LDLR/ICAM4/AR…
GSE27786_CD8_TCELL_VS_NKCELL_DN	GSE27786_CD8_TCELL_VS_NKCELL_DN	176	0.438889	1.8461	4.05977e-06	5.57161e-05	3.82203e-05	3238	tags=40%, list=23%, signal=31%	ANXA3/CLEC4D/PLSCR1/ROPN1L/HGF/MKNK1/CYBA/EXOC6/ERLIN1/VPS9D1/ZNF467/KBTBD7/HSPA2/PLOD1/ATP6V0B/CFP/BRI3/ALDH2/VAMP3/ZBTB7B/GSDMD/ARID3A/SDF2L1/RBM47/CAMKK2/PADI2/FBXO6/ALPK1/EIF4E3/C9orf72/LTBR/LONRF3/ATOX1/ANXA4/RIT1/IPMK/SERPINB8/MPP1/FAR1/MIR22HG/KIF13A/CAPZA1/TMBIM4/HPSE/NFKBIZ/SLC46A3/CPQ/NXT2/RFC2/KIFC3/RNPEP/GOLGA7/P2RY1/ARHGAP19/TRAFD1/TMCC3/RTN3/NKIRAS2/GUSB/HSD17B11/WDFY2/CFL1/VCPKMT/L…
GSE3039_NKT_CELL_VS_B2_BCELL_DN	GSE3039_NKT_CELL_VS_B2_BCELL_DN	148	0.460338	1.89438	4.41088e-06	6.03646e-05	4.1409e-05	2507	tags=34%, list=18%, signal=28%	ARG1/SH3PXD2B/ECHDC3/TNFAIP6/B3GNT5/PRUNE2/GPAT3/CEBPB/ETS2/BASP1/GRINA/TP53I11/SPHK1/SLC16A3/TNFRSF12A/SYCP2/EMILIN2/LDHA/SERTAD1/RBP7/SLC15A3/AQP9/IL1B/BRI3/NFIL3/TLR2/APBB2/CSRNP1/TBC1D14/CCRL2/IRS2/SPRED2/ADAM8/RBM42/RNF149/DDIT3/NDRG1/FZD2/STS/CHKB/TPI1/APBB3/MAFK/HCAR2/HAL/LGALS3/RBMS1/GCNT1/ELL/NOTCH4
GSE3982_DC_VS_EFF_MEMORY_CD4_TCELL_UP	GSE3982_DC_VS_EFF_MEMORY_CD4_TCELL_UP	167	0.445773	1.86659	4.51789e-06	6.1656e-05	4.22949e-05	2901	tags=41%, list=21%, signal=33%	PPARG/CFD/RAB32/FES/BCAT1/TBC1D8/BASP1/ARID5A/RENBP/RTN2/SCPEP1/HBEGF/PDSS1/FZD5/NANS/SLC15A3/SIL1/FRAT2/NLRP3/CD36/PCTP/SEPHS2/CDK5/SCCPDH/VAMP3/SMCO4/HCK/IFNGR2/TYROBP/SPINT2/GPX1/CCRL2/PRCP/APH1B/SERPINA1/TM6SF1/PDGFC/CLMN/PRDX3/SLC19A1/KYNU/MRC1/LILRA2/CYC1/ALAS1/THBD/IGSF6/ANPEP/EHD4/MEA1/TRIP6/KCNQ1/LGALS3/CPQ/NDUFA8/SLC16A5/ALCAM/ETFDH/KPTN/LRP10/UGP2/TIMP2/ADAP2/TSG101/CD33/LRRK1/RXRA/FKB…
GSE25087_FETAL_VS_ADULT_TCONV_DN	GSE25087_FETAL_VS_ADULT_TCONV_DN	151	-0.405045	-1.90846	4.56585e-06	6.21364e-05	4.26244e-05	1749	tags=30%, list=13%, signal=27%	ZDHHC23/AKR1B1/CDC14B/PIK3IP1/ZNF559/MPHOSPH8/LIG1/IL10RA/FOXO1/TXNIP/URI1/NDRG2/RBM14/GPM6B/FOXP1/TNRC6A/ZNF483/PATL2/IMMP2L/SLC46A1/ZNF529/CCDC65/ZFYVE9/COQ10A/PAIP2B/PURA/PPP1R3E/IGIP/SLC4A7/MAP9/ZNF204P/CTSF/ZNF540/MALAT1/TSPYL2/CHIC1/ALMS1/MID2/DLG3/KIF21A/NR3C2/AK5/TRABD2A/EDAR/KLF12/BCL9L
GSE1460_DP_THYMOCYTE_VS_NAIVE_CD4_TCELL_ADULT_BLOOD_DN	GSE1460_DP_THYMOCYTE_VS_NAIVE_CD4_TCELL_ADULT_BLOOD_DN	162	-0.395393	-1.88076	4.65135e-06	6.31237e-05	4.33017e-05	1746	tags=33%, list=13%, signal=29%	RPS29/CDC14B/NLRP1/WDR4/RPS7/PPIP5K1/BIN1/BTG1/ST13/SOCS2/CYLD/AP3M2/FN3KRP/ADARB1/PCYOX1L/RPS13/RPL12/RPL32/DTX4/ZNF331/RPL26/HSPA8/GIMAP6/DENND2D/HABP4/C3orf18/RPL10A/RPL27A/TMEM204/RPS18/ITGA6/RPS8/WWP1/PDE4DIP/SH3YL1/HLCS/BTN3A3/RPLP2/JADE2/S1PR1/FLT3LG/RPS27/ZMYND11/RPS6/ANKH/MDN1/INPP4B/TBC1D4/TNFRSF25/HEG1/ABLIM1/BCL2/NR3C2/CCND2
GSE16450_CTRL_VS_IFNA_12H_STIM_IMMATURE_NEURON_CELL_LINE_DN	GSE16450_CTRL_VS_IFNA_12H_STIM_IMMATURE_NEURON_CELL_LINE_DN	118	0.484564	1.92594	4.75984e-06	6.44165e-05	4.41886e-05	2032	tags=33%, list=15%, signal=28%	GADD45A/ATP9A/ADM/OSM/TUBA4B/TMEM120A/ADGRG3/ZNF787/OLR1/RAB20/GNA15/SLC16A3/MAFG/LYL1/SCARNA2/PFKFB4/DOK1/FDXR/RRAGD/SH2B2/GAPDH/AURKA/PARD6A/TNFRSF10D/NEU1/MCOLN1/HMOX1/NARF/DUSP3/NUBP2/ENO1/CCDC144A/COQ7/DDX59/STARD10/GPR137/TPI1/PHPT1/AK4
GSE3982_MAC_VS_CENT_MEMORY_CD4_TCELL_UP	GSE3982_MAC_VS_CENT_MEMORY_CD4_TCELL_UP	170	0.439085	1.84447	4.81817e-06	6.50253e-05	4.46062e-05	3338	tags=39%, list=24%, signal=30%	CES1/CEBPA/ACSL1/PLAU/QPCT/BLOC1S1/C3AR1/CD14/TNFRSF12A/COX8A/KIF1B/ARHGEF40/SLC39A1/CDA/RENBP/NOP10/SAP30/IDH1/MS4A6A/WIPI1/CLIC1/COQ2/PAM/TIMM8B/ACSL3/CTSH/TM6SF1/PRDX3/PSMB5/AZI2/CYFIP1/TPK1/MIR22HG/HCAR3/CENPU/FBXO38/ATP6AP1/TK1/STX3/CHUK/PLA2G15/TUBA1C/CKS2/ZDHHC3/CYBRD1/ANKRD6/LILRB1/SIRPA/RCBTB2/ADAP2/CLEC2B/PPT1/RNH1/ME1/APLP2/KEAP1/FXYD6/TXNRD1/LSM3/TEX2/PNP/KIF11/SLC43A3/CCDC47/MTHFD2/C…
GSE14415_ACT_TCONV_VS_ACT_NATURAL_TREG_DN	GSE14415_ACT_TCONV_VS_ACT_NATURAL_TREG_DN	155	0.453051	1.87964	4.86181e-06	6.5433e-05	4.48858e-05	3096	tags=44%, list=22%, signal=34%	MMP8/PGLYRP1/CLEC5A/CHIT1/SAMSN1/MPO/PLBD1/ADAM9/FCER1G/GPR141/FKBP5/NR1I3/ITGA1/PLP2/TUBB4B/GALNT3/HTATIP2/S100A11/DTL/SAP30/ITGAM/GLRX/GADD45B/KIF14/ECT2/ICA1/CLIC1/ANXA1/SDF2L1/TBCB/CHMP2A/TLR4/FOSL2/TTK/SNX10/CHSY1/CCZ1/LAMC1/MARCKS/SRGN/AP2S1/CCR1/BAZ1A/FAR1/HPRT1/ELL2/NDUFA1/CRELD2/DGAT1/EZH2/GCNT1/ALCAM/SIVA1/HIF1A/IFI16/AIF1/LY86/SIRPA/REEP5/DNAJB11/MFSD10/MRPL27/CARHSP1/RACGAP1/NSMAF/MTF…
GSE17186_NAIVE_VS_CD21HIGH_TRANSITIONAL_BCELL_CORD_BLOOD_DN	GSE17186_NAIVE_VS_CD21HIGH_TRANSITIONAL_BCELL_CORD_BLOOD_DN	163	-0.387282	-1.84061	5.17802e-06	6.94967e-05	4.76735e-05	2052	tags=32%, list=15%, signal=27%	SKI/TMCO4/EXD2/JAK1/AKAP12/GCFC2/CDC14B/SLC20A1/RPS7/RCCD1/FAM3C/POLR1B/GPAM/SYDE2/RARG/CLSTN1/POU2F2/SPICE1/DENND4C/CD7/SLC25A53/SMAD7/BACE1/RPL38/RPSA/SESN3/ZNF571/RPS8/PPP3CC/ABI3/IGIP/NPM1/MDC1/JADE2/USP24/ZAP70/ZNF354C/RPS3A/MLLT6/SLC16A10/BCL7A/RNF144A/SMAD3/SLAMF1/CD5/SYTL2/SLFN12L/ELK4/CARNS1/EVL/AXIN2/BCL9L
GSE3982_EFF_MEMORY_CD4_TCELL_VS_TH1_DN	GSE3982_EFF_MEMORY_CD4_TCELL_VS_TH1_DN	170	0.437098	1.83612	5.55235e-06	7.4316e-05	5.09795e-05	2067	tags=29%, list=15%, signal=25%	PLSCR1/HPGD/CEBPA/GGH/FLOT1/CDC25C/FES/STK3/SERPINB1/MCTP2/NUSAP1/PRMT5/HBEGF/PDSS1/TPX2/SLA/GLA/PCTP/SCCPDH/SMCO4/COQ2/KIF23/FAH/PSENEN/TIPIN/CERS4/CTNNA1/TFDP1/PTEN/PRDX3/GLRX2/PSMB5/LTBR/SDHC/STIL/TRIM21/CREM/MRPL12/NDUFAF1/CCR1/CYC1/SDHB/BTBD3/TNF/POLR2F/BRCA1/IL10/PHGDH/NSFL1C/EHD4
GSE22611_MUTANT_NOD2_TRANSDUCED_VS_CTRL_HEK293T_STIMULATED_WITH_MDP_6H_UP	GSE22611_MUTANT_NOD2_TRANSDUCED_VS_CTRL_HEK293T_STIMULATED_WITH_MDP_6H_UP	121	-0.431447	-1.9444	5.77907e-06	7.71387e-05	5.29158e-05	3283	tags=40%, list=24%, signal=31%	NLRP2/MMS19/GID4/KRIT1/FHIT/PHTF2/ABCF2/HEATR6/TNFAIP2/ZBTB44/ACSF2/NAB2/GPR171/LIG3/LRIG2/GOLM1/TAF5L/UMPS/ACADSB/SETD6/NEB/PRRC2C/BRWD1/AKR1C3/BIN1/DHRS3/AP3M2/EXOSC2/RSAD1/FCRL2/RFX5/CCDC92/SLC7A1/BICD1/MAN1C1/LRRC37A4P/ZAP70/CTSW/LTK/TSPYL2/PLEKHA1/BTN3A1/KLRC3/LINC00342/NR3C2/NELL2/IKZF3/TGFBR3/RORA
GSE3982_MAC_VS_NKCELL_UP	GSE3982_MAC_VS_NKCELL_UP	158	0.45564	1.89243	5.88417e-06	7.8327e-05	5.37309e-05	2269	tags=34%, list=16%, signal=28%	NAIP/PLIN3/MERTK/ACSL1/PLAU/QPCT/DLGAP5/FGGY/GNG5/LYL1/HTATIP2/NUSAP1/MSRA/BUB1B/ARHGEF40/SIGLEC9/NOP10/RNASE4/HBEGF/IDH1/GLRX/JAG1/MGST2/UGGT2/COX5B/KCNJ2/GSN/TRIB1/HMOX1/SDCBP/PGAM1/SLC2A5/CTNNA1/CTSH/TNFSF14/GK/PLAUR/PTEN/ANXA5/PLXNC1/PRDX3/REPS2/NRBF2/MRPL33/RBPJ/MAD2L1BP/CENPU/CLIC2/ZNF804A/PLA2G15/NDUFB6/GALNS/MGST3
GSE3920_UNTREATED_VS_IFNA_TREATED_ENDOTHELIAL_CELL_DN	GSE3920_UNTREATED_VS_IFNA_TREATED_ENDOTHELIAL_CELL_DN	138	-0.410923	-1.89966	5.98326e-06	7.9429e-05	5.44869e-05	3180	tags=41%, list=23%, signal=32%	ZHX2/CD69/SPNS3/TCF12/GTF2I/INO80/GZMM/FLNB/ITGB3/ZBTB33/NONO/TAF15/ENTPD5/RDH13/FAM53B/STARD4/GABBR1/PNPT1/CMTR1/NUDT21/TOMM20/TTC39C/BTLA/IFIH1/ITGB1/NEMP2/SIT1/PPAT/JAKMIP1/RBMX/TCOF1/IMMP2L/IL12RB2/POU6F1/ITPR1/PAIP2B/XAF1/ATM/MBNL3/GFI1/USP24/RPL19/SLC7A6/IFIT1/BTBD11/HOPX/ATP10A/RPL3/SLAMF1/CD5/STAT4/EVL/CCR3/RASGRP1/LEF1/RORA
GSE13547_WT_VS_ZFX_KO_BCELL_ANTI_IGM_STIM_12H_DN	GSE13547_WT_VS_ZFX_KO_BCELL_ANTI_IGM_STIM_12H_DN	126	-0.411165	-1.871	6.19015e-06	8.19523e-05	5.62178e-05	1816	tags=28%, list=13%, signal=24%	UNK/EPSTI1/PIK3IP1/CREBL2/RAP2A/TTC39C/ARHGEF12/BTG1/TXNIP/CXCR6/CD226/RPTOR/FOXP1/KLHL14/KAT6B/MBLAC2/ZNHIT6/RPL19/BTBD11/MAML2/RPL4/KLRC1/SCML4/MICU3/SAMD3/TRAF1/NR1D2/FBXO32/SIDT1/S1PR5/CX3CR1/CD96/TESPA1/IL7R/TCF7
GSE30971_2H_VS_4H_LPS_STIM_MACROPHAGE_WBP7_KO_UP	GSE30971_2H_VS_4H_LPS_STIM_MACROPHAGE_WBP7_KO_UP	137	-0.411169	-1.89753	6.298e-06	8.3154e-05	5.70422e-05	2859	tags=38%, list=21%, signal=30%	TUBE1/ABCG1/PDK2/CABLES2/GIMAP4/IFT80/ANGEL1/MPI/ATXN7L3B/PIM2/ENTPD5/REPIN1/MBTPS1/RCN1/COX10/HMG20A/KLF3/UPF3A/EPSTI1/FBXO31/CDC14B/PAFAH2/C19orf12/ZNF329/GSE1/CD2AP/LUC7L3/LLGL2/TMEM245/SPTBN1/PATL2/SYNGR1/EEF1B2/ITGA6/EXOG/RRAS2/EBF1/SLC4A7/USP28/ITPR3/HOOK1/ITGA4/ANKH/RPL3/PTPN4/CD247/SKAP1/ABLIM1/BCL2/CDC25B/FCMR/TCF7
GSE27896_HDAC6_KO_VS_WT_TREG_UP	GSE27896_HDAC6_KO_VS_WT_TREG_UP	155	-0.389127	-1.84409	6.46345e-06	8.5108e-05	5.83825e-05	3065	tags=38%, list=22%, signal=30%	NR2C2/COG1/PARP3/CREB1/STK4/ESYT2/HEATR6/SS18L1/SCAF8/ARHGEF18/GOLGA4/INPP4A/ABCA3/CNTNAP1/IL12RB1/ZADH2/DUSP6/SPRED1/PRDM15/TTC17/UHRF2/ARID1B/SETX/ATP2B1/ITPKB/JUP/EPHX1/ST13/IKZF1/MYO9A/ARHGAP17/ARRB1/MEX3C/IL21R/SNX25/KDM2B/PATZ1/GFI1/HIVEP2/ZBTB10/PPRC1/SLC7A6/BTBD11/TSHZ1/LDHB/USP36/UTRN/SLC41A1/CBLB/NR1D2/ELK4/NLRC3/TRIB2/PLCG1/CD247/PRKCH/TOX/IKZF3/TCF7
GSE10325_MYELOID_VS_LUPUS_MYELOID_UP	GSE10325_MYELOID_VS_LUPUS_MYELOID_UP	84	-0.489114	-2.05574	6.56527e-06	8.62156e-05	5.91424e-05	2367	tags=42%, list=17%, signal=35%	RAB6B/MLEC/CA5B/REPIN1/CAD/ZNF14/RPLP0/WDR4/FHL1/UBE2D4/C22orf46/NDRG2/FGD1/RPL12/PGAP3/SYNJ2/PABPC4/COL10A1/RPS4X/ABCB4/HLCS/RAB30/EIF4B/CTSF/RPS3A/CD1C/CELSR1/RPL4/SARM1/LAMA2/FCER1A/KLHL3/C1orf21/NCAM1/PTGDR2
GSE3982_MAC_VS_BCELL_DN	GSE3982_MAC_VS_BCELL_DN	158	-0.394877	-1.87128	6.64081e-06	8.69732e-05	5.96621e-05	3252	tags=38%, list=24%, signal=29%	UBR4/PNO1/RERE/NUP133/FARS2/COQ6/HSF2/MEIS1/PRKDC/SLC41A3/TEX10/GNB5/TRAPPC2/SMARCC1/RNPS1/MRFAP1L1/LRIG2/LAS1L/TRMT2B/ARHGEF9/SLC25A15/ITM2C/NAP1L4/RPS29/NAA40/NLRP1/TSPYL1/NFX1/MRPS27/MPHOSPH8/CD72/SATB1/RPL39/GPATCH8/BAZ1B/RPL12/ZNF510/RPSA/SCN3A/DDX24/BACE2/ZC4H2/E2F5/IRF4/RPS12/SET/JADE2/OAS2/RPL19/LAX1/SRSF8/EPHA4/OSBPL3/BCOR/RPL4/EGR3/PTPRK/BIRC3/FCMR/SMPD3
GSE17186_MEMORY_VS_CD21HIGH_TRANSITIONAL_BCELL_DN	GSE17186_MEMORY_VS_CD21HIGH_TRANSITIONAL_BCELL_DN	184	-0.367356	-1.76597	7.00763e-06	9.15313e-05	6.27888e-05	2438	tags=30%, list=18%, signal=25%	EPB41L2/ASF1A/CD52/FBXO4/ANKRD44/FNBP1/SNX9/CAPN2/OTULIN/WDR36/PSME2/ZNF451/EPSTI1/TRIM59/MBNL1/AKR1B1/RPA1/TOP2B/CDC42SE2/IFIH1/IL18BP/ADNP/STAP1/FOXP1/SPTBN1/TNRC6A/IFIT2/STAT1/RAI1/ARHGEF3/CD4/TMEM229B/CD83/ITM2A/SPN/ZAP70/MMD/ZNF395/SSBP3/FAM117B/CD160/PRKACB/CD74/CCR7/NDFIP2/AHNAK/DPP4/STAT4/CD96/CDC25B/RASGRP1/FASLG/PTCH1/IL7R/TCF7
GSE7509_UNSTIM_VS_FCGRIIB_STIM_DC_DN	GSE7509_UNSTIM_VS_FCGRIIB_STIM_DC_DN	153	-0.393603	-1.8668	7.04796e-06	9.18119e-05	6.29814e-05	1012	tags=27%, list=7%, signal=25%	GRAP2/GIMAP6/CCL5/IFIT2/PDGFD/IL12RB2/XAF1/IDO1/CIITA/IFNG/SLAMF7/USP18/CACNB4/CTSW/OAS3/KLRC1/CD3D/ICOS/CYSLTR2/ESYT1/GZMB/GBP5/GVINP1/CBLB/CLEC2D/SLAMF1/AHNAK/THEMIS/CD8A/KLRD1/SH2D2A/KLRG1/CD3G/PRKCH/GZMA/PRF1/P2RY10/SLC4A4/ADGRG5/CD3E/IL2RB
GSE5099_DAY3_VS_DAY7_MCSF_TREATED_MACROPHAGE_DN	GSE5099_DAY3_VS_DAY7_MCSF_TREATED_MACROPHAGE_DN	122	-0.418207	-1.88735	7.11292e-06	9.24111e-05	6.33924e-05	2824	tags=38%, list=20%, signal=30%	ARID1A/CELF1/ZBTB44/FUBP1/YWHAQ/LYRM2/ANAPC16/DST/ZNF257/ZC3H7B/CD79B/EXOSC6/RUFY3/ARID1B/HNRNPA2B1/SON/PALLD/SFPQ/PLN/CD84/FCER2/MSI2/SYNM/TMEM212/SP4/MDM4/TNRC6C/KDM5D/CNOT6L/DDX3Y/SPDYE1/HNRNPH1/ABI2/PIK3C2B/CDK6/MALAT1/TXLNGY/CYSLTR2/TRAT1/CBX5/PRKY/USP9Y/LEF1/TCF7/SMPD3/BCL11B
GSE21670_STAT3_KO_VS_WT_CD4_TCELL_IL6_TREATED_UP	GSE21670_STAT3_KO_VS_WT_CD4_TCELL_IL6_TREATED_UP	159	0.443428	1.84016	7.43093e-06	9.60453e-05	6.58854e-05	2259	tags=31%, list=16%, signal=26%	BMX/S100A8/IRAK3/SLC22A4/ADAM9/MGAM/GGH/OLR1/AIM2/GCA/SGMS2/LCN2/MSRB1/PLD1/GAS7/PRDX5/RENBP/GLRX/PSTPIP2/CLEC4A/SLC36A4/ETHE1/SCCPDH/AP3S1/SDF2L1/FCGR2A/RIPK3/G0S2/TMEM170B/HNMT/ADGRE1/G6PD/MANBA/TTC32/MLKL/NRG1/RNF149/SPTLC2/KCNE3/ALAS1/SDF4/LTA4H/KIF13A/EHD4/DNAJC3/GDE1/GALNS/TAF13/OSER1
GSE3982_DC_VS_TH2_DN	GSE3982_DC_VS_TH2_DN	159	-0.386664	-1.83928	7.43208e-06	9.60453e-05	6.58854e-05	3098	tags=38%, list=22%, signal=30%	RRM1/RPIA/SPC25/SF3A1/APOBEC3G/GLOD4/AHI1/TRAPPC2/ZNF142/SEPHS1/PMAIP1/PCID2/ECI2/MAP7D3/USP11/ADAM22/CCNB1IP1/ARHGEF6/TSPAN13/DNAJC9/COX10/RFC3/MPHOSPH9/QRSL1/AGK/FAM117A/CD72/SUPT16H/NT5E/SLC39A14/DDX18/SOCS2/AMIGO2/RBM14/CXCR6/NCBP1/ARHGAP5/SP140/STAP1/SPTBN1/ARHGAP35/SYNE2/PTMA/RPL6/THBS4/TSPYL2/PASK/RHOH/ICOS/LCK/TPD52/MDN1/PTGS2/CD2/DLG3/HEG1/BCL2/BACH2/IL24/FASLG/GATA3
GSE11924_TH2_VS_TH17_CD4_TCELL_DN	GSE11924_TH2_VS_TH17_CD4_TCELL_DN	164	-0.389098	-1.85596	7.70121e-06	9.926e-05	6.80906e-05	3876	tags=45%, list=28%, signal=32%	FAM76A/TRAF3IP2/NSUN4/F3/ERCC4/AKAP8/PDE3B/GNG2/NSMCE4A/RGS12/RNF187/SMARCC2/PHAX/CYFIP2/RNF14/RIC8B/CAPN15/SMYD2/BHLHE40/TMEM120B/NF2/GTF2I/CDKAL1/ZMIZ1/ZBTB44/RCN2/DDX46/RBM12/GDPD5/ODC1/KAT2A/TCF4/PITPNC1/TSPAN13/MYC/CNNM3/RPS19/PML/SETD6/TTYH2/ZBTB14/RPS3/RPL41/FECH/PHLPP2/AKR1B1/RNMT/RAD1/PCBP4/MTA3/TNRC6B/MRPL19/RPL39/ZNF23/SMAD7/TBC1D19/ELOVL6/GPR18/N6AMT1/IL12RB2/KIF2A/PCGF5/SLC25A4/ZC4H2…
GSE18281_SUBCAPSULAR_VS_CENTRAL_CORTICAL_REGION_OF_THYMUS_DN	GSE18281_SUBCAPSULAR_VS_CENTRAL_CORTICAL_REGION_OF_THYMUS_DN	179	0.430785	1.81799	7.81407e-06	0.000100449	6.89062e-05	2179	tags=28%, list=16%, signal=24%	HP/CLEC4D/MMP8/UPP1/S100A8/SOCS3/SAMSN1/CLEC6A/S100A9/FCER1G/LRG1/BST1/RAB20/LTB4R/BATF/LCN2/DRAM1/FPR1/TIMP1/FPR2/SAP30/IRF7/CASP4/MVP/FGR/HCK/USB1/HAT1/CD274/TMEM11/CXCL16/PRKCD/CCRL2/CSTB/FBXO6/TIFA/SNX10/ASPRV1/GK/IFI35/RELB/JAK3/ALAS1/TNF/SELL/UBE2F/HCAR2/NFKBIZ/TMEM183A/NMI
GSE22886_NAIVE_BCELL_VS_BM_PLASMA_CELL_UP	GSE22886_NAIVE_BCELL_VS_BM_PLASMA_CELL_UP	174	-0.375556	-1.79647	8.07152e-06	0.000103485	7.09892e-05	2514	tags=33%, list=18%, signal=27%	TPCN1/RPL27/SMC2/CD52/TRMT2B/CD200/MTHFD1/SMARCA2/FAM53B/RPL37A/GABBR1/SART3/RPS29/EML4/RPL41/NAA40/EFCAB14/ENDOD1/ITPKB/GSPT2/NUP205/ZNF264/CD72/BTG1/TCL1A/SUPT16H/FASTKD2/SLC6A16/OTUD3/RPL38/DTX4/ZNF682/ZNF532/CD22/ITPR1/TSPYL5/RPS23/CD83/AKAP11/PIK3C2B/MMD/PKIA/PHC1/CR2/RPS27/IRS1/RPS6/MDN1/LRBA/SMAD3/TRIB2/MS4A1/LBH/EVL/GPRASP1/FCMR/NR3C2
GSE10325_MYELOID_VS_LUPUS_MYELOID_DN	GSE10325_MYELOID_VS_LUPUS_MYELOID_DN	184	0.432599	1.82992	8.1224e-06	0.000103864	7.12491e-05	2714	tags=35%, list=20%, signal=28%	FOLR3/UPP1/NAIP/C1QB/PLSCR1/ADM/TNFAIP6/MARCO/PLIN3/LMNB1/ACSL1/FCGR1B/SLC2A3/TXN/F5/CD63/FLVCR2/GRINA/CTSD/MILR1/GK3P/IFITM1/IRF7/SLC25A37/PDSS1/AQP9/HLX/IL1RN/POMP/LIMK2/FFAR2/GK/IFI35/RGL1/EDEM2/ADAM17/GM2A/TFEC/PEF1/KYNU/ATOX1/NUCB1/SPTLC2/HPRT1/CTBS/IGSF6/TOR1A/PKM/EIF2AK2/EHD4/TMEM185B/NMI/MED8/SRSF9/ATG7/TOR1B/EMC7/LDLR/RBCK1/IFI16/SLC16A6/CDK7/VRK2/STAT3
GSE37301_HEMATOPOIETIC_STEM_CELL_VS_CD4_TCELL_UP	GSE37301_HEMATOPOIETIC_STEM_CELL_VS_CD4_TCELL_UP	154	0.450498	1.86403	8.21067e-06	0.000104718	7.18349e-05	1739	tags=32%, list=13%, signal=29%	MMP9/FCGR1A/SLPI/PFKFB3/IL18RAP/IL1R2/S100A9/FCER1G/LTF/MGST1/GPR141/CAMP/CDC25C/BLVRB/PYGL/LCN2/FPR1/DPY19L3/KIF15/EAF2/ANLN/UBE2J1/ALOX5/ADAP1/LILRB4/DTL/TPX2/SLC15A3/TOP2A/CFP/CASP4/ECT2/CCR2/FGR/S100A6/GRN/RBM47/CD274/RALGAPA2/RAB31/TIFA/ADGRE1/DNA2/GNS/CENPE/PIK3AP1/GAA/STIL/CD68/CCNB2
GSE10239_NAIVE_VS_MEMORY_CD8_TCELL_UP	GSE10239_NAIVE_VS_MEMORY_CD8_TCELL_UP	186	-0.362482	-1.7451	8.6455e-06	0.000109976	7.54417e-05	2734	tags=34%, list=20%, signal=28%	NAB2/API5/TRAF3/IFT80/SMARCC1/SMC5/COX11/RBM12/ASF1A/TMEM50B/PPP1CC/ZRANB2/EID1/NAE1/SRRM1/NUBPL/SNRPA1/GPHN/CCR9/MTURN/TOMM20/OGT/SETD6/QRSL1/SLC25A36/PRMT6/TRIM59/CXXC5/PIK3IP1/RPL23/CASD1/MPHOSPH8/ZNF329/JARID2/ICE2/MATR3/SATB1/ST8SIA1/CD2AP/LUC7L3/NPAT/ADNP/PDE7A/GGA2/TULP3/MTAP/RSAD2/ZFP82/NEMP1/SET/FILIP1L/RFX7/PPM1K/PARP14/RASGRF2/HOOK1/ZMYND11/TRAT1/ST6GAL1/SBK1/TNIK/BACH2/RASGRP1/PTCH1
GSE22886_DC_VS_MONOCYTE_DN	GSE22886_DC_VS_MONOCYTE_DN	187	0.435138	1.84477	8.71672e-06	0.000110593	7.58651e-05	2031	tags=31%, list=15%, signal=27%	S100A12/TLR5/PLSCR1/BPI/IRAK3/SMPDL3A/CKAP4/S100A9/CFD/FLOT1/CEBPD/METTL9/TESC/SLC11A1/F5/NFE2/GCA/EXT1/CD55/CDKN2D/CD14/PLP2/FPR1/VNN2/KCNJ15/CSTA/NCF1C/IFITM2/IRF7/CRISPLD2/GADD45B/CFP/HEBP2/SIGLEC5/PSTPIP1/APOBEC3A/TLR2/VCAN/GSDMD/FCN1/CAMKK2/LAT2/IRS2/SERPINA1/ADGRE1/CDC42EP3/RAB27A/PLXNC1/AGTPBP1/ADAM8/LILRA2/ING1/LILRB3/SELL/WDR45/CASP1/TNFSF10/MTMR3
GSE3982_MAST_CELL_VS_CENT_MEMORY_CD4_TCELL_UP	GSE3982_MAST_CELL_VS_CENT_MEMORY_CD4_TCELL_UP	171	0.443324	1.8603	8.9034e-06	0.000112463	7.71478e-05	2608	tags=33%, list=19%, signal=27%	KLHL2/ACSL1/FCER1G/FLOT1/IDI1/TCN2/BST1/APMAP/FES/STK3/BASP1/NQO2/DRAM1/MAFG/LYL1/NDUFS7/COX8A/MSRB2/RENBP/PDSS1/MS4A6A/ATP6V0D1/WIPI1/IL1RN/ACSL4/TST/IFNGR1/ZNHIT1/GSN/TIMM8B/TKT/RAB31/TALDO1/COX7A2/POLR2L/GNS/TNPO3/PLTP/BLVRA/CYFIP1/DAPK2/MAD2L1BP/CENPU/DDX41/ZNF804A/WBP4/PLA2G15/NPL/TUBA1C/TMEM70/CKS2/ENY2/SLC30A1/PSMC6/DCTN6/NBN/PPM1H
GSE11057_NAIVE_VS_CENT_MEMORY_CD4_TCELL_UP	GSE11057_NAIVE_VS_CENT_MEMORY_CD4_TCELL_UP	139	-0.4007	-1.86259	8.91027e-06	0.000112463	7.71478e-05	2327	tags=39%, list=17%, signal=33%	CRTAM/CDIP1/GUCA1B/KAT2A/PLA2G12A/TTC28/HSBP1L1/TBC1D32/SNX9/TMEM198B/C11orf1/GIMAP1/RAPGEF6/ALG10B/TUG1/PIK3IP1/PITPNM2/GAL3ST4/ARMCX2/ZNF506/ZNF879/SATB1/NBEA/ZSCAN12/SCAI/ZNF563/SCML1/PDE7A/LINC01550/ATM/ITGA6/APBA2/MAN1C1/DNHD1/SNPH/SFMBT2/CHMP7/APBB1/USP44/MAML2/TMEM263/COBLL1/HOOK1/TARBP1/CNKSR2/PTPRK/CCR7/NOG/CAMK4/PCED1B/ABLIM1/AK5/EDAR/LRRN3
GSE6674_ANTI_IGM_VS_PL2_3_STIM_BCELL_DN	GSE6674_ANTI_IGM_VS_PL2_3_STIM_BCELL_DN	175	-0.375479	-1.79601	8.96586e-06	0.000112872	7.74285e-05	3215	tags=38%, list=23%, signal=30%	C19orf48/CNOT7/SMYD2/BLM/ZDHHC21/PEX1/RNF11/LATS1/SEMA4D/BTG3/FUBP1/RCN2/ABCC1/BDH1/PAXBP1/DNAJC21/WDR43/HSP90B1/ODC1/NAF1/ZRANB2/VMA21/KAT2A/EIF3B/NSUN2/DIMT1/UBA5/SPRED1/CAD/GFPT1/MYC/OSBP/SRM/SLC25A15/LARP1/XPO5/SETD6/SLC39A10/MYBBP1A/PRPF8/FASN/TMEM209/BDP1/HSPA9/ORC4/CAND1/NUP160/CRY1/MRPL19/IL2RA/IPO9/ALDH18A1/POLR1A/MTAP/RRN3/SF3B3/TPP2/TCOF1/SPATA5/HUWE1/MORC2/SLAMF7/CDK6/GZMB/FMNL3/RASGR…
GSE12366_GC_VS_MEMORY_BCELL_DN	GSE12366_GC_VS_MEMORY_BCELL_DN	181	-0.377222	-1.80971	9.25276e-06	0.000115897	7.95031e-05	2522	tags=34%, list=18%, signal=28%	MACF1/RPL27/ZADH2/PDE4B/JAM3/KAT2A/TAF5L/LIX1L/ZNF419/EIF4A2/SKI/CAPS/DGKE/EML4/RPL41/NLRP1/ATG14/PARP12/TSPYL1/FOSB/ZNF559/ZNF264/IRF2BP2/TMEM63A/OSGEPL1/CDC42SE2/RPS6KA5/BTLA/TXNIP/IL18BP/ITGB1/LTBP3/RPL35A/RPL21/CCR6/RPL30/STAT1/TRIM44/POU6F1/DGKA/LIMD1/ZNF337/SH3YL1/UST/IL23A/GPR183/TMC8/PIGL/ZNF275/ADAM28/OAS3/EGR3/PLEKHA1/COL4A3/GVINP1/DOCK10/CCR7/ZFP36L2/PDGFRB/GOLGA8A/CCND2/BCL9L
KAECH_DAY8_EFF_VS_MEMORY_CD8_TCELL_UP	KAECH_DAY8_EFF_VS_MEMORY_CD8_TCELL_UP	173	0.438095	1.8406	9.25366e-06	0.000115897	7.95031e-05	3287	tags=44%, list=24%, signal=34%	BCL2A1/LMNB1/UGCG/SLC2A3/LAMTOR5/LGALS1/CDC25C/HMGB2/TXN/DLGAP5/CDKN3/NFE2/BATF/MSRB1/NUSAP1/TXNDC17/ITGAM/IDH1/GLRX/TOP2A/TMEM165/BUB1/CCR2/ANXA1/AP3S1/HK2/UBL5/TBCB/LMAN2/GSN/PRELID1/CDC20/LAT2/CSTB/CDKN2C/SNX10/ADAM8/LAMC1/ANXA4/MEMO1/CD68/CCNB2/ANXA2/NDRG1/BRCA1/DBI/ETFB/LGALS3/PPIB/EZH2/S100A4/ATP6V0E1/COX17/DHRS1/EMP1/MKI67/SRP14/LYPLA1/REEP5/PRDX1/PSMD8/LITAF/TACC3/MRPL27/CARHSP1/RACGAP1/K…
GSE3982_BCELL_VS_BASOPHIL_UP	GSE3982_BCELL_VS_BASOPHIL_UP	138	-0.40609	-1.87732	9.33972e-06	0.000116675	8.00367e-05	3066	tags=38%, list=22%, signal=30%	COQ6/AK2/APOBEC3G/ABCF2/SLC41A3/TEX10/GNB5/TTC9/DNAJC11/JAM3/EIF3B/ERCC6/CAD/NOP56/ARHGEF9/ZNF202/LARP1/RPS21/ASCC3/KLHL11/THADA/ENDOD1/C1orf109/FAM3C/CD72/TMEM156/ST13/EIF2AK3/WDR77/MTSS1/GGA2/PGAP3/FBXO21/PEBP1/PPAT/MTAP/PARP1/PLCH2/EEF1B2/PABPC4/ILF3/PPP3CC/SLC25A4/CHMP7/MCF2L/TCF3/CD83/MFHAS1/SETBP1/ATP10A/LY9/BACH2/FCMR
GSE26030_TH1_VS_TH17_RESTIMULATED_DAY15_POST_POLARIZATION_DN	GSE26030_TH1_VS_TH17_RESTIMULATED_DAY15_POST_POLARIZATION_DN	179	0.427942	1.80599	9.53222e-06	0.000118775	8.14775e-05	3319	tags=45%, list=24%, signal=34%	CD177/BCL2A1/FCER1G/RABAC1/QSOX1/SLC11A1/DYNLT1/ZMAT5/TUBB4B/LYL1/PRDX5/COX8A/UBE2S/BRI3/GNB2/SPI1/CDK5/LIN37/S100A6/PSMD9/VRK1/IFNGR1/DCXR/ACP6/COPE/PMM1/CHMP2A/LAT2/DAPK3/RPS6KA1/PTPN22/EDEM2/NDUFA11/ATOX1/MED11/CD68/KCNE3/PTRHD1/VPS28/STUB1/IFI27L2/MBD3/TRNAU1AP/ATP6V1F/CLK3/AIP/EHD4/VAMP8/MED8/FIS1/UQCR10/SRI/FAM98C/RGS3/CORO1A/SIVA1/NDUFA7/ALAS2/NCF2/HSBP1/CYTH2/MCMBP/SPG21/STAT3/PSMB7/TUSC2…
GSE23568_CTRL_TRANSDUCED_VS_WT_CD8_TCELL_DN	GSE23568_CTRL_TRANSDUCED_VS_WT_CD8_TCELL_DN	172	-0.377036	-1.7992	9.60309e-06	0.000118874	8.15455e-05	1439	tags=25%, list=10%, signal=23%	JARID2/SATB1/IFIH1/NDRG2/SIT1/MAP3K4/SLC29A1/CCL5/PTPN13/SGK1/DGKA/ITGB7/SFMBT2/ITM2A/LPIN1/FYN/ZAP70/CTSW/MYO6/CA2/CD3D/CD27/PRKCQ/LCK/TRAF1/PRKACB/CD5/CCR7/KLRD1/SH2D2A/CD6/CD3G/CD247/EVL/CD96/SPOCK2/CD28/ARL4C/FASLG/IL7R/TCF7/RORA/CD3E
GSE3982_MAC_VS_EFF_MEMORY_CD4_TCELL_UP	GSE3982_MAC_VS_EFF_MEMORY_CD4_TCELL_UP	172	0.434297	1.82565	9.60748e-06	0.000118874	8.15455e-05	3140	tags=38%, list=23%, signal=30%	S100A8/PLAU/QPCT/BLOC1S1/RAB32/NFE2/LRP3/PLA2G4A/MSRB2/UBE2D1/SCPEP1/FZD5/CLEC4A/ETHE1/MGST2/PCTP/COX5B/POLD1/TIMM8B/SDCBP/SLC2A5/CTSH/TM6SF1/CLMN/ANXA5/PLXNC1/PRDX3/ADAM15/HHLA3/LILRA2/SDHB/REPS2/BRCA1/IGFBP7/ANPEP/CENPU/DBI/ATP6AP1/CLIC2/MTMR6/ZNF804A/TSPAN4/GALNS/MGST3/P2RY13/CKS2/ENY2/NDUFA8/TVP23B/ALCAM/RNPEP/CD1D/PSEN1/RTN3/ADAP2/MFAP3/ZNF267/ME1/MLST8/TXNRD1/FUT4/ARMT1/TEX2/KIF11/SEC24D
GSE2770_UNTREATED_VS_IL12_TREATED_ACT_CD4_TCELL_2H_UP	GSE2770_UNTREATED_VS_IL12_TREATED_ACT_CD4_TCELL_2H_UP	187	0.43462	1.84258	9.61338e-06	0.000118874	8.15455e-05	2450	tags=32%, list=18%, signal=26%	S100A12/PGLYRP1/RNASE2/SULT1B1/FCAR/LIN7A/MGAM/TPST1/RABAC1/PINK1/PYGL/FKBP5/BAD/S1PR4/SRPK1/BASP1/GBA/SBNO2/CDKN2D/ACVR1B/GAS7/SYCP2/OAT/VNN2/ZNF467/YIPF1/SULT1A1/AQP9/TLR2/CDK14/GRN/HAT1/CXCR1/FBXL5/NEU1/MPG/CEACAM4/DCTN3/CCPG1/TSPAN2/GAA/NDUFAF1/ZNF516/MICU1/POLR2F/STAT5B/DAPK2/VBP1/HAL/MAN2A2/GDE1/PACSIN2/KCNQ1/LMO2/DGAT1/S100A4/FLII/ST6GALNAC2/SIVA1
GSE8678_IL7R_LOW_VS_HIGH_EFF_CD8_TCELL_DN	GSE8678_IL7R_LOW_VS_HIGH_EFF_CD8_TCELL_DN	170	-0.379081	-1.80834	9.78722e-06	0.000120717	8.281e-05	2869	tags=34%, list=21%, signal=27%	TSR1/ZCCHC2/ABCG1/NIT2/STIM2/ID3/WDR11/DPH7/SLC11A2/RECK/GDPD5/PDE4B/CRTAM/ENTPD5/TSPAN13/MYC/KDSR/RPS19/FAM78A/MYBBP1A/THADA/TTC39C/ARMCX2/VPS13A/POLR3E/CD2AP/PIP4K2A/FOXO1/BTLA/FASTKD2/RPL32/FBXO21/RABGAP1L/SESN3/IMMP2L/CCR6/CYP4V2/RAI1/DGKA/RPS18/CFAP97/URB1/USP24/MTR/ICOS/PLEKHA1/SLFN13/CXCR5/MCOLN2/SLAMF6/CCR7/TRAF5/UBASH3A/TRIB2/CD96/BCL2/LEF1/FAM102A
GSE37301_PRO_BCELL_VS_CD4_TCELL_UP	GSE37301_PRO_BCELL_VS_CD4_TCELL_UP	152	-0.38526	-1.82231	1.01298e-05	0.000124627	8.54917e-05	1605	tags=24%, list=12%, signal=22%	ENDOD1/CASD1/DISP1/SMYD4/JARID2/DNAAF5/PHF14/POLR3E/NT5E/WDR77/SCAI/PTGER4/SESN3/SLC9A7/IFIT2/ARHGEF3/CD83/ITM2A/AHDC1/BTBD11/AFAP1/AFF3/MLLT6/RPL4/PRKCQ/LCK/TARBP1/HIVEP3/PLEKHA1/GVINP1/SIDT1/RNF43/SH2D1A/LBH/KLHL3/TCF7/TGFBR3
GSE3982_BASOPHIL_VS_CENT_MEMORY_CD4_TCELL_DN	GSE3982_BASOPHIL_VS_CENT_MEMORY_CD4_TCELL_DN	144	-0.395892	-1.84373	1.03286e-05	0.000126753	8.69504e-05	2723	tags=37%, list=20%, signal=30%	DET1/OFD1/GPR171/C6orf62/METAP1/CD320/HACD3/KAT2A/TAF5L/NAE1/PRPF4B/CAD/ZNF14/RAPGEF6/ZNF202/LARP1/ESF1/UGT8/NAP1L4/CDR2/MICALL1/ASCC3/CHD3/MCCC2/SFI1/ITGB1/AMIGO2/HNRNPA3/SCML1/LTBP3/GGA2/PEBP1/CYB561/RPSA/ZNF571/ARHGEF10/TMEM204/COL10A1/RRAS2/CHMP7/LIMA1/LPIN1/IFNG/CLUHP3/ZAP70/CTSF/LRIG1/PHC1/MORC4/USP36/INPP4B/MYBL1/CD28
GSE45365_HEALTHY_VS_MCMV_INFECTION_CD8A_DC_IFNAR_KO_DN	GSE45365_HEALTHY_VS_MCMV_INFECTION_CD8A_DC_IFNAR_KO_DN	175	0.438442	1.84359	1.04948e-05	0.000128469	8.81277e-05	2621	tags=33%, list=19%, signal=27%	SLC1A3/IL18RAP/C1QB/CYP1B1/TNFAIP6/PLIN3/ACSL1/CEBPD/CNIH4/C3AR1/DYNLT1/BATF/SPHK1/OAT/ITPKC/MRPL28/MSL3/IFITM2/WDFY3/IRF7/ITGA9/PSTPIP2/GADD45B/CASP4/SERTAD3/GLA/NLRP3/SMCO4/LIMK2/RBM47/DOCK4/HSPA6/GADD45GIP1/CTDP1/HMOX1/TALDO1/PLAUR/MAFB/JAK2/TRIM21/ARHGEF11/ESRRA/TNF/TFE3/ELL2/MAD2L1BP/ANPEP/ZFYVE16/EZH2/TDRD7/TWF1/MAP2K3/KIFC3/ELL/HIF1A/PSEN1/LILRB1
GSE24634_NAIVE_CD4_TCELL_VS_DAY5_IL4_CONV_TREG_UP	GSE24634_NAIVE_CD4_TCELL_VS_DAY5_IL4_CONV_TREG_UP	163	-0.378139	-1.79716	1.09308e-05	0.000133471	9.15586e-05	3274	tags=40%, list=24%, signal=31%	ATXN7/SAMHD1/ADGRL1/SETD2/CD69/FHIT/CHST12/PIP4K2B/CYTH1/ULK2/ATP8A1/CBFA2T2/PEX5L/SRSF5/RPL29/LEPROTL1/ANGPTL2/PRKAB2/JAM3/HAUS3/PACS1/SLC25A36/FOXN3/CDR2/ZBTB1/NLRP1/ATG14/ZNF589/ZNF551/THUMPD1/FOXO1/MTERF4/ZNF510/RPL32/CCSER2/RPL34/RPS14/MGAT4A/RPL35A/ZBTB20/ZBTB40/KAT6B/RPL11/ITGA6/IL23A/RPL19/DCAF16/PLEKHB1/CDK6/CTSF/GALNT12/ECHDC2/CD27/RHOH/BTN3A1/RNF125/GVINP1/CBLB/IL11RA/LBH/CD247/P2RY10/…
GSE16385_IFNG_TNF_VS_UNSTIM_MACROPHAGE_ROSIGLITAZONE_TREATED_DN	GSE16385_IFNG_TNF_VS_UNSTIM_MACROPHAGE_ROSIGLITAZONE_TREATED_DN	188	-0.367453	-1.77808	1.12993e-05	0.000137539	9.4349e-05	1690	tags=23%, list=12%, signal=21%	ELK3/PCSK7/ST3GAL5/ITPKB/PARP12/TSPYL1/THUMPD1/NT5E/PCMTD2/NPAT/SCML1/TIAM1/GPR18/RBM19/CCL5/ZBTB24/ATP8B1/STAT1/TMEM204/SH3YL1/IL23A/IRF4/FLT3LG/RCAN3/BCOR/HOPX/PASK/SLC16A10/MTUS1/EGR3/LRBA/SLAMF1/GZMK/KLRC3/PTPN4/TNFRSF25/KLRB1/AUTS2/CAMK4/TXK/BCL2/CD28/NELL2/IL2RB
GSE3982_MAST_CELL_VS_NEUTROPHIL_DN	GSE3982_MAST_CELL_VS_NEUTROPHIL_DN	159	0.438911	1.82142	1.13204e-05	0.000137539	9.4349e-05	3659	tags=49%, list=27%, signal=36%	BMX/PFKFB3/LMNB1/ACSL1/FLOT1/SLC11A1/S1PR4/LILRA6/CDKN2D/CD14/SYCP2/NCF4/IFITM1/BCL6/SLC15A3/GLRX/JUNB/SH2B2/ABCD1/RAB40C/SPI1/SLC12A9/LIMK2/TYROBP/SLC31A2/DNAJC4/PRCP/TKT/CCNJL/GK/CCZ1/LTBR/VASP/ADAM15/BAZ1A/MMP25/MIR22HG/PRR7/IKBKG/CYTH4/LSP1/SLC25A28/DGAT1/DHTKD1/TLR6/ELL/CADM4/IFI16/RAB36/RRP12/F2RL1/CEACAM3/ERF/STAT3/GNAQ/MON1B/ACOX1/GMIP/TMC5/MLF2/DENND5A/ASAP1/EFHD2/UHRF1BP1L/VPS37B/TRIM8/…
GSE46606_IRF4_KO_VS_WT_CD40L_IL2_IL5_1DAY_STIMULATED_BCELL_DN	GSE46606_IRF4_KO_VS_WT_CD40L_IL2_IL5_1DAY_STIMULATED_BCELL_DN	134	0.464887	1.88278	1.14755e-05	0.000139076	9.54039e-05	2711	tags=40%, list=20%, signal=33%	S100A12/MMP8/S100A9/CARD16/BST1/ARHGAP24/CARD6/DOK3/MXD3/B9D2/CLEC4E/RNF175/MYBPC3/FPR1/VNN2/AATK/KCNJ15/CASP4/GP9/LIN37/CSF2RA/DSE/VCAN/CORO6/CHMP2A/PRELID1/LAT2/SRA1/TENM1/TLR1/TMEM132A/MLKL/TNFRSF8/AZI2/LRWD1/CDC26/BUD31/CASP1/SIGLEC11/NSFL1C/HPSE/NFKBIZ/SPSB2/RHBDD3/DDX49/DDX60L/ATG7/C9orf64/BAIAP2L1/BIN3/TELO2/TRIM27/VRK2/USP35
GSE5542_UNTREATED_VS_IFNA_TREATED_EPITHELIAL_CELLS_6H_UP	GSE5542_UNTREATED_VS_IFNA_TREATED_EPITHELIAL_CELLS_6H_UP	158	-0.388069	-1.83901	1.15407e-05	0.000139519	9.57078e-05	1353	tags=25%, list=10%, signal=23%	ST8SIA1/APOBEC3F/ITGB1/LLGL2/EIF3A/FCRL2/SP140/SESN3/F2R/GPRIN3/NFATC1/BMPR1A/TRANK1/UST/GPR183/IRF4/FYN/TSEN54/LRIG1/ATN1/EPHA4/SLAMF1/GZMK/AHNAK/KLRD1/SH2D2A/TIGIT/PTGDR/C1orf21/PYHIN1/EOMES/GBP4/TBX21/RUNX3/MYBL1/TGFBR3/GATA3/NFATC2/IL2RB
GSE26030_TH1_VS_TH17_DAY15_POST_POLARIZATION_DN	GSE26030_TH1_VS_TH17_DAY15_POST_POLARIZATION_DN	170	0.428756	1.80108	1.18973e-05	0.000143475	9.84212e-05	2968	tags=43%, list=22%, signal=34%	ANXA3/SLPI/PGD/CEBPA/PADI4/IFITM3/QPCT/CEBPD/LGALS1/B3GNT8/ALOX5AP/PRDX5/COX8A/MRPL28/RNF217/SLC39A1/RNASE4/ACVRL1/CLEC4A/CCR2/PSTPIP1/TBC1D2/NLRP3/UNC93B1/S100A6/ANXA1/EMB/FAM89B/GSN/STOM/SLC31A2/RAB31/CSTB/NCF1/DNA2/IFI35/NDUFS8/ANXA5/MSR1/PLEC/MLKL/SERPINB8/MPP1/EVA1B/TMEM71/NDRG1/NDUFA1/MAN2A2/HPSE/LGALS3/PPIB/SRSF9/VIM/TDRD7/CMTM7/SLC30A1/TBXAS1/SEC61B/LAMTOR4/ADAM19/MKI67/LY86/STARD8/IAH1/A…
GSE2124_CTRL_VS_LYMPHOTOXIN_BETA_TREATED_MLN_UP	GSE2124_CTRL_VS_LYMPHOTOXIN_BETA_TREATED_MLN_UP	99	-0.445607	-1.93718	1.25122e-05	0.000150517	0.000103252	2948	tags=45%, list=21%, signal=36%	EIF3F/TATDN2/MYCT1/GZMM/MORN1/RPL18/TRAM1/MED1/SARAF/BCLAF1/RPL17/GGT7/RIMKLB/PRRC2C/HERC1/ZNF841/RPS7/BIRC6/BTG1/IKZF1/TNRC6B/RPL26/GRAP2/RPS14/RPS25/RPL27A/RPS4X/RPL7/RPL13A/RPL22/RPL6/CEMIP/TPT1/RPS23/RPL9/RPL19/RPL5/RPS3A/PABPC1/SLC12A1/ITGA4/RPS6/KMT2A/IL5RA/ALOX15
GSE1112_HY_CD8AB_VS_HY_CD8AA_THYMOCYTE_RTOC_CULTURE_DN	GSE1112_HY_CD8AB_VS_HY_CD8AA_THYMOCYTE_RTOC_CULTURE_DN	142	0.445178	1.82423	1.27393e-05	0.000152872	0.000104867	1068	tags=25%, list=8%, signal=24%	HTRA1/FCGR1A/UPP1/SERPINB2/ADM/BCL2A1/CKAP4/TPST1/BLOC1S1/HOMER3/CARD16/METTL9/PINK1/BCAT1/KREMEN1/CARD6/CLEC4E/GPR160/CD55/CCDC71L/PNPLA1/ACVR1B/ALOX5AP/EAF2/ATP8B4/RABGEF1/BCL6/IL1B/SHKBP1/PCTP/SEPHS2/PHC2/S100A6/COQ2/SH3BP5/HK2
GSE30962_ACUTE_VS_CHRONIC_LCMV_SECONDARY_INF_CD8_TCELL_UP	GSE30962_ACUTE_VS_CHRONIC_LCMV_SECONDARY_INF_CD8_TCELL_UP	157	-0.385479	-1.83022	1.31019e-05	0.000156836	0.000107587	2411	tags=33%, list=17%, signal=28%	GOLM1/ARMC3/PRKAB2/SARAF/PITPNC1/FNBP1/PACS1/ZNF652/RPL37A/GIMAP1/SIPA1L3/GABBR1/RPL17/JAK1/ICE1/ACSS1/CDC14B/SLC20A1/RAP2A/TTC39C/YES1/TKTL1/CHD3/NOD1/NT5E/SPICE1/GPRIN3/SGK1/TNRC6C/AKT3/SLC4A7/BTBD11/MAML2/RPS27/SCML4/NR1D2/KLRD1/SBK1/S1PR5/TNFRSF25/NCALD/PLCG1/CX3CR1/C1orf21/CD96/TBX21/RASGRP1/ARL4C/LEF1/IL7R/TCF7/RORA
GSE3982_MAST_CELL_VS_MAC_UP	GSE3982_MAST_CELL_VS_MAC_UP	172	-0.372949	-1.7797	1.35865e-05	0.000162239	0.000111293	3742	tags=48%, list=27%, signal=36%	POLA1/LIPT1/PEX11B/SRPRB/LUC7L2/LPAL2/MIS12/STK26/APEX1/PUM2/CTCF/FOXJ3/RPL36/CYFIP2/TMOD1/GPX7/RERE/EIF2AK1/CDC23/NLE1/HSF2/RANBP1/PRKDC/GAR1/TEX10/HAUS5/CDK4/CD38/PCID2/RNPS1/SRSF5/MRFAP1L1/ZBTB33/MTG1/RGS10/ZFAND1/ATXN7L3B/HMGN1/SEMA4C/HMG20A/WDR82/ITM2C/JAK1/RPS3/TTC19/TUG1/MLC1/CASP6/HERC1/NCR3/TSPYL1/WDR33/RBM26/CD226/ZNF510/ALDH18A1/RPL26/ACSM3/ZNF10/RPL35A/RPL21/TFDP2/N6AMT1/HNRNPDL/ZNF52…
GSE24634_NAIVE_CD4_TCELL_VS_DAY7_IL4_CONV_TREG_UP	GSE24634_NAIVE_CD4_TCELL_VS_DAY7_IL4_CONV_TREG_UP	174	-0.369945	-1.76962	1.47872e-05	0.000176144	0.000120832	3347	tags=37%, list=24%, signal=29%	KLF11/GATAD1/ATXN7/SAMHD1/CYFIP2/BRD9/FHIT/ATF7IP2/CEP68/ZNF263/BBX/TSR1/KANK1/TGFBRAP1/FLNB/SEMA4F/PRKAB2/SH2D3A/HAUS3/FOS/DDX5/SF1/ACACB/TCF20/DIDO1/KLHL36/SPEN/GOLGA3/TUG1/CDR2/PIK3IP1/GAL3ST4/ATG14/GNPTAB/ZNF506/FAM117A/ZNF329/SATB1/ZNF573/FOXO1/TSC22D1/ZNF510/SMAD7/PTGER4/CROCCP2/MGAT4A/ARRB1/ZBTB20/ZBTB40/ATM/MAN1C1/PATZ1/JADE2/PPP1R13B/DCAF16/SLC7A6/TTC3/FLT3LG/TSPYL2/RNF125/ANK3/ARL4C/NEL…
GSE15767_MED_VS_SCS_MAC_LN_DN	GSE15767_MED_VS_SCS_MAC_LN_DN	167	-0.376207	-1.79123	1.48281e-05	0.000176202	0.000120871	1930	tags=29%, list=14%, signal=25%	MAP4/LPXN/PLEKHF1/CNST/SETX/PSIP1/WDR75/FASN/ABHD15/TMEM209/CROT/RARG/UNG/FOXO1/RPL14/CD8B/NCBP1/PPAT/GRAP2/SP4/MBNL3/HIVEP2/ESRP2/IFFO2/LAX1/SPN/SLC7A6/ATN1/MLLT6/GPR68/AQP3/ITPR3/ZBTB4/DLG5/PPP1R16B/TRAF1/MDN1/SLAMF1/DLG3/COLGALT2/SH2D2A/CARNS1/TRIB2/PLCG1/CD247/ITK/ETS1/PTCH1
GSE9988_LOW_LPS_VS_CTRL_TREATED_MONOCYTE_UP	GSE9988_LOW_LPS_VS_CTRL_TREATED_MONOCYTE_UP	149	0.443308	1.82618	1.56343e-05	0.00018533	0.000127133	2163	tags=34%, list=16%, signal=29%	GPR84/LINC01093/PFKFB3/CASP5/GADD45A/SOCS3/ADM/TNFAIP6/BCL2A1/ACSL1/HECW2/SCN1B/TXN/IER3/ETS2/GRAMD1A/PLD1/GK3P/PIM3/DDIT4/UBE2D1/PDSS1/ANO5/PTX3/AQP9/IL1B/GADD45B/NLRP3/ST20/TMEM88/CD274/CSRNP1/F8/CCRL2/RBBP8/G0S2/TIFA/GK/PLAUR/B3GNT2/CYB5D1/NFKBIA/SERPINB8/TNF/ZC3H12A/IL10/ELL2/MAP3K8/EIF1B/NFKBIZ/DCUN1D3
GSE23502_WT_VS_HDC_KO_MYELOID_DERIVED_SUPPRESSOR_CELL_COLON_TUMOR_UP	GSE23502_WT_VS_HDC_KO_MYELOID_DERIVED_SUPPRESSOR_CELL_COLON_TUMOR_UP	162	0.431756	1.7998	1.58001e-05	0.00018684	0.000128169	2046	tags=30%, list=15%, signal=26%	SLPI/S100A8/C1QB/CLEC6A/S100A9/MGST1/IFITM3/RAB32/ROM1/BST1/TMEM176B/HMGB2/TXN/DLGAP5/CDKN3/SLC11A1/BASP1/FPR2/EAF2/ANLN/EMILIN2/LDHA/HSPA2/BUB1B/IFITM2/TPX2/UBE2S/IL1B/TOP2A/CFP/BUB1/CLTB/FCGR2A/FAH/CTSB/FOSL2/CREG1/CLEC1B/ADGRE1/CDKN2C/BCKDHA/MRC1/CCNB2/KATNB1/IGSF6/STS/UBE2C/PHGDH/JKAMP
GSE44732_UNSTIM_VS_IL27_STIM_IMATURE_DC_DN	GSE44732_UNSTIM_VS_IL27_STIM_IMATURE_DC_DN	162	0.431385	1.79826	1.63677e-05	0.000193084	0.000132452	3299	tags=40%, list=24%, signal=31%	MCEMP1/S100A8/NLRC4/KCNE1/POR/SIPA1L2/PLBD1/ACSL1/S100A9/CR1/BST1/RAB20/BLVRB/PGS1/FLVCR2/CYBA/CD82/CTSD/VNN2/EAF2/KAZN/FAM89A/NANS/IDH1/TBC1D2/FGR/SCCPDH/ATP11B/LIMK2/NEU1/TLR4/HPCAL1/ADAM17/VWA5A/LPCAT3/FCGRT/CD68/BLVRA/CASP9/NDUFA2/ITSN1/TMEM208/CD300LF/DECR1/TBXAS1/EPAS1/CD1D/KPTN/FKBP15/GUSB/LBR/HEXB/TMED3/SNAI3/PRAM1/DNAJB11/APLP2/LAMP1/PC/LMAN2L/DENND5A/CORO2A/NUP214/GABARAPL1/PLIN2
GSE22589_HEALTHY_VS_HIV_INFECTED_DC_UP	GSE22589_HEALTHY_VS_HIV_INFECTED_DC_UP	177	-0.37215	-1.78126	1.65538e-05	0.000194807	0.000133634	4154	tags=47%, list=30%, signal=34%	CTPS1/RIOK1/RAD17/FAM98A/RRS1/PRMT3/C2CD5/UBA2/CAMK1D/SMC1A/GTPBP4/TASP1/CHST11/IPO4/HAS3/USP37/ZRANB3/ARMC1/PRPF19/PINX1/TARDBP/ZNF569/ZFAND4/CCT4/TEX30/C19orf48/SIKE1/TRUB1/TCF12/ZNF655/BAG2/STT3B/GAR1/ING5/COG5/IPO11/PRMT7/BDH1/UCHL5/POLR2D/UBP1/MAK16/TIMM9/ENTPD5/DIMT1/TAF5L/ATMIN/HAUS3/COX10/NOP56/RPL13/PA2G4/ZNF14/SERBP1/SETD6/ESF1/G3BP1/SLC25A36/USPL1/CDC14B/PAFAH2/LARS2/SMYD4/ZNF266/CELSR…
GSE9988_ANTI_TREM1_VS_LOW_LPS_MONOCYTE_DN	GSE9988_ANTI_TREM1_VS_LOW_LPS_MONOCYTE_DN	167	0.432329	1.81029	1.6753e-05	0.000196677	0.000134917	2315	tags=34%, list=17%, signal=29%	GPR84/LINC01093/SLC1A3/PFKFB3/CASP5/GADD45A/SOCS3/SAMSN1/TNFAIP6/BCL2A1/ACSL1/SCN1B/IER3/GRAMD1A/CLEC4E/DRAM1/PNPLA1/PIM3/PDSS1/ANO5/C1orf122/PTX3/AQP9/IL1B/RHOU/STX11/NLRP3/SMCO4/HCK/IFNGR2/LIMK2/CD274/FFAR2/KCNJ2/G0S2/TIFA/MARCKS/MTF1/PIK3AP1/NFKBIA/EHD1/RNF144B/SERPINB8/TNF/LINC00528/ZC3H12A/IGSF6/HCAR3/IL10/CENPU/MAP3K8/EIF1B/NFKBIZ/DCUN1D3/GPR132/EZH2/TANK
GSE41176_UNSTIM_VS_ANTI_IGM_STIM_BCELL_1H_DN	GSE41176_UNSTIM_VS_ANTI_IGM_STIM_BCELL_1H_DN	183	0.415128	1.75407	1.70909e-05	0.000200161	0.000137307	2927	tags=33%, list=21%, signal=27%	HTRA1/IL1R2/NAIP/FCGR1B/ROGDI/DDAH2/CEBPD/HAUS4/PYGL/SORT1/MSRB1/MSRA/ALOX5/RNASE4/ACAA1/ALDH2/MVP/APOBEC3A/HHEX/CD36/FRAT1/LIN37/RFXANK/GRN/VAMP5/CTSB/FAM89B/GSN/SLC31A2/PRCP/HMOX1/MYD88/POLD3/ARF5/JAK2/ANXA4/C5AR2/DHRS7/RGS19/TPI1/TNFSF10/LTA4H/GDE1/LSP1/MGST3/KBTBD4/RNF141/SLC16A5/GCNT1/NPC2/IFI16/HMG20B/TIMP2/VRK2/HSD17B11/HEXB/OSBPL11/CLEC2B/MNDA/TRIOBP/EVI2B
GSE19198_6H_VS_24H_IL21_TREATED_TCELL_DN	GSE19198_6H_VS_24H_IL21_TREATED_TCELL_DN	165	0.434288	1.81276	1.71713e-05	0.000200325	0.000137419	2080	tags=30%, list=15%, signal=26%	SH3PXD2B/TLR5/SAMSN1/POR/DAAM2/MERTK/IFITM3/FLOT1/ZNF787/CEBPD/STAB1/VSIG4/BLVRB/FKBP5/GBGT1/MKNK1/MYO7A/BASP1/NCF4/ITPKC/LILRB5/SAP30/FRMD4B/TLR2/ARL8A/FRAT1/CNTLN/FCGR2A/TBC1D14/WASF1/PDK4/GLMP/DUSP3/APH1B/RGL1/C9orf72/MLLT1/ANKS1A/NUDT16/TRPS1/RNF144B/TPD52L2/SECTM1/MPP1/REPS2/FZD2/FCHO2/RBPJ/TANGO2/SH3GL1
GSE3982_MAST_CELL_VS_BCELL_UP	GSE3982_MAST_CELL_VS_BCELL_UP	137	0.459484	1.87035	1.72146e-05	0.000200325	0.000137419	1918	tags=29%, list=14%, signal=25%	HP/MS4A4A/GRB10/CRISP3/IL18RAP/GADD45A/S100A8/BPI/CST7/LMNB1/FCER1G/FLOT1/BST1/APMAP/DYNLT1/MANSC1/PPP1R3D/DRAM1/SMARCD3/IL1R1/IDH1/FRMD4B/STX11/PCTP/SCCPDH/CEACAM8/HK2/P2RX1/GSN/LAPTM4A/RNF146/TALDO1/HNMT/TNPO3/ACOT9/ALAS1/CYFIP1/FSCN1/FBP1/EFHC2
GSE12366_GC_VS_NAIVE_BCELL_DN	GSE12366_GC_VS_NAIVE_BCELL_DN	173	-0.375575	-1.79374	1.72283e-05	0.000200325	0.000137419	2860	tags=42%, list=21%, signal=34%	SPRY1/CHML/INO80D/RNF44/CTC1/DCTD/SLC18B1/MACF1/RPL27/PDE4B/CHD2/LY6E/JAM3/PNRC1/ZNF419/RPL7A/CISH/SETD1B/SKI/GABBR1/ZNF41/PLEKHO1/SETX/SLC39A10/TSPYL1/ZNF559/FAM117A/CD72/NT5E/RPS6KA5/BTLA/TXNIP/FCER2/RPSA/IFIT2/PATL2/DDX60/CCR6/RPL30/VPS13C/CD47/STAT1/TRIM44/DGKA/LIMD1/HERC6/ZNF337/BTN3A2/PMEPA1/UST/CFAP97/GPR183/ABCB4/CCDC50/IFFO2/ZBTB10/BTN3A3/CD83/MAML2/MIR600HG/MLLT6/ADAM28/ZMYND11/PLEKHA1/…
GSE25123_WT_VS_PPARG_KO_MACROPHAGE_IL4_AND_ROSIGLITAZONE_STIM_DN	GSE25123_WT_VS_PPARG_KO_MACROPHAGE_IL4_AND_ROSIGLITAZONE_STIM_DN	167	-0.373907	-1.78028	1.74998e-05	0.000202553	0.000138948	2082	tags=28%, list=15%, signal=24%	FUT8/SPAG16/KDSR/ZNF345/DGKE/CASK/KLHL36/OGT/MTPAP/PSIP1/SLC20A1/JRK/CROT/HAPLN3/IL10RA/SATB1/AKAP1/HNRNPU/TRRAP/FOXK1/ARHGAP5/LYRM7/GUSBP4/STAP1/RPSA/SPIN3/ZBTB5/RAI1/PLCH2/SH3YL1/PYROXD2/MICAL3/MDC1/SLC7A6/TTC3/COL4A4/GOLGA2P5/MDN1/DOCK10/INPP4B/TRAF5/LEF1/NELL2/IL7R/GATA3/IL2RB
GSE24142_EARLY_THYMIC_PROGENITOR_VS_DN3_THYMOCYTE_UP	GSE24142_EARLY_THYMIC_PROGENITOR_VS_DN3_THYMOCYTE_UP	162	0.430248	1.79352	1.7503e-05	0.000202553	0.000138948	2992	tags=43%, list=22%, signal=34%	CLEC4D/MPO/ACSL1/CKAP4/IL4R/LTF/MGST1/GGH/RAB32/FES/LTB4R/GNA15/CEBPB/IER3/SERPINB1/ACVR1B/PLA2G4A/WDFY3/HBEGF/AQP9/GP9/SPI1/HHEX/PCTP/HCK/CD151/S100A6/ANXA1/IL10RB/FCGR2A/TYROBP/FFAR2/GSN/PRCP/RAB31/NCF1/TNFSF14/ST3GAL2/TNIP2/PLXNC1/MANBA/RNF149/SPTLC2/CD68/CYFIP1/P2RX4/SELENBP1/STAU2/TMEM205/ECI1/TSPAN4/PLA2G15/S100A4/RRAS/C11orf54/CNN2/HSD17B11/SIRPA/SPNS2/CD33/CEACAM21/LACTB/LITAF/LRRK1/NEK6/…
GSE39820_CTRL_VS_IL1B_IL6_IL23A_CD4_TCELL_UP	GSE39820_CTRL_VS_IL1B_IL6_IL23A_CD4_TCELL_UP	169	-0.374404	-1.77766	1.7862e-05	0.000206218	0.000141462	3768	tags=49%, list=27%, signal=36%	IL6ST/ARAP2/SERPINE2/MTDH/ZSCAN21/SERPINB9/NAA50/XPO7/BEND3/CRIM1/PRKAG2/LCP2/RCSD1/TARDBP/IMPDH2/GPR34/NDUFAF4/RRM1/POLE/RPIA/QSER1/TEX10/PTER/TLK1/IPO11/SIMC1/ATXN7L3B/ANKRD44/PHLDA1/TSPAN13/SNX9/SEMA4C/STARD4/KNOP1/SLC23A2/HPS4/DROSHA/TTC27/TCF20/ACSL5/ELAVL1/FOXN3/WEE1/WDR75/PARP12/PTPRS/RBBP7/CHD3/LIG1/PHF14/ERMP1/CD2AP/DUSP5/ITGB1/FOXK1/BAZ1B/ELP2/FAM111A/MGAT4A/ZNF280B/PDCD4/ITPR1/ARHGEF3/…
GSE3920_IFNA_VS_IFNB_TREATED_ENDOTHELIAL_CELL_DN	GSE3920_IFNA_VS_IFNB_TREATED_ENDOTHELIAL_CELL_DN	134	-0.402487	-1.85356	1.83031e-05	0.00021081	0.000144612	1976	tags=33%, list=14%, signal=28%	MAP4K5/ELAVL1/ITM2C/ADD2/LZTFL1/APOBEC2/CMKLR1/GNPTAB/IL10RA/ZBTB38/OSGEPL1/TRPC1/LLGL2/HRH4/RPTOR/GPM6B/PTGER4/FOXP1/SYNJ2/PTPN13/ITPR1/ITM2A/JADE2/FYN/SLAMF7/MYO1D/ZBTB25/NKG7/SAMD3/GZMB/CLEC2D/GZMK/SYTL2/SRGAP3/PRR5L/TIGIT/KLRG1/CX3CR1/GZMA/GPR174/EOMES/DTHD1/CCR3/IKZF3
GSE7509_DC_VS_MONOCYTE_DN	GSE7509_DC_VS_MONOCYTE_DN	164	0.441165	1.84088	1.84241e-05	0.000211703	0.000145225	1978	tags=27%, list=14%, signal=24%	HP/FCGR1A/SLPI/TSPO/S100A8/MARCO/ACSL1/TPST1/STAB1/OLR1/FLOT2/CR1L/TXN/ETS2/CLEC4E/RAP1GAP/FSTL3/CD14/FPR1/FPR2/TSEN34/ACAA1/RGS14/GLRX/AQP9/CASP4/SPI1/FGR/HCK/ZNHIT1/RAB33B/GMFG/CCRL2/PRELID1/ABHD16A/SNX10/IFI35/ENO1/LPCAT3/NFKBIA/TK2/TNF/ANXA2/SRXN1/KIAA2013
GSE21546_SAP1A_KO_VS_SAP1A_KO_AND_ELK1_KO_ANTI_CD3_STIM_DP_THYMOCYTES_DN	GSE21546_SAP1A_KO_VS_SAP1A_KO_AND_ELK1_KO_ANTI_CD3_STIM_DP_THYMOCYTES_DN	166	0.431457	1.80178	1.84995e-05	0.000212069	0.000145476	3173	tags=40%, list=23%, signal=31%	ZNF608/FUT7/ELANE/SOCS3/CKAP4/LRG1/SLC26A6/CDS1/CYBA/PPP1R3D/MSRB1/DGAT2/ACVR1B/ARID5A/B4GALT5/MSRA/RAB34/RNASE4/BCL6/GADD45B/CCR2/PSTPIP1/MGST2/PXYLP1/PAM/SH3BP5/CDK14/AMN1/FAH/PGK1/PADI2/PGAM1/TLR4/HIP1/MBOAT1/PTPN22/ENO1/EDEM2/GM2A/TFEC/SMAD1/CCR1/EBPL/ALAS1/VAV1/MICU1/FBP1/NPL/VIM/CORO1A/KIFC3/CMTM7/LAMTOR4/NCF2/RAB3D/LY86/ICAM1/PPT1/TMED3/LITAF/TMEM141/FKBP1A/TTC39A/SMPDL3B/MITF/MYO1G/CORO2A
GSE17301_IFNA2_VS_IFNA2_AND_ACD3_ACD28_STIM_CD8_TCELL_UP	GSE17301_IFNA2_VS_IFNA2_AND_ACD3_ACD28_STIM_CD8_TCELL_UP	183	-0.359246	-1.72705	1.88586e-05	0.000215679	0.000147952	2280	tags=32%, list=17%, signal=27%	CCDC25/PITPNC1/ZNF623/TRAK2/FUT8/OSBP/KDSR/TTC17/SLC25A15/TCF20/KLHL36/KLHDC4/QRSL1/TRAM2/ST3GAL5/RALGAPA1/URGCP/SEC31B/ARMCX2/ZNF329/NT5E/MSANTD2/MTERF4/FYCO1/TTN/PLXDC1/NPAT/PCYOX1L/ARHGAP17/OTUD4/SMAD7/WIPF1/MGAT4A/CCL5/TRIM32/DDX60/FKTN/SYNJ2BP/SERINC5/BTN3A3/LPIN1/S1PR1/SLC7A6/USP18/IFIT1/PASK/MTUS1/BTN3A1/CCDC88C/RNF144A/OPTN/LRBA/GZMK/KLRC3/PTPN4/STAT4/GPRASP1/TXK/NELL2
GSE41176_WT_VS_TAK1_KO_ANTI_IGM_STIM_BCELL_3H_DN	GSE41176_WT_VS_TAK1_KO_ANTI_IGM_STIM_BCELL_3H_DN	180	0.427809	1.80488	1.92339e-05	0.000219456	0.000150543	2273	tags=30%, list=16%, signal=25%	UPP1/S100P/CYP1B1/OSM/CAPG/S100A9/MGAM/BCAT1/CEBPB/CD63/BATF/CYBA/GBA/CTSD/ALOX5AP/UBE2J1/S100A11/RENBP/RRAGD/GLA/IL1RN/CSF2RA/HK2/GRN/CCRL2/DUSP3/CSTB/HIP1/SERPINA1/TNFSF14/RGL1/WDR18/LTBR/TFEC/COMT/GSTO1/BCAP31/MRPL12/TNFRSF8/CCR1/JMJD6/ANXA2/ATP6V1F/IGSF6/LHFPL2/GSR/AK4/RAB13/ATP6AP1/LSP1/ST3GAL6/RAD23B/MYDGF/PPIB
GSE3982_MAST_CELL_VS_NKCELL_DN	GSE3982_MAST_CELL_VS_NKCELL_DN	140	-0.391419	-1.81907	1.95819e-05	0.000222905	0.000152909	2158	tags=33%, list=16%, signal=28%	CAPN2/FAM53B/CD79B/PPARA/UCP2/DIDO1/HDAC9/PML/SDAD1/YPEL1/UBIAD1/LIPE/ITPKB/ARMCX2/CD72/L2HGDH/SIT1/GPM6B/GIMAP6/F2R/SYNGR1/SYNE2/SUPT3H/TMEM204/PPP3CC/CEMIP/CACNA2D2/PIGL/FYN/CTSW/NKG7/OAS3/TRAF1/KCNA3/SIDT1/PRR5L/SH2D1A/KLRB1/STAT4/EVL/ITK/TXK/SPOCK2/SKAP1/SMPD3/RORA
GSE14415_INDUCED_VS_NATURAL_TREG_DN	GSE14415_INDUCED_VS_NATURAL_TREG_DN	148	0.446071	1.83567	1.9939e-05	0.00022644	0.000155334	2992	tags=38%, list=22%, signal=30%	MMP8/MPO/CAPG/LMNB1/NEIL3/CDC25C/DLGAP5/NR1I3/ITGA1/FPR1/DEPDC1B/KIF15/IFITM1/BUB1B/ADAP1/TPX2/NCAPG/TOP2A/KIF14/ECT2/BUB1/COX5B/KIF23/VCAN/HK2/CD274/TIPIN/FKBP8/CLEC12A/CHMP2A/ASPM/GLIPR2/TTK/PRDX3/CCNB2/BRCA1/PMF1/TPI1/NRM/LGALS3/P2RY13/EZH2/ZNF106/CORO1A/MKI67/ARHGAP19/TTC9C/NOL12/NUDT1/CCS/MS4A3/PSMD8/TACC3/PTPN6/ALDOA/SKAP2
GSE37605_FOXP3_FUSION_GFP_VS_IRES_GFP_TREG_NOD_DN	GSE37605_FOXP3_FUSION_GFP_VS_IRES_GFP_TREG_NOD_DN	127	-0.41204	-1.88311	1.99878e-05	0.000226466	0.000155352	2426	tags=39%, list=18%, signal=32%	SRCAP/GOLM1/ANAPC5/CACNB1/ENTPD5/PITPNC1/CAPN2/PACS1/PPP1R12B/LPP/GABBR1/KLF3/TTC17/DIDO1/SETX/CDC14B/ATP2B1/SMCHD1/SRSF11/MARS2/TCL1A/AVEN/IL9R/IKZF1/TXNIP/CRY1/HRH4/RPL12/SYNE2/SLC4A7/MFHAS1/S1PR1/FILIP1L/SPN/ADAM12/OSBPL3/PRKCQ/CACNA1I/DOCK10/AHNAK/THEMIS/TNIK/NLRC3/CAMK4/TXK/ARL4C/AXIN2/BCL9L/TGFBR3
GSE3039_NKT_CELL_VS_B1_BCELL_UP	GSE3039_NKT_CELL_VS_B1_BCELL_UP	149	0.440857	1.81608	2.0242e-05	0.000228815	0.000156963	3237	tags=39%, list=23%, signal=30%	GPR27/OLFM4/S100A8/ABCA13/IL18R1/CKAP4/LRG1/CEBPD/CKLF/B3GNT8/OPRL1/PLD1/TBKBP1/TUBA4A/S100A6/VRK1/VCAN/KCTD11/SEMA4B/ZNHIT1/TMEM234/C1GALT1C1/TFEB/CDC42EP3/TENM1/TFEC/JAK2/SLC25A20/MED11/TMUB2/PQBP1/SNX11/KIAA2013/RASGRP4/INPP5A/FIS1/USF1/CANT1/BIN3/LAMTOR4/ADAM19/LYPLA2/MON1A/RTN3/ATP6V0A1/C1orf56/TMCO6/TSC22D4/PDE1B/PRAM1/WDR83OS/RNF24/CCND3/ITPRIP/TRADD/TXNL4B/CORO2A/ZSWIM8
GSE10239_NAIVE_VS_DAY4.5_EFF_CD8_TCELL_UP	GSE10239_NAIVE_VS_DAY4.5_EFF_CD8_TCELL_UP	174	-0.366772	-1.75444	2.05296e-05	0.000231512	0.000158813	2349	tags=30%, list=17%, signal=26%	PIM2/CDIP1/RBM6/RHOBTB2/SLC14A1/RPL37A/RPL13/RPLP0/GPHN/DUSP2/CCR9/MTURN/RPL17/NR2C1/RPS21/RPS3/CXXC5/ACSS1/RPS7/ABHD15/IRF2BP2/RPS15A/BTG1/SATB1/ST8SIA1/NCOA4/MTERF4/RPL32/BACE1/RNF213/RPL38/RPL26/RPS14/ARRB1/RPL27A/RPL11/EEF1B2/RPS18/RPL22/RPLP2/JADE2/RPL19/BTBD11/SCML4/SRRM2/ZBTB4/SH3PXD2A/CD6/CNR2/CD247/EVL/BACH2/ADGRG5
GSE37416_CTRL_VS_12H_F_TULARENSIS_LVS_NEUTROPHIL_DN	GSE37416_CTRL_VS_12H_F_TULARENSIS_LVS_NEUTROPHIL_DN	170	0.422899	1.77647	2.05757e-05	0.000231512	0.000158813	3155	tags=38%, list=23%, signal=29%	CYSTM1/EXOSC4/FFAR3/OSM/BCL2A1/GNA15/CEBPB/GRAMD1A/GRINA/TMEM91/B4GALT5/CCIN/SAP30/RNF181/SERTAD3/TBC1D2/PHC2/IFNGR2/HK2/KCTD11/CSRNP1/GUK1/G0S2/NARF/DUSP3/C4orf3/ENO1/HPCAL1/ADAM17/GYS1/TNFRSF8/CYC1/DDIT3/JMJD6/ZC3H12A/VPS18/KDM4B/TPI1/PKM/PHF21A/MEA1/NFKBIZ/DDX41/RELT/ATG9A/SBF2/CHMP4B/PER1/MAP2K3/PRICKLE3/UGP2/MAP2K1/FKBP15/ICAM1/P4HB/AMPD3/ALDOA/NTMT1/GPAT4/PPP1R15A/PSMA6/SLC43A3/NINJ1/OXSR1
GSE28726_ACT_CD4_TCELL_VS_ACT_NKTCELL_DN	GSE28726_ACT_CD4_TCELL_VS_ACT_NKTCELL_DN	182	-0.362925	-1.74559	2.09034e-05	0.000234658	0.000160971	2973	tags=37%, list=22%, signal=29%	TPM2/KDM3A/TERF1/SF3A1/CYTH1/CALM1/TLK1/RNF44/BTG2/ARHGEF18/SRSF5/RPL29/ADA/PAN2/PDE4B/ATXN7L3B/SARAF/BCLAF1/MAN2A1/DDX5/RPL37A/CDC14A/JAK1/RGS1/TRAM2/RPS29/KAT7/ITPKB/SEC31B/CHD3/BTG1/THUMPD1/SATB1/NFATC2IP/PGRMC2/SRSF6/CYLD/TXNIP/RPL31/EIF3A/RPL38/ZNF101/RFX5/HNRNPDL/SGK1/DGKA/ITGA6/SERINC5/SH3YL1/TPT1/HNRNPH1/JADE2/S1PR1/SLC7A6/ZAP70/RPS27/PRKCQ/MID2/MAL/BCL11A/IL11RA/HEG1/AUTS2/TRIB2/ABLIM1/F…
GSE3982_DC_VS_TH1_UP	GSE3982_DC_VS_TH1_UP	163	0.433633	1.81015	2.09933e-05	0.000235125	0.000161292	2760	tags=34%, list=20%, signal=28%	PGLYRP1/SLC22A4/CAPG/MERTK/CFD/TGFA/PLAU/C1QA/CR1/TBC1D8/DRAM1/DNASE1L1/GAS7/LYL1/ARHGEF40/RENBP/SCPEP1/BCL6/SLC15A3/STEAP3/FRAT2/UBAP1/SPI1/TLR2/CD36/FGR/ANXA1/CTSL/SPINT2/DSC2/LRRFIP2/CSTB/PDGFC/HPCAL1/C11orf71/SPRED2/KYNU/LILRA2/BLVRA/THBD/IGSF6/ADORA2B/CAPN3/ANPEP/ZNF804A/NPL/ALCAM/NPC2/SLC27A3/CD1D/IL18/GAS2L1/ADAP2/GNAQ/TSG101/RHEB
GSE11057_NAIVE_VS_MEMORY_CD4_TCELL_UP	GSE11057_NAIVE_VS_MEMORY_CD4_TCELL_UP	142	-0.388095	-1.79957	2.11855e-05	0.000236733	0.000162395	3552	tags=51%, list=26%, signal=38%	TGFBR2/MEST/KCNQ5/TAF4B/ADGRA3/KLHL24/PLAG1/BNIP3L/ENGASE/ADGRL1/TOM1L2/HSF2/SERTAD2/CEP41/HEMGN/PKIG/CHML/ZNF662/RGS10/SLC11A2/CHI3L2/LMLN/PLA2G12A/TTC28/TBC1D32/EXPH5/SNX9/SETD1B/TMEM198B/RAPGEF6/ALG10B/TUG1/PIK3IP1/PITPNM2/GAL3ST4/ARMCX2/ZNF506/SATB1/ZNF546/SFXN2/NBEA/SCAI/ZNF563/SCML1/PDE7A/ZNF780B/STAP1/DSC1/TMEM220/ITGA6/APBA2/DNHD1/IGIP/SNPH/SFMBT2/ZC4H2/CHMP7/PIGL/APBB1/USP44/MAML2/TMEM26…
GSE3982_MAC_VS_TH1_UP	GSE3982_MAC_VS_TH1_UP	161	0.434772	1.80857	2.1635e-05	0.000241203	0.000165461	2766	tags=34%, list=20%, signal=28%	HP/VNN1/HTRA1/RNASE2/CEBPA/PLAU/HOMER3/ARHGAP24/ENTPD7/NFE2/GCA/DRAM1/CD14/TUBA1A/KIF1B/ARHGEF17/YIPF1/RABGEF1/SLC25A24/UBE2D1/SCPEP1/AP3S1/UBXN2B/FCN1/WSB1/HMOX1/TLR4/SLC2A5/CREG1/CTSH/PGLS/C11orf71/LTBR/FOLR2/ANXA4/CD68/FAM131A/REPS2/CYFIP1/SOS2/TPK1/METTL22/VAV3/CLIC2/P2RY13/VAT1/IFNAR1/TVP23B/PLEKHO2/HSD17B11/COMMD8/GNAQ/AGO4/RHEB/TNFRSF1A
GSE7852_THYMUS_VS_FAT_TREG_UP	GSE7852_THYMUS_VS_FAT_TREG_UP	184	-0.356453	-1.71356	2.17179e-05	0.000241574	0.000165716	3657	tags=41%, list=27%, signal=31%	ZNF512/WDR73/RMDN1/RTP4/TXNDC15/CHCHD10/KLHDC2/PNISR/ANKMY2/DTX3L/UFM1/BRD7/ADH5/ARMC1/GATAD1/BRMS1L/SEC23IP/HCFC2/ADGRL1/AP3M1/ASXL1/USP40/NANP/GOSR2/CEP68/TP53RK/DCK/TADA1/ABCG1/ZNF43/SEPHS1/BDH1/GUF1/POLR2D/TTC28/DIMT1/CDC16/NUBPL/KIAA1143/PPIA/DCUN1D5/N4BP2/PDCD7/ATP6V0A2/PSMG4/MPHOSPH8/ZNF329/JARID2/SMARCAD1/CHAMP1/ICE2/BTLA/LUC7L3/SPICE1/SCAI/PTCD3/DPH6/ZBTB9/FKTN/ZBTB5/CCR6/CD47/PHF10/TMEM…
GSE17580_UNINFECTED_VS_S_MANSONI_INF_TREG_UP	GSE17580_UNINFECTED_VS_S_MANSONI_INF_TREG_UP	166	-0.369131	-1.75909	2.25085e-05	0.000249798	0.000171357	2670	tags=29%, list=19%, signal=24%	GIMAP4/PDS5A/CCNL2/CDK12/SH2B3/AKAP9/SPIB/CCDC6/DUSP2/ASH1L/MADD/EIF3E/CD19/IFT172/DGCR8/BRWD1/BIN1/BTG1/ICE2/SFXN2/RAD51D/FCER2/EEF1G/ZNF235/RABGAP1L/IFIT2/CD22/ZBTB20/TRIM44/SLC9B2/PURA/RPGRIP1/ALS2CL/ITM2A/S1PR1/OAS2/RPL5/MALAT1/CR2/PLEKHA1/MDN1/SMAD3/CCR7/MS4A1/BCL2/BACH2/RASGRP1/IKZF2
GSE32423_IL7_VS_IL7_IL4_MEMORY_CD8_TCELL_UP	GSE32423_IL7_VS_IL7_IL4_MEMORY_CD8_TCELL_UP	169	-0.371956	-1.76603	2.26439e-05	0.00025073	0.000171996	2615	tags=31%, list=19%, signal=25%	SRSF5/RUNX2/YBX1/TPCN1/RECK/TAF1A/TTC28/NAE1/MAN2A1/UAP1/ZNF318/SF1/DDX55/CEP95/MTURN/MADD/SDAD1/NEAT1/PIEZO1/ZDHHC23/CXXC5/CDC14B/MALT1/MICALL1/NCAPD3/BIVM/VPS13A/CDC42SE2/RPS6KA5/EEF1G/GGA2/DTX4/TAGAP/ZNF251/ZBTB20/DIP2A/LDLRAP1/ARHGEF3/C12orf75/ABI2/JADE2/FAM117B/UTRN/PTPRK/CEP78/RNF144A/ANKH/THEMIS/ATP8B2/CDC25B/PTCH1/RORA
GSE27786_LIN_NEG_VS_MONO_MAC_UP	GSE27786_LIN_NEG_VS_MONO_MAC_UP	175	-0.365918	-1.75028	2.29217e-05	0.00025323	0.000173711	3529	tags=42%, list=26%, signal=32%	DTYMK/DNAJA4/EIF2D/PI4K2B/RMND1/KLHDC2/LTV1/DRG2/INSIG1/SNHG6/ETNK1/GTF3C4/LIAS/PRPF19/RGS12/PIAS2/BLK/POU2AF1/POLE/TCF12/HMGN3/TRMT10B/TEX10/SUPV3L1/IPO11/SMARCD1/ITFG2/BTG3/GNPDA2/ECI2/DDX46/DNAJC21/GOLM1/NONO/BCLAF1/REPIN1/HAUS3/HMG20A/MCM7/OTULIN/CHD9/SRSF7/TTC27/LCMT2/ARID1B/TDP1/NCBP2/MCM3/RNMT/CEP290/GCN1/ORC4/THNSL1/NOC3L/RPL24/HNRNPU/EARS2/ENG/TRRAP/PRR3/WDR77/PAQR8/MTAP/SLC29A1/PRKCA/UT…
GSE1925_CTRL_VS_IFNG_PRIMED_MACROPHAGE_3H_IFNG_STIM_UP	GSE1925_CTRL_VS_IFNG_PRIMED_MACROPHAGE_3H_IFNG_STIM_UP	159	-0.37186	-1.76886	2.3619e-05	0.000260344	0.000178591	2641	tags=31%, list=19%, signal=25%	GAS5/RPS2/RGS10/UBTF/LETMD1/SARAF/FBL/NACA/RAPGEF6/RPLP0/CEP95/MADD/TOMM20/INPP5B/MRPS9/RPS3/USPL1/ZBTB42/HERC2/NFX1/NUP205/PCMTD2/URI1/RPL12/MSI2/RBMX/MFSD6/RPL30/STAT1/HUWE1/HEATR1/CNOT6L/ZNHIT6/RPL22/UTP20/USP24/IFIT1/COL4A4/DDHD1/PARP14/UTRN/TRAF1/RPL3/SLAMF6/CBLB/TRAF5/SIDT1/EDAR/TCF7
GSE29615_CTRL_VS_DAY3_LAIV_IFLU_VACCINE_PBMC_DN	GSE29615_CTRL_VS_DAY3_LAIV_IFLU_VACCINE_PBMC_DN	118	-0.413297	-1.86556	2.40187e-05	0.000264151	0.000181203	3501	tags=38%, list=25%, signal=29%	LINC00894/LNPEP/SETD5/PROCA1/MRPS18B/MAVS/MON2/PTCD2/FLJ13224/SRSF1/DDX17/C6orf62/MACF1/PCYOX1/DNAJC24/ANGEL2/LARP1/ALG10B/ELAVL1/LPXN/FTO/GCFC2/CASP6/STYX/CEP290/BBS2/PREPL/IPO9/CEP126/SF3B3/DDX60/OXCT1/SYNRG/SLC7A1/RPGRIP1L/ZMYND11/SLAMF6/PRKACB/CLEC2D/ST6GAL1/ANKS6/TRAF5/ITK/ABLIM1/RASGRP1
GSE24142_DN2_VS_DN3_THYMOCYTE_ADULT_DN	GSE24142_DN2_VS_DN3_THYMOCYTE_ADULT_DN	170	-0.368693	-1.75878	2.41354e-05	0.000264837	0.000181674	3286	tags=42%, list=24%, signal=32%	BNIP3L/GID4/C19orf48/PNO1/ITPR2/KDM3A/NDUFAF4/ZMAT3/CS/MTERF3/N4BP2L1/STT3B/SPRY1/PDE12/NAB2/DHX57/SIMC1/ID3/RGS10/YTHDC1/SLC35D1/NAF1/AKAP9/TMEM50B/TIMM9/RSL1D1/SPIB/MTHFD1/PHLDA1/U2SURP/KLHL42/ZNF14/RAPGEF6/GPHN/NUP88/CCR9/EGR1/ZNF451/ICE1/HERC1/CREBZF/GSPT1/PPARGC1B/SATB1/AKAP1/EIF2AK3/SFXN2/PLXDC1/URI1/EPB41L4A/SIT1/ABCE1/TPP2/PKD1/HUWE1/MGA/DGKA/PURA/RRAS2/TSHZ2/NKTR/CD3D/PLD4/LCK/SLAMF6/SH2…
GSE360_T_GONDII_VS_B_MALAYI_HIGH_DOSE_MAC_DN	GSE360_T_GONDII_VS_B_MALAYI_HIGH_DOSE_MAC_DN	165	0.431125	1.79956	2.42159e-05	0.000265123	0.00018187	2674	tags=36%, list=19%, signal=29%	S100P/TNFAIP6/SCN9A/CFD/STAB1/SCN1B/VSIG4/BST1/FLOT2/CYBA/GAS6/GAS7/SMARCD3/NCF4/NDUFS7/IFITM1/DOK1/IRF7/PSMD9/B3GALT4/CLTB/VAMP5/PRKCD/FCN1/NEU1/MLX/CHMP2A/PRCP/STXBP2/TNFSF14/PSMD4/ALDH3B1/RGL1/TLR1/PSMB5/EHD1/NDUFAF1/LILRA2/TPD52L2/BLVRA/CYFIP1/FSCN1/CYB5R1/TNF/CLK3/FZD2/LTA4H/SIPA1/TSPAN4/MED8/RHBDD3/CCDC22/RAE1/COX7A2L/ABCA2/PPM1H/IL18/AIF1/LY86
GSE12003_MIR223_KO_VS_WT_BM_PROGENITOR_4D_CULTURE_UP	GSE12003_MIR223_KO_VS_WT_BM_PROGENITOR_4D_CULTURE_UP	166	-0.36779	-1.75269	2.45664e-05	0.000268093	0.000183907	2703	tags=33%, list=20%, signal=26%	FUBP1/ID3/RCN2/IFT80/PCID2/SMC5/TMEM168/YTHDC1/SLC35D1/MCM3AP/RBM6/PRPF4B/ETAA1/SF1/RAPGEF6/KLF3/JAK1/TRIM59/KAT7/GLG1/HERC1/BRWD1/DPH2/HNRNPA2B1/NFX1/TKTL1/CROT/ORC4/SATB1/FOXO1/TRRAP/PCMTD2/CD7/IPO9/SESN3/MYCBP2/IRF4/ITM2A/USP24/IFNG/TTC3/AAK1/SYTL2/SH2D1A/KLRG1/CAMK4/ITK/TXK/TBX21/KMT2A/BACH2/CD28/LEF1/BCL9L
GSE36476_CTRL_VS_TSST_ACT_40H_MEMORY_CD4_TCELL_YOUNG_DN	GSE36476_CTRL_VS_TSST_ACT_40H_MEMORY_CD4_TCELL_YOUNG_DN	166	0.429152	1.79216	2.45972e-05	0.000268093	0.000183907	3287	tags=39%, list=24%, signal=30%	EXOSC4/IL1R2/CDC25C/AIM2/TXN/CDKN3/SRPK1/BATF/GBAP1/NUSAP1/DTL/TYMP/IL1R1/TPX2/NCAPG/TOP2A/ALDH2/CCNB1/KIF23/GALE/HMBS/FAH/RBBP8/IFI30/ASPM/CDC20/PGAM1/TALDO1/MCM10/CTNNA1/POLE2/ZNF282/SPRED2/KIF20A/CENPE/CCNB2/ALAS1/BRCA1/HPRT1/TPI1/UBE2C/CENPU/CLIC2/TK1/TUBA1C/FIBP/THOC6/CKS2/TUBA1B/GCNT1/TIMM13/MKI67/GMPPB/SPATA5L1/TTI2/RACGAP1/CISD1/ZWILCH/SLC6A12/KIF11/SLC43A3/CCDC51/CCNE2/NCAPH
GSE17974_CTRL_VS_ACT_IL4_AND_ANTI_IL12_24H_CD4_TCELL_UP	GSE17974_CTRL_VS_ACT_IL4_AND_ANTI_IL12_24H_CD4_TCELL_UP	168	-0.363843	-1.7297	2.49274e-05	0.000271086	0.00018596	1619	tags=29%, list=12%, signal=26%	ST3GAL5/NLRP1/ITPKB/GNPTAB/IRF2BP2/FAM117A/ZNF329/GSE1/TXNIP/TTN/FAM214A/TSC22D1/ZNF805/PLCXD2/ZNF101/SYNM/SPTBN1/ZNF10/HABP4/MGAT4A/PTPN13/SGK1/BAG3/ITGA6/PPP3CC/CD4/PTPRM/MAML2/EPHA4/AQP3/PASK/ZBTB4/ITGA4/PLEKHA1/ZXDB/JMY/PTGS2/KCNA3/IL11RA/HEG1/TRIB2/AMOT/TOX/TXK/CCDC141/BACH2/AK5/IL7R
GSE1791_CTRL_VS_NEUROMEDINU_IN_T_CELL_LINE_6H_UP	GSE1791_CTRL_VS_NEUROMEDINU_IN_T_CELL_LINE_6H_UP	176	0.417054	1.75426	2.55961e-05	0.000277737	0.000190523	2068	tags=27%, list=15%, signal=23%	SEMA6B/HTRA1/CLEC5A/ADM/FCAR/BCL2A1/MGAM/SLC2A3/CARD16/METTL9/BST1/PINK1/BCAT1/LTB4R/SLC11A1/CEBPB/KREMEN1/CARD6/NEDD4/ACVR1B/MAFG/ALOX5AP/MCTP1/EAF2/ATP8B4/PELO/PCTP/ACSL4/PHC2/SH3BP5/VCAN/HK2/CHIC2/FBXL5/LAT2/SH3GLB1/CHMP5/CHMP2B/TM6SF1/PLAUR/TRIM21/SPTLC2/TRPS1/SERPINB8/KIF13A/SPATA6/VAV3/HSPBAP1
GSE30962_ACUTE_VS_CHRONIC_LCMV_PRIMARY_INF_CD8_TCELL_UP	GSE30962_ACUTE_VS_CHRONIC_LCMV_PRIMARY_INF_CD8_TCELL_UP	172	-0.366224	-1.74761	2.58776e-05	0.000280168	0.00019219	1716	tags=25%, list=12%, signal=22%	KLF3/KRI1/JAK1/FAM78A/ACSS1/BRWD1/SLC20A1/RAP2A/STX17/TTC39C/YES1/TKTL1/FAM117A/NOD1/ST8SIA1/PRKX/AP3M2/TXNIP/PCMTD2/ZBTB9/SGK1/LIMD1/MAML2/HOPX/LCK/NR1D2/SMAD3/SBK1/IL11RA/S1PR5/KLRG1/NCALD/PLCG1/CX3CR1/GZMA/C1orf21/EVL/CD96/TBX21/RASGRP1/ARL4C/BCL9L/BCL11B
GSE29617_DAY3_VS_DAY7_TIV_FLU_VACCINE_PBMC_2008_DN	GSE29617_DAY3_VS_DAY7_TIV_FLU_VACCINE_PBMC_2008_DN	151	-0.387506	-1.82582	2.68444e-05	0.000289991	0.000198929	3911	tags=53%, list=28%, signal=38%	DDX51/PART1/C11orf80/GTF3C2/SLC25A45/SLC1A4/LUC7L2/GON4L/GTF3C4/RBM34/ZNF7/HMGXB3/EDEM1/FOXJ3/CXorf65/ENTPD4/SSR3/ASXL1/POU2AF1/MTERF3/ING5/SNRNP200/SRSF1/FKBP11/NSUN5P1/HECTD1/ITFG2/VAMP1/CD38/CCNL2/PAN2/NPHP3/HSP90B1/MEN1/BTAF1/ZNF500/MCM7/USP45/ITM2C/MPHOSPH9/OGT/PKD1P1/TRIM66/NOL4L/HERC2/CREBZF/TUBGCP5/QSOX2/CABIN1/ZNF506/HAPLN3/EIF2AK3/TMEM63A/DENND5B/ZNF891/MSI2/LTBP3/PTCD3/KLHL14/ZNF529/ZB…
GSE27786_BCELL_VS_NEUTROPHIL_UP	GSE27786_BCELL_VS_NEUTROPHIL_UP	188	-0.358784	-1.73614	2.69779e-05	0.000290788	0.000199475	3913	tags=44%, list=28%, signal=32%	GOLPH3L/MCCC1/TRAF3IP2/DRG2/ERCC6L/TASP1/ZNF24/TRIM28/JMJD4/EIF2B3/CC2D1B/PARP2/MRS2/CCT6A/CBX6/ARF6/SLC22A5/MAVS/GPX7/SETD2/FUBP3/PHF20/ZNF655/DAG1/SF3A1/ALS2/USP34/CDK4/GNPDA2/TRAF3IP1/SULF2/NUP43/VPS41/RBM12/ANAPC16/RABEP1/TAF15/PUS1/SOCS7/DNAJC24/NKRF/COX10/OSBP/LUC7L/DDX55/DUSP2/ZNF383/RBAK/NOL8/MBNL1/SGCB/IFT172/PIK3IP1/CREBZF/SRSF11/MARS2/ZNF329/PPARGC1B/ST13/NOC3L/KANSL3/SRSF6/ZNF266/LUC7…
GSE24142_EARLY_THYMIC_PROGENITOR_VS_DN2_THYMOCYTE_DN	GSE24142_EARLY_THYMIC_PROGENITOR_VS_DN2_THYMOCYTE_DN	146	-0.383879	-1.79046	2.70708e-05	0.000291146	0.000199721	3120	tags=45%, list=23%, signal=35%	BHLHE40/POU2AF1/TMEM120B/TCF12/NEU3/IL17RB/TNFAIP8L1/ATP8A1/SEMA7A/SLA2/AHI1/HAUS5/IFT80/CTLA4/ADA/MGAT5/SLC35D1/ANGPTL2/TMEM50B/ENTPD5/PLA2G12A/SPIB/DGKE/LPXN/ITM2C/CASP6/TKTL1/RTKN2/METTL8/LIG1/IL2RA/SIT1/AGFG2/GRAP2/DENND2D/TCOF1/LAT/PRKCA/DGKA/MBNL3/PMEPA1/GFI1/MLLT3/CD3D/RHOH/PLD4/LCK/TRAT1/MCOLN2/SLAMF6/SLAMF1/SH2D2A/DPP4/SH2D1A/CD3G/MS4A1/CD247/ITK/BCL2/CDC25B/CD28/AXIN2/IL7R/CD3E/BCL11B
GSE1460_CD4_THYMOCYTE_VS_NAIVE_CD4_TCELL_ADULT_BLOOD_DN	GSE1460_CD4_THYMOCYTE_VS_NAIVE_CD4_TCELL_ADULT_BLOOD_DN	163	-0.370087	-1.75889	2.72342e-05	0.000292258	0.000200484	1733	tags=29%, list=13%, signal=26%	RPL41/CDC14B/PIK3IP1/NLRP1/ENDOD1/PPIP5K1/HEMK1/FAM117A/MPHOSPH8/NOD1/ST13/ZNF23/RPL32/ZNF331/RPL10/CREB3L2/HABP4/ARHGEF10/C3orf18/RPL27A/PRKCA/TMEM204/NOL9/LDLRAP1/PPP3CC/MORC2/PDE4DIP/SNPH/HLCS/BTN3A3/ZNF204P/APOL3/RPL19/CTSF/LRIG1/PASK/PLEKHA1/RPS6/CCDC88C/NAP1L2/AAK1/AHNAK/TBC1D4/DOCK9/STAT4/NR3C2/NELL2
GSE36826_WT_VS_IL1R_KO_SKIN_STAPH_AUREUS_INF_DN	GSE36826_WT_VS_IL1R_KO_SKIN_STAPH_AUREUS_INF_DN	162	0.425952	1.77561	2.79531e-05	0.000299313	0.000205323	2633	tags=38%, list=19%, signal=31%	SOCS3/PLSCR1/TNFAIP6/FCGR1B/CFD/SCN1B/DYNLT1/BATF/BASP1/CD59/DRAM1/FSTL3/PLD1/ERLIN1/ARID5A/VPS9D1/IFITM1/LDHA/HSPA2/IFITM2/FZD5/MYO10/GADD45B/STEAP3/PAM/POMP/LIMK2/CNTLN/C1R/DSC2/UNC13B/SLC31A2/C1GALT1C1/SNX10/B3GNT2/TMEM132A/LAMC1/ELMO2/PLTP/ATOX1/FOLR2/TRIM21/SECTM1/BLVRA/FSCN1/KIAA0040/TNF/MMP25/PLGRKT/IGFBP7/AK4/SLC25A28/SRI/STOML1/RBMS1/TDRD7/TGM2/JUN/ADAM19/LRP10/UGP2
GSE30083_SP1_VS_SP4_THYMOCYTE_DN	GSE30083_SP1_VS_SP4_THYMOCYTE_DN	167	-0.36947	-1.75915	2.81918e-05	0.000301207	0.000206623	1716	tags=26%, list=12%, signal=23%	FAM78A/SCFD2/CREBL2/ENDOD1/C19orf12/NOD1/NT5E/TTC39B/IFIH1/AMIGO2/RNF213/CLCF1/IL21R/SGK1/CYP4V2/SYNE2/ITGA6/HERC6/LDLRAP1/PPP3CC/ITGB7/MAN1C1/ESRP2/ALS2CL/S1PR1/OAS2/NUP210/SPN/BTBD11/CTSW/ZBTB25/RASA3/CCDC88C/ANKH/AHNAK/TRAF5/SIDT1/MAF/PCED1B/TBX21/KMT2A/ADGRG5/IKZF3/IL2RB
GSE21927_SPLEEN_C57BL6_VS_EL4_TUMOR_BALBC_MONOCYTES_UP	GSE21927_SPLEEN_C57BL6_VS_EL4_TUMOR_BALBC_MONOCYTES_UP	190	-0.356974	-1.72124	3.04283e-05	0.000324391	0.000222527	2917	tags=32%, list=21%, signal=25%	GCC2/BRD1/BRD3/USP34/ATP8A1/CBFA2T2/EIF3H/SRSF5/CCNL2/PAN2/MACF1/ZNF32/PBXIP1/ZNF136/CAPN2/ZNF500/RPL13/OSBP/NACA/ZNF767P/TCF20/UPF3A/POU2F1/NR2C1/OGT/PSIP1/SON/MPHOSPH8/SATB1/RPL39/TSC22D1/ZNF83/CCSER2/PRSS23/GPR18/EPB41/AKT3/RPL11/PPP3CC/ZNF337/WWP1/MYCBP2/S1PR1/RPS20/ECHDC2/ALMS1/ITGA4/BTN3A1/CBLB/AAK1/CD6/CX3CR1/STAT4/LY9/CD96/TXK/KMT2A/ARL4C/KLF12/PTCH1
GSE36476_CTRL_VS_TSST_ACT_40H_MEMORY_CD4_TCELL_OLD_DN	GSE36476_CTRL_VS_TSST_ACT_40H_MEMORY_CD4_TCELL_OLD_DN	178	0.419391	1.76963	3.08359e-05	0.000328019	0.000225015	3163	tags=37%, list=23%, signal=29%	IL1R2/TBC1D8/DLGAP5/IER3/SRPK1/KIF15/CSTA/BUB1B/MSRB2/DTL/TYMP/IL1R1/TPX2/NCAPG/IDH1/TOP2A/ALDH2/GAPDH/CCNB1/SEPHS2/AURKA/FAH/RMI1/GADD45GIP1/ASPM/HMGB3/PGAM1/SUCLG1/TALDO1/MCM10/CREG1/PSMB6/POLE2/SPRED2/PSMB5/KIF20A/GSTO1/ATOX1/MRPL12/CCNB2/CYC1/ALAS1/HSD17B10/TOR1A/ANPEP/CENPU/CLIC2/TK1/TUBA1C/DPP3/CKS2/CD2BP2/TUBA1B/GMPPB/NUDT1/EMC9/RACGAP1/LXN/KEAP1/LRRC42/SLC6A12/KIF11/SLC43A3/GCLM/NELFE
GSE3982_DC_VS_MAC_LPS_STIM_UP	GSE3982_DC_VS_MAC_LPS_STIM_UP	162	-0.374106	-1.7795	3.09933e-05	0.000328975	0.000225671	3392	tags=41%, list=25%, signal=31%	C2CD3/CASS4/ENPP1/VCL/ZC3H14/MNAT1/PREP/ZNF16/HSPD1/PAAF1/UTP14C/NUP133/GOT2/CDC23/CEP41/ZNF343/SEC14L1/PRPS1/CTC1/SMG1/ARHGEF18/GIMAP4/MAP3K13/CKAP5/NUP155/FAM136A/CIZ1/SLC35D1/LEPROTL1/ASF1A/LETMD1/EPM2A/TAF5L/PLCB1/SIPA1L3/NUP88/ACACB/GRSF1/OGT/NVL/AGK/FOSB/GSE1/PGRMC2/FOXO1/GPATCH8/ZNF248/BAZ1B/DDX31/MGA/DDX24/XPO4/FNBP4/SIGLEC1/IRF4/MDC1/PRKAR2B/LPIN1/FILIP1L/NKG7/YLPM1/AQP3/TRAF5/PRR5L/ARL4…
GSE32986_UNSTIM_VS_CURDLAN_LOWDOSE_STIM_DC_DN	GSE32986_UNSTIM_VS_CURDLAN_LOWDOSE_STIM_DC_DN	184	0.419183	1.77317	3.1361e-05	0.000332154	0.000227852	3042	tags=40%, list=22%, signal=32%	CYP1B1/ADAM9/LGALS1/SNORA71C/AIM2/LY96/TXN/GBA/CD82/PYCARD/CDC34/NCF4/TUBB4B/NUSAP1/MRPL28/SLC39A1/DDIAS/BCL6/IDH1/CD58/TOP2A/ATP6V0D1/CAPN1/WIPI1/CLIC1/SMCO4/POMP/RILPL2/AP1S1/F8/STOM/GLMP/CDC20/MYD88/CTNNA1/TIFA/PSMB6/TM6SF1/TFDP1/SESN2/GK/RNF135/GMNN/G6PD/BCKDK/LPCAT3/TFE3/AKIRIN2/ELL2/MVD/ELOVL1/GLB1/CENPU/DBI/SPPL2A/TUBA1C/DPP3/RAD23B/FDPS/S100A4/CKS2/TLR6/TUBA1B/SLC1A5/ADAM19/NCEH1/HEXB/PCG…
GSE17580_TREG_VS_TEFF_S_MANSONI_INF_DN	GSE17580_TREG_VS_TEFF_S_MANSONI_INF_DN	162	-0.374054	-1.77926	3.15142e-05	0.000333052	0.000228468	2154	tags=33%, list=16%, signal=28%	SMARCA2/TVP23A/CLCC1/LPP/MTMR2/TCF20/MTURN/PLEKHO1/NEAT1/DGCR8/SLC20A1/TSPYL1/PDIK1L/ST8SIA1/PRKX/CD2AP/CD84/PCMTD2/GGACT/DENND4C/PDE7A/GPM6B/DPH6/WIPF1/GRAP2/DENND2D/CMPK1/CCL5/IFIT2/TTC16/MFSD6/SGK1/ZBTB20/HNRNPA1/RFXAP/SYNE2/ALS2CL/ITM2A/S1PR1/OAS2/CTSW/ANK3/GZMK/SIDT1/S1PR5/ITK/EOMES/PRF1/TBX21/BCL2/RASGRP1/CD28/ARL4C/LEF1
GSE13411_NAIVE_BCELL_VS_PLASMA_CELL_UP	GSE13411_NAIVE_BCELL_VS_PLASMA_CELL_UP	174	-0.36166	-1.72999	3.26057e-05	0.000343842	0.00023587	2558	tags=37%, list=19%, signal=30%	ZMAT3/BHLHE40/HSF2/DCK/DDX52/SPRY1/ZCCHC2/LINC00667/OFD1/SSBP2/MACF1/ARHGEF6/SH2B3/TRMT2B/JAM3/CD200/REPIN1/ZNF318/ZNF345/INPP5B/CNTRL/PKD1P1/SAV1/QRSL1/TUG1/CD19/EML4/SETX/SCAF4/ARMCX2/CHD3/BIN1/NT5E/RPL31/RPL10/DENND2D/MGA/DGKA/CD83/NFATC3/JADE2/USP24/FYN/NUP210/PHC1/CD1C/ADAM28/ATP6V0E2/LCK/TARBP1/BCL11A/PTPRK/PPP1R16B/CBLB/CD74/SIDT1/PRR5L/IL11RA/AUTS2/EVL/GPRASP1/RUNX3/BACH2/IL24
GSE13411_IGM_MEMORY_BCELL_VS_PLASMA_CELL_UP	GSE13411_IGM_MEMORY_BCELL_VS_PLASMA_CELL_UP	176	-0.364755	-1.74685	3.29097e-05	0.000346298	0.000237554	2230	tags=32%, list=16%, signal=27%	REPIN1/NKRF/ESR2/CHD9/TTC27/CNTRL/QRSL1/SLC25A36/CD19/RPL41/SCAF4/NAA40/ST3GAL5/NLRP1/BPTF/C14orf132/ITPKB/PARP12/ZNF264/ZNF589/JARID2/CD72/MCCC2/SATB1/MTA1/PRKX/ZNF573/ARHGAP17/ZNF23/RPL10/SCN3A/N6AMT1/DDX60/CD22/RPL30/CCDC92/CEP72/DGKA/RPS18/BACE2/RPS12/TPT1/JADE2/USP24/HOPX/ATP6V0E2/TARBP1/PTPRK/CD74/AUTS2/LBH/EVL/RUNX3/BACH2/ARL4C/IL24
GSE17301_CTRL_VS_48H_ACD3_ACD28_STIM_CD8_TCELL_DN	GSE17301_CTRL_VS_48H_ACD3_ACD28_STIM_CD8_TCELL_DN	161	0.429079	1.78489	3.35053e-05	0.000351806	0.000241333	2375	tags=37%, list=17%, signal=31%	GPR84/PFKFB3/IRAK3/TMEM176A/MARCO/RAB20/MMP14/GNA15/HSPA1B/FPR1/NCF4/FPR2/ITGAM/MYO10/GLRX/JUNB/CASP4/CLEC4A/STX11/SPI1/TLR2/HCK/S100A6/ANXA1/RILPL2/SLC31A2/ZMYND15/CAMKK2/MYD88/HNMT/CPD/CTSH/VASP/NFKBIA/RELB/EHD1/NDUFAF1/SERPINB8/ALAS1/TNF/ZC3H12A/TMEM205/IGSF6/RBPJ/MVD/AK4/GLB1/UBE2F/CTSZ/COL18A1/MAP3K8/NFKBIZ/RAD23B/FDPS/S100A4/TMEM208/TANK/RAB1B/MPZL2/IFNAR1
GSE3982_EFF_MEMORY_CD4_TCELL_VS_TH1_UP	GSE3982_EFF_MEMORY_CD4_TCELL_VS_TH1_UP	129	-0.398728	-1.82622	3.42966e-05	0.000358763	0.000246105	3072	tags=39%, list=22%, signal=30%	QSER1/AK1/N4BP2L1/RBM3/TTC30A/LHPP/FLNB/ULK4/LUZP1/ZSCAN26/PBXIP1/SRCAP/CD52/PPP1R12B/TCF20/ZNF202/ELAC1/MPHOSPH9/CAPRIN2/TTC19/PCSK7/PARP12/UBE2D4/BIN1/BTG1/ST8SIA1/OSBPL7/ZNF266/LUC7L3/NDRG2/HNRNPA3/FBXO21/TDRKH/PDCD4/ZNF532/TRIM44/AKT3/ZNF337/MLLT3/GPR183/LPIN1/MORC4/C1QTNF3/CAND2/PRKACB/ZFP36L2/CAMK4/CNR2/GOLGA8A/BACH2
GSE30083_SP1_VS_SP2_THYMOCYTE_DN	GSE30083_SP1_VS_SP2_THYMOCYTE_DN	114	-0.422859	-1.89441	3.43151e-05	0.000358763	0.000246105	1821	tags=32%, list=13%, signal=28%	UGT8/TRIM66/MLC1/SETX/ZFP41/ST3GAL5/PPIP5K1/C19orf12/ELOVL7/IFIH1/DENND2D/C22orf23/CYP4V2/SYNE2/HERC6/LDLRAP1/PPP3CC/ITGB7/RGMB/PYROXD2/ANKRD23/ALS2CL/OAS2/RASA3/PARP14/SARM1/ESYT1/OSBPL10/TRAF5/TNFRSF25/TC2N/SLFN5/PAX5/CCR3/SPON2/CCND2
GSE5099_DAY3_VS_DAY7_MCSF_TREATED_MACROPHAGE_UP	GSE5099_DAY3_VS_DAY7_MCSF_TREATED_MACROPHAGE_UP	170	-0.364766	-1.74005	3.44894e-05	0.000359812	0.000246825	1890	tags=31%, list=14%, signal=27%	RPL13/TMEM104/PLEKHO1/RGS1/EPSTI1/RPS3/WNK3/PIK3IP1/RPL15/ZNF302/RPS15A/BIN1/BTG1/VPS13A/IFIH1/RPL14/DUSP7/NPAT/RPL31/NDRG2/EEF1G/RPL32/RNF213/POLR1A/FOXP1/RPL10/BMS1/OCIAD2/RPS14/RSAD2/SPIN3/BAG3/SYNJ2BP/LDLRAP1/ITGB7/ADAT2/RPL13A/BTN3A3/RPLP2/RASA3/EPHA4/RPL4/ZNF395/ZMYND11/TARBP1/AMIGO1/ANK3/CCR7/NOG/AUTS2/CCND2/IL7R/LRRN3
GSE3982_DC_VS_BCELL_DN	GSE3982_DC_VS_BCELL_DN	142	-0.384079	-1.78095	3.50216e-05	0.000364584	0.000250098	1948	tags=28%, list=14%, signal=24%	DIDO1/CCR9/JAK1/KLHDC4/WEE1/ZNF506/FAM117A/CD72/TCL1A/PMS2P5/TRRAP/SLC6A16/RBM14/MTSS1/FBXO21/SPTBN1/SYNRG/PARP1/NOL9/CHMP7/RPL6/CIITA/S1PR1/OAS2/PIK3C2B/RPS3A/TSPYL2/ADAM28/RHOH/LCK/BCL11A/SIDT1/TRIB2/LBH/P2RY10/BCL2/CDC25B/FCMR/PTCH1/TCF7
GSE3982_DC_VS_NEUTROPHIL_LPS_STIM_DN	GSE3982_DC_VS_NEUTROPHIL_LPS_STIM_DN	143	0.438154	1.79648	3.55172e-05	0.000368955	0.000253097	4419	tags=55%, list=32%, signal=38%	CTSG/ADM/SLC22A4/PLBD1/FCGR1B/CKAP4/NEIL3/FLOT1/AFF2/CD14/FPR2/IFITM1/ALOX5/ALDH4A1/ADAP1/IL1B/CHIC2/KCNJ2/FCN1/TRIM25/G0S2/TLR4/DAPK3/TNFSF14/EHD1/CYB5R4/LILRA2/JMJD6/EVA1B/WDR45/SIPA1/SH3GL1/HAL/ATP8B3/HPSE/GPR132/PACSIN2/TAF13/USP10/EMP3/MAP2K3/NR1H2/LRP10/SLC16A6/CSNK1D/OSGIN2/RAB5C/PPP1R15A/MLF2/OXSR1/AKTIP/TESK2/COPA/F2RL3/OAZ2/CREB5/RNF19B/OSBPL2/PISD/UBE2H/CA1/WDTC1/ZNF586/SYNPO2L/CDC42EP…
GSE28737_BCL6_HET_VS_BCL6_KO_FOLLICULAR_BCELL_DN	GSE28737_BCL6_HET_VS_BCL6_KO_FOLLICULAR_BCELL_DN	150	0.439212	1.81117	3.60001e-05	0.000373175	0.000255992	2674	tags=32%, list=19%, signal=26%	CYSTM1/FUT7/FCGR1A/TSPO/S100A8/SOCS3/GALK1/C1QB/PLAU/TCN2/C1QA/METTL9/FES/FKBP5/HMGB2/BAD/MSRB1/SPHK1/HSD3B7/RNASE4/RHOU/MS4A6A/MGST2/SEPHS2/ZBTB7B/TST/STXBP2/CTSH/FKBP9/BCKDHA/GSTO1/CYHR1/VKORC1/DHRS7/NME3/FZD2/ELL2/HAL/MRPL41/DDX41/RARA/CD2BP2/TBXAS1/LAMTOR4/IL17RA/UGP2/DCPS/LY86
GSE34156_UNTREATED_VS_24H_NOD2_LIGAND_TREATED_MONOCYTE_UP	GSE34156_UNTREATED_VS_24H_NOD2_LIGAND_TREATED_MONOCYTE_UP	105	-0.423449	-1.85989	3.67501e-05	0.000379892	0.000260599	2399	tags=35%, list=17%, signal=29%	SMG6/ZNF644/IL23R/RDH13/GFPT1/C11orf1/CDC14A/G3BP1/PITPNM2/NCR3/C1orf109/GPD1L/VPS13A/NDRG2/GPRIN3/CCR6/SLC7A1/SUPT3H/IL32/ODF2L/HCG18/TMEM263/TSHZ1/ADAMTS1/ITPR3/SRRM2/DLG5/SCART1/SLAMF1/ANKRD36/CARD11/DPP4/MAF/KLRG1/KLRB1/SPOCK2/LINC00612
GSE23568_ID3_TRANSDUCED_VS_ID3_KO_CD8_TCELL_UP	GSE23568_ID3_TRANSDUCED_VS_ID3_KO_CD8_TCELL_UP	176	-0.363268	-1.73973	3.6916e-05	0.000379892	0.000260599	1283	tags=25%, list=9%, signal=23%	IFIH1/ITGB1/NDRG2/SIT1/CCL5/PTPN13/RPL30/SGK1/DGKA/ITGA6/ITGB7/SFMBT2/DDHD2/ITM2A/LPIN1/FYN/ZAP70/CTSW/MYO6/FLT3LG/RCAN3/HOPX/LDHB/CD3D/CD27/PRKCQ/ESYT1/TRAF1/CD160/CD5/KLRD1/SH2D2A/CD6/CD3G/CD247/CD96/PDGFRB/CD28/ARL4C/FASLG/IL7R/TCF7/RORA/CD3E
GSE46606_IRF4_KO_VS_WT_UNSTIM_BCELL_DN	GSE46606_IRF4_KO_VS_WT_UNSTIM_BCELL_DN	151	0.438779	1.81352	3.69516e-05	0.000379892	0.000260599	2153	tags=31%, list=16%, signal=27%	MCEMP1/CLEC5A/SOCS3/SAMSN1/TRPM2/IRAK3/BCL2A1/ACSL1/CEBPD/RAB32/OLR1/MMP14/KIF3C/ETS2/LCN2/LRP3/IRF7/TNNT1/IL1B/CFP/NLRP3/SEMA4A/HCK/RILPL2/CD274/EPHB2/SLC31A2/TMEM170B/SNX10/CAMKK1/TFEC/VASP/NFKBIA/JAK2/RELB/ACOT9/EHD1/SERPINB8/SIRPB1/TNF/ZC3H12A/SIGLEC7/GSR/AK4/VAMP8/HCAR2/NFKBIZ
GSE7852_LN_VS_FAT_TCONV_UP	GSE7852_LN_VS_FAT_TCONV_UP	168	-0.358561	-1.70459	3.69599e-05	0.000379892	0.000260599	3703	tags=43%, list=27%, signal=32%	SLC30A7/LIPT1/PRR14L/PXMP4/BCL9/SUPT7L/TUBGCP4/CC2D1B/RDH10/REV3L/CENPJ/BRMS1L/MRPS33/SIKE1/RERE/TRUB1/CEP41/UROS/PWP1/HTT/ZNF43/SMG1/PARP11/IFT80/DLG1/GUCA1B/TTC28/TMEM41A/EXD2/MTURN/TFAP4/NR2C1/INPP5B/FTO/SDAD1/N4BP2/ZNF841/CASD1/ZNF329/ELOVL7/EPHX1/SATB1/HMGA1/SFXN2/RBM26/ZNF266/PREPL/ZNF563/GGA2/MTAP/EMC1/SESN3/GPR18/DENND2D/MGAT4A/AMER1/ARRB1/STAT1/IGIP/NEMP1/AKAP5/ITM2A/USP18/ZKSCAN8/ZNF354…
GSE14415_NATURAL_TREG_VS_FOXP3_KO_NATURAL_TREG_DN	GSE14415_NATURAL_TREG_VS_FOXP3_KO_NATURAL_TREG_DN	122	-0.401729	-1.81299	3.74256e-05	0.000383869	0.000263327	1838	tags=30%, list=13%, signal=26%	RGS1/FOXN3/PSIP1/CREBL2/BPTF/CHD3/PGRMC2/IFIH1/KIF5C/CD7/ZNF101/ZFP90/PEBP1/CCL5/DDX60/PDCD4/AKT3/SLC22A23/MBLAC2/ADGRG1/DEXI/IFIT1/TTC3/CHIC1/LDHB/TRAT1/SAMD3/KLRC2/FBXO32/S1PR5/RNF43/CD3G/C1orf21/DYRK2/EOMES/ARL4C
GSE2405_HEAT_KILLED_LYSATE_VS_LIVE_A_PHAGOCYTOPHILUM_STIM_NEUTROPHIL_9H_DN	GSE2405_HEAT_KILLED_LYSATE_VS_LIVE_A_PHAGOCYTOPHILUM_STIM_NEUTROPHIL_9H_DN	182	-0.358093	-1.72235	3.7957e-05	0.000387122	0.000265559	1962	tags=27%, list=14%, signal=24%	KRI1/CCR9/NOL11/TTC19/N4BP2/CASP6/CCR4/PIK3IP1/RPA1/RCCD1/FASN/POLR1B/INPP5E/EPHX1/SFXN2/MTA3/DDX18/TXNIP/CRY1/UNC5CL/SLC35F2/CD8B/SIT1/STAP1/GIMAP6/GPR18/XPO4/ZC4H2/ITM2A/ZAP70/CTSW/ZBTB25/FLT3LG/CD3D/CPA3/RHOH/LCK/CAND2/CD160/THEMIS/UBASH3A/CD8A/CD247/PRKCH/LY9/GZMA/CD96/TXK/PRF1/SKAP1
GSE19401_PLN_VS_PEYERS_PATCH_FOLLICULAR_DC_UP	GSE19401_PLN_VS_PEYERS_PATCH_FOLLICULAR_DC_UP	148	-0.376805	-1.76452	3.79982e-05	0.000387122	0.000265559	3175	tags=41%, list=23%, signal=32%	RERE/ASXL1/FHIT/EIF3F/CD99/USP34/PDK2/ITFG2/FAM168B/SMARCC1/ADAM22/RPS11/MPI/SLC35D1/NONO/PRKAB2/FXN/EID1/SARAF/ZNF623/PDXDC1/CLCC1/PCNT/SUGP2/TOMM20/OGT/TAF1/TGIF2/PCSK7/THOC1/RPA1/SEC31B/PALLD/SF3A3/MBNL2/XPA/PLN/CD72/GPD1L/MTA1/SFI1/GGA2/RPL10/ACSM3/PDCD4/ZHX3/ZMYM3/SH3YL1/RRP1B/TCF3/DDHD2/TTC3/EIF4B/ADAM12/SNED1/SRRM2/TXLNGY/IL11RA/TRIB2/AGAP1
GSE21927_SPLEEN_MONOCYTE_VS_GMCSF_GCSF_BONE_MARROW_UP	GSE21927_SPLEEN_MONOCYTE_VS_GMCSF_GCSF_BONE_MARROW_UP	142	-0.382532	-1.77378	3.8045e-05	0.000387122	0.000265559	2483	tags=34%, list=18%, signal=28%	NPHP3/ARHGAP32/AIDA/ANKRD44/TRAK2/TSPAN13/ALG13/UMPS/DNAJA3/CAV2/AKAP12/SLC39A10/ZNF829/ZNF709/TMEM19/HNRNPA2B1/TCL1A/SATB1/APOBEC3C/ADARB1/TRPC1/SLC6A16/CD8B/MTSS1/ZNF780B/ACSM3/SCN3A/FAM111B/TMEM123/SYNGR1/ZC4H2/ANKRD23/IRF4/PLXNA1/ABCB4/LINC00926/RAB30/RPS20/TMEM263/RASA3/BCL7A/CNKSR2/ABCB1/RFTN1/ARL4C/TRABD2A/SPON2/IKZF2
GSE39022_LN_VS_SPLEEN_DC_DN	GSE39022_LN_VS_SPLEEN_DC_DN	173	-0.366484	-1.75032	3.80607e-05	0.000387122	0.000265559	3173	tags=38%, list=23%, signal=30%	ACVR2A/NARS2/RNF216/CCDC86/SERTAD2/PHTF2/IQCB1/TRMT10B/KMT2C/ESYT2/SMG1/MRPS6/BDH1/LYSMD2/ANKRD44/PUS1/SARAF/BCLAF1/ZNF566/NKRF/HMG20A/NOP56/RPL13/NOL8/TRIM59/ARID1B/FBXO31/GPATCH4/THADA/RNMT/C19orf12/JARID2/GPD1L/IL10RA/IL9R/TOP2B/RAD51D/SOCS2/EARS2/CD84/LUC7L3/RABGAP1L/RBMX/NOLC1/ARRB1/CCR6/POLR1E/HEATR1/BAG3/SLC7A1/DGKA/SLC9B2/XPO4/MORC2/PATZ1/BAHD1/HIVEP2/HLCS/FAM120C/CD3D/UTRN/RHOH/MDN1/SLFN…
GSE27786_LIN_NEG_VS_NEUTROPHIL_UP	GSE27786_LIN_NEG_VS_NEUTROPHIL_UP	163	-0.366398	-1.74135	3.83392e-05	0.000389143	0.000266945	3425	tags=38%, list=25%, signal=29%	NSMCE4A/CTDNEP1/ENPP4/ZNF569/CBX6/C1orf174/BRMS1L/PIAS2/SLC22A5/C12orf29/TRMT10B/ALS2/SNRNP200/ZSCAN22/YWHAQ/NPRL3/AFG3L2/RPS11/SLC35D1/DPY19L4/CDIP1/CD79B/OTULIN/CHD9/PCBP2/GRPEL2/ACSL5/PML/LCMT2/TTC19/CXXC5/SCAF4/MRPS25/ELK3/SCFD2/STYX/POLR1B/CD72/FOXO1/SMPD4/PAQR8/RBBP4/NCBP1/METTL16/IMMP2L/PHF10/RTTN/PATZ1/GNPNAT1/RPL13A/MDC1/MFHAS1/RPLP2/NKG7/LDHB/KLRC1/RPS6/ANKH/PLCG1/GPR174/P2RY10/ARL4C
GSE29618_PRE_VS_DAY7_FLU_VACCINE_MDC_UP	GSE29618_PRE_VS_DAY7_FLU_VACCINE_MDC_UP	112	-0.403163	-1.80298	3.84828e-05	0.000389789	0.000267388	2990	tags=40%, list=22%, signal=32%	PIP4K2B/ZNF343/MAP1A/CDKAL1/GFI1B/INO80D/SSR1/KANK1/SYNPO/TCF4/TSPAN13/RCN1/SLC26A2/B2M/TFAP4/UGT8/CMKLR1/GAL3ST4/C1orf109/PTPRS/ZNF264/SPICE1/EPB41L4A/SIT1/DTX4/SLC29A1/PTPN13/MAP3K9/ZNF37BP/CDH2/PKIA/AQP3/MAL/ABCB1/CCR7/ABCD2/SIGLEC8/NCALD/CAMK4/C1orf21/EEF1A1/ITK/SPON1/BCL2/FCMR
GSE21670_UNTREATED_VS_TGFB_IL6_TREATED_CD4_TCELL_DN	GSE21670_UNTREATED_VS_TGFB_IL6_TREATED_CD4_TCELL_DN	130	-0.395223	-1.80672	3.87151e-05	0.000391328	0.000268444	2583	tags=42%, list=19%, signal=34%	MAGOHB/RPL29/TSC1/RPL27/YTHDC1/SUCLG2/ARHGEF6/WDR17/TAF15/HINT1/SNRPA1/WDR36/RPL17/C2CD2/RFC3/EIF3E/LRP2BP/RPS29/FUS/RPS7/RPS15A/ZNF589/POLR1B/CROT/SYDE2/PGRMC2/RPL26/ZNF607/SYNCRIP/RPS17/TCTN1/RPL30/SYNGR1/RPS25/RPL10A/PRKCA/SYNJ2BP/DNAJB13/ZNHIT6/RPL6/RPLP2/HNRNPH1/RPL9/RPS27A/RPL5/USP44/RPS3A/RPS27/SLC16A10/SLC12A1/MICU3/EPHX2/AK5/SLC4A10
GSE9650_NAIVE_VS_EFF_CD8_TCELL_UP	GSE9650_NAIVE_VS_EFF_CD8_TCELL_UP	179	-0.354737	-1.69967	3.91896e-05	0.000395304	0.000271171	2558	tags=35%, list=19%, signal=29%	SSBP2/PAN2/RGS10/SLC11A2/DDX47/PCM1/AKAP9/TIMM9/GNL3/TCF4/DUSP6/MYC/NOP56/SKI/RCC2/TTC27/CASK/CCR9/POU2F1/NR2C1/RPS19/BCKDHB/RPS3/CXXC5/CDR2/ITPKB/CHERP/EML5/FASN/ARMCX2/POLR1B/EPHX1/SATB1/SFXN2/CD2AP/RPL14/CD7/SMAD7/NOLC1/PKD1/ARRB1/ZBTB20/DGKA/TP53/RPS4X/MYCBP2/RPL6/MFHAS1/RPL5/TTC3/PLEKHA1/RPS6/MDN1/CCR7/ST6GAL1/EVL/KMT2A/ABLIM1/CCND2/IL7R/TCF7/FAM102A
GSE15139_GMCSF_TREATED_VS_UNTREATED_NEUTROPHILS_DN	GSE15139_GMCSF_TREATED_VS_UNTREATED_NEUTROPHILS_DN	179	-0.35415	-1.69685	3.97789e-05	0.000400419	0.00027468	3490	tags=37%, list=25%, signal=28%	RBM15B/ELAC2/ZCCHC4/KDM5A/DHX58/ZMIZ2/C19orf48/RUVBL1/CS/CAAP1/POLE/SRP72/KIFAP3/AEBP2/PHTF2/SRSF1/CHML/LATS1/SMG1/RCN2/SMC5/SULF2/DNAJC21/LAS1L/DDX6/NSUN2/MAN2A1/GEMIN5/RPRD2/CCDC6/PCNT/USP14/ARHGAP21/PA2G4/LARP1/TMEM181/G3BP1/TRAM2/NOL8/SRSF10/ERAP1/FBXO31/PDCD7/RALGAPA1/FUS/DUSP14/GPAM/AVEN/SATB1/DHRS3/ALDH18A1/ZFP90/TDRKH/SLC7A1/PDE4DIP/MDC1/SET/SACS/CDK6/PRKCQ/SPRN/ESYT1/OTUB2/PRKCH/RUNX3/PT…
GSE13547_WT_VS_ZFX_KO_BCELL_ANTI_IGM_STIM_2H_DN	GSE13547_WT_VS_ZFX_KO_BCELL_ANTI_IGM_STIM_2H_DN	136	-0.397408	-1.83613	3.99074e-05	0.000400533	0.000274759	1919	tags=32%, list=14%, signal=27%	TCEAL1/EBAG9/NOP14/RPL13/KIAA1328/RPS19/SLC25A36/PIK3IP1/CREBL2/CD72/POLR3E/EARS2/CXCR6/CD7/RPTOR/FOXP1/ARHGAP35/GPR18/CLCF1/RPL30/KAT6B/DDX24/MBLAC2/HSH2D/ZNHIT6/GPR183/MDC1/ABHD14B/ITM2A/S1PR1/MAML2/ZBTB4/PLEKHA1/MICU3/SAMD3/MDN1/NR1D2/CCR7/SIDT1/EVL/P2RY10/IL7R/TCF7
GOLDRATH_EFF_VS_MEMORY_CD8_TCELL_DN	GOLDRATH_EFF_VS_MEMORY_CD8_TCELL_DN	187	-0.357587	-1.72874	3.99547e-05	0.000400533	0.000274759	2671	tags=33%, list=19%, signal=27%	ZFP1/MECP2/CCNL2/RGS10/SLC11A2/LYSMD2/ADAM22/WDR43/TAF1A/AKAP9/TAF1C/SLC26A2/PSME2/RPLP0/TTC27/PPOX/ASH1L/ITM2C/RPS19/BCKDHB/ICE1/WDR75/EML5/RPS7/POLR1B/RPL14/RPL39/SPICE1/CD7/SIT1/ZFP90/CYP4V2/ZBTB20/PDGFB/DGKA/PURA/RPS18/RPS8/RTTN/RRP1B/RPS23/RPL19/USP18/TTC3/CTSW/PLEKHA1/MCOLN2/TRAF1/PRKACB/CCR7/TRAF5/RASA4/STAT4/EVL/CD96/TXK/EOMES/BCL2/ARL4C/CCND2/IL7R/TCF7
GSE37605_FOXP3_FUSION_GFP_VS_IRES_GFP_TREG_NOD_UP	GSE37605_FOXP3_FUSION_GFP_VS_IRES_GFP_TREG_NOD_UP	173	0.420858	1.76817	4.03419e-05	0.000402758	0.000276285	2466	tags=31%, list=18%, signal=25%	FUT7/IL1R2/SLCO5A1/MIIP/PADI4/ACSL1/ROGDI/RAB32/LGALS1/METTL9/PINK1/PYGL/TXN/CDC34/SERPINB1/AGTRAP/LDHA/JDP2/ZNF593/ROMO1/HLX/SCAND1/MED16/AURKA/VRK1/DCXR/GALE/TBCB/PGK1/MPG/RBBP8/HMGB3/CSTB/COX7A2/CDKN2C/MARCKS/PLTP/ANKS1A/NFKBIA/MRPL12/PTRHD1/EBPL/CAPZA2/UBE2C/ETFB/MRPS18C/PHF7/CKS2/EMP3/ATG7/ZNF622/NPC2/BIN3
GSE411_WT_VS_SOCS3_KO_MACROPHAGE_IL6_STIM_100MIN_UP	GSE411_WT_VS_SOCS3_KO_MACROPHAGE_IL6_STIM_100MIN_UP	173	0.421083	1.76912	4.03419e-05	0.000402758	0.000276285	2907	tags=34%, list=21%, signal=27%	TSPO/CACNA1E/TRPM2/ROPN1L/PADI4/RILPL1/LTF/DLGAP5/SLC11A1/CEBPB/HSPA1B/BASP1/NUSAP1/DDIAS/IFITM2/PELO/CDKN2B/CD300C/BUB1/TIMM17B/EIF6/AURKA/CLTB/ZNHIT1/GUK1/EIF4EBP1/LAPTM4A/DNA2/GLRX2/ADAM8/SRGN/ACER3/TRABD/ATP6V0C/BRCA1/TPI1/PKM/EHD4/NDUFAF7/ACADVL/VAT1/MRPL55/EZH2/CD2BP2/TOR1B/SIVA1/SLC38A10/ETFDH/HAUS1/ACTR10/PPM1H/FOXN2/F2RL1/RAB3D/PSMB7/LRR1/DNAJB11/TM9SF1/RNH1
GSE46606_DAY1_VS_DAY3_CD40L_IL2_IL5_STIMULATED_BCELL_UP	GSE46606_DAY1_VS_DAY3_CD40L_IL2_IL5_STIMULATED_BCELL_UP	97	-0.433353	-1.87945	4.06369e-05	0.000404873	0.000277736	2699	tags=40%, list=20%, signal=33%	OFD1/OLIG1/BTN2A2/CNTNAP1/MARVELD2/DENND4A/ZNF543/METTL21A/ERCC6/SLC4A8/TTYH2/UTY/PSIP1/CREBL2/AKR1C3/C14orf132/RPA1/TXNIP/NCOA4/TSC22D1/PLCXD2/CEP126/FOXP1/SLC24A1/P2RY8/CIITA/LPIN1/LINC00926/MAML2/SYNGAP1/GPR68/BCL11A/GOLGA7B/DLG3/BCL2/FCGBP/ARL4C/IL7R/BCL11B
GSE3982_EOSINOPHIL_VS_BCELL_DN	GSE3982_EOSINOPHIL_VS_BCELL_DN	168	-0.357215	-1.69819	4.07927e-05	0.000405596	0.000278232	2536	tags=35%, list=18%, signal=29%	BLMH/ZNF32/SUCLG2/RPL37/UTP3/FBL/RPL7A/DNMT1/CAPN2/CAD/UMPS/GORASP2/MRPS30/MCUR1/FTO/RPS21/GOLGA3/KLHDC4/NVL/MYBBP1A/AKR1B1/NAA40/AGK/LARS2/MCM3/DUSP14/FAM3C/NUP205/AGPAT5/FHL1/CD72/TCL1A/PRRC2B/NT5E/PGRMC2/FN3KRP/DUSP7/EEF1G/BAZ1B/MTSS1/SCRN1/RRN3/PLCH2/MAP3K9/RPS4X/RPL7/IRF4/TCF3/JADE2/LAX1/OSBPL3/HOPX/RPL4/RPS6/CBX5/KCNA3/AUTS2/LBH
GSE43955_TH0_VS_TGFB_IL6_IL23_TH17_ACT_CD4_TCELL_52H_DN	GSE43955_TH0_VS_TGFB_IL6_IL23_TH17_ACT_CD4_TCELL_52H_DN	166	0.424425	1.77242	4.17729e-05	0.000414496	0.000284337	2519	tags=30%, list=18%, signal=25%	FCGR1A/PFKFB3/CRISP3/GADD45A/ADAM9/UGCG/ST3GAL4/IFITM3/CEBPD/LGALS1/F12/IER3/BATF/FLVCR2/HSD3B7/FPR2/PLA2G4A/JUNB/RHOU/CDKN2B/CASP4/CDK5/GALE/EMB/TBC1D14/GSN/FBXL5/RAB31/GLIPR2/FBXO6/SPRED2/MARCKS/RELB/SMAD1/DALRD3/VAV1/RPP25L/TMEM115/HSD17B10/KIAA2013/PKM/PHF23/DGAT1/OSER1/RNFT1/CHMP4B/GRHPR/EMP1/HIF1A/COX7A2L
GSE21670_UNTREATED_VS_TGFB_TREATED_STAT3_KO_CD4_TCELL_DN	GSE21670_UNTREATED_VS_TGFB_TREATED_STAT3_KO_CD4_TCELL_DN	175	-0.359948	-1.72172	4.25928e-05	0.000421773	0.000289329	1537	tags=23%, list=11%, signal=21%	SEMA5A/MAP4K1/BTG1/DHRS3/CSF1/CYLD/TTC39B/CD84/PLXDC1/RAB27B/IL2RA/TIAM1/IKZF4/SLC9A7/RASGRP3/GFI1/LIMA1/IRF4/FYN/RAB30/LRIG1/PRKCQ/MAL/CNKSR2/RNF125/CAMK2D/CD5/NDFIP2/DPP4/TIGIT/PTGDR/PCED1B/STAT4/ITK/EOMES/BCL2/TESPA1/ETS1/IKZF2/BCL11B
GSE21774_CD62L_POS_CD56_BRIGHT_VS_CD62L_NEG_CD56_DIM_NK_CELL_UP	GSE21774_CD62L_POS_CD56_BRIGHT_VS_CD62L_NEG_CD56_DIM_NK_CELL_UP	125	0.448935	1.80359	4.31261e-05	0.000426187	0.000292357	2746	tags=42%, list=20%, signal=34%	ANXA3/ELANE/ALPL/CTSG/SIPA1L2/CEBPA/CD163/B3GNT5/ENTPD7/GPR160/LCN2/DRAM1/CD14/NCF4/TIMP1/GALNT3/TNFSF13B/CDK5R1/ATP8B4/S100A11/IDH1/SH2B2/ABCD1/NFIL3/CCR2/SPI1/MGST2/HCK/TYROBP/PGAM1/NCF1/TM6SF1/G6PD/PIK3AP1/MRC1/TRPS1/TNF/ANXA2/SELL/IGSF6/PHGDH/TNFAIP8L2/HPSE/KIAA0930/BAIAP2L1/TIGD5/KIFC3/SLC8B1/STARD5/LY86/B3GALNT1/GPATCH3
GSE22935_WT_VS_MYD88_KO_MACROPHAGE_UP	GSE22935_WT_VS_MYD88_KO_MACROPHAGE_UP	167	0.421881	1.76655	4.42352e-05	0.000436263	0.000299269	3389	tags=41%, list=25%, signal=32%	HTRA1/MARCO/PGD/FCER1G/C1QA/FES/CKLF/DOK3/MYO7A/NCF4/ANLN/EMILIN2/SLC15A3/CFP/CLEC4A/STX11/CCR2/UNC93B1/HCK/ANXA1/LPCAT2/GSDMD/AP1S1/RBM47/TYROBP/GPX1/METRNL/IFI30/TCIRG1/SDCBP/CSTB/PPP4R1/NCF1/VWA5A/TRPS1/SH3TC1/CCR1/MPP1/DNM2/TMED9/ANXA2/IGSF6/LHFPL2/HPSE/GALNT7/SRI/ERI1/SLC38A10/CMTM7/HIF1A/NCF2/IL17RA/SKIL/SHTN1/NIPSNAP3A/PRDX1/LITAF/MFSD10/ASAH1/MED7/LAMP1/PNP/SEC24D/SIAE/PTK2B/MANF/EFHD2/ME…
GSE360_T_GONDII_VS_M_TUBERCULOSIS_DC_DN	GSE360_T_GONDII_VS_M_TUBERCULOSIS_DC_DN	142	0.43133	1.76749	4.44972e-05	0.00043796	0.000300433	1480	tags=22%, list=11%, signal=20%	MMP8/VNN1/FCGR1A/S100A8/C1QB/CYP1B1/FCAR/BCL2A1/CD163/ACSL1/CKAP4/TGFA/FCER1G/GABRR2/C3AR1/DYNLT1/CD14/B4GALT5/ALOX5AP/HSPA1A/KCNJ15/ALOX5/PFKFB4/GLRX/VAMP5/GSTZ1/NEDD8/TALDO1/MYD88/ALDH3B1/IFI35
GSE46606_IRF4HIGH_VS_WT_CD40L_IL2_IL5_DAY3_STIMULATED_BCELL_DN	GSE46606_IRF4HIGH_VS_WT_CD40L_IL2_IL5_DAY3_STIMULATED_BCELL_DN	133	0.454742	1.83928	4.46458e-05	0.000438537	0.000300828	2003	tags=27%, list=15%, signal=23%	HP/TSPO/HK3/TRPM2/MARCO/DACH1/CST7/FCER1G/GGT1/TPST1/APMAP/MMP14/AGTRAP/VNN2/FPR2/PRDX5/ITGAM/NUDT22/TNNT1/SEMA4A/HCK/GSDMD/ZNHIT1/C1R/RIPK3/MYD88/MPV17L2/IFI35/CAMKK1/ENO1/SDHB/BSG/SIRPB1/HAGH/PKM/SIGLEC7
GSE27786_CD4_TCELL_VS_MONO_MAC_UP	GSE27786_CD4_TCELL_VS_MONO_MAC_UP	179	-0.352818	-1.69047	4.50827e-05	0.000441937	0.000303161	3779	tags=42%, list=27%, signal=31%	SNHG6/SMAD4/RPUSD4/ARIH2/HNRNPA0/MYO1E/CDK13/PTGES3/TAF4B/ADH5/LNPEP/PRPF19/CCT6A/CTCF/ARF6/ZC3H14/COX18/OSBPL5/TOMM7/PHF20/PHTF2/TNFAIP8L1/TEX10/SMG1/BTG3/GNPDA2/COX11/IL12RB1/ANAPC16/SLC35D1/MAK16/CRTAM/MED1/NSUN2/ANKRD44/TAF1C/SOCS7/ZNF566/NAE1/NKRF/RBM4/KLF3/CEP95/FTO/TRIM59/APOBEC2/ERAP1/SETX/BRWD1/SLC20A1/MYEF2/SF3A3/ATF7IP/RAD1/HTATSF1/EARS2/TTC39B/CLUAP1/EIF3A/RPL32/TAF3/MTAP/PIK3R1/IL21R…
GSE30962_PRIMARY_VS_SECONDARY_CHRONIC_LCMV_INF_CD8_TCELL_UP	GSE30962_PRIMARY_VS_SECONDARY_CHRONIC_LCMV_INF_CD8_TCELL_UP	170	-0.359491	-1.71489	4.57052e-05	0.00044714	0.00030673	3466	tags=40%, list=25%, signal=30%	LYRM4/KIF22/XRCC2/NIFK/CCDC28B/RCSD1/ACAD9/MRPL1/PREP/NUP93/PBDC1/ZHX2/SMYD2/STMN1/CEP41/HMGN3/ANKRD17/AHI1/EXOSC10/TNS1/LUZP1/ABCA3/TMPO/SYNPO/TSEN15/FAM162A/ASF1A/BTF3/EIF1AX/CRTAM/GNL3/ZNF365/UMPS/TCF19/DGKE/NUDT21/CCR9/PML/WEE1/FIGNL1/APOBEC2/WWOX/URB2/PARD6B/NCBP2/THADA/WDR89/BUB3/NOP58/C11orf49/PABPC4/HSH2D/C2orf88/CD83/PPRC1/AFF3/HOOK1/NUCKS1/SLAMF6/OPTN/CCR7/ST6GAL1/TBC1D4/SBK1/TNFRSF25/A…
GSE3982_EFF_MEMORY_CD4_TCELL_VS_TH2_UP	GSE3982_EFF_MEMORY_CD4_TCELL_VS_TH2_UP	128	-0.399106	-1.82505	4.77182e-05	0.000465898	0.000319598	3072	tags=41%, list=22%, signal=32%	QSER1/MFAP5/AK1/CEP68/RNF44/SECISBP2/PEX5L/SRSF5/ULK4/LUZP1/CNTNAP1/ANGEL1/PAN2/MACF1/ZSCAN26/PBXIP1/GDPD5/AKAP9/MGAT3/TCF20/ZNF721/TAF4/ZNF480/MALT1/PCSK7/HERC1/AKR1C3/PSME4/SON/BIN1/BTG1/PRRC2B/PLXDC1/GPATCH8/RAB27B/KIF5C/CROCCP2/ZNF532/ZNF337/E2F5/DDHD2/PMEL/LPIN1/ZAP70/ZBTB25/MYO6/AQP3/COL4A3/NR1D2/IL11RA/KLRF1/FCGBP/RASGRP1
GSE3982_DC_VS_MAC_LPS_STIM_DN	GSE3982_DC_VS_MAC_LPS_STIM_DN	142	0.430234	1.763	4.83664e-05	0.000471282	0.000323291	2726	tags=33%, list=20%, signal=27%	HTRA1/FCGR1A/PFKFB3/CLEC5A/CTSG/ADM/FCAR/PLBD1/VSIG4/DLGAP5/TNFSF13/CD14/NCF4/MSRA/ALOX5/RABGEF1/NCF1C/IL1B/CD36/VCAN/CTSL/PSENEN/FCN1/TRIM25/CDC20/LAT2/B3GNT2/MSR1/MAFB/UCHL3/VKORC1/ADORA2B/LTA4H/EHD4/HPSE/CAPNS1/GPR132/RNFT1/STX5/OCRL/NUMB/MAP2K3/ICAM4/GTF2B/STARD5/MCMBP/RRBP1
GSE8921_UNSTIM_VS_TLR1_2_STIM_MONOCYTE_6H_UP	GSE8921_UNSTIM_VS_TLR1_2_STIM_MONOCYTE_6H_UP	152	-0.367803	-1.73974	4.89535e-05	0.000476051	0.000326562	2404	tags=42%, list=17%, signal=35%	EIF1/IPO4/ARRDC3/VMAC/TSSK4/PGAP1/SLC23A3/METTL2B/UBE3D/VIPR1/DAG1/TMEM106B/STT3B/TEX10/SPRY1/MORN3/TSC1/SLC35D1/CHD2/MLH3/PJA1/SARAF/EXPH5/ZNF623/SMARCA2/ZNF202/NR2C1/NOB1/GGT7/SETX/FAM78A/SCAF4/PIK3IP1/CREBL2/EXTL2/FAM3C/ATF7IP/EPHX1/GPD1L/SATB1/TOP2B/URI1/NDRG2/TSC22D1/TP53/LDLRAP1/ZBTB10/TSPYL5/MFHAS1/ITM2A/USP28/S1PR1/RHOH/TRAT1/HIVEP3/OTUB2/SLAMF6/TRIB2/DYRK2/SPOCK2/SKAP1/BCL2/CD28/IL7R
GSE3982_EOSINOPHIL_VS_BCELL_UP	GSE3982_EOSINOPHIL_VS_BCELL_UP	135	0.440403	1.7893	4.98962e-05	0.000484252	0.000332188	2031	tags=31%, list=15%, signal=27%	CA4/GRB10/HK3/MPO/SLC22A4/PLSCR2/STAB1/CKLF/MANSC1/FPR1/IFITM1/KLF5/NLRX1/CDA/SLC36A1/SLA/RRAGD/PSTPIP2/HSPA1L/JAG1/WIPI1/APOBEC3A/HCK/ANXA1/COQ2/LIMK2/FBXL5/TRIB1/MCOLN1/LAPTM4A/SDCBP/TLR4/CREG1/NRXN1/PTEN/GLTP/MPP1/MMP25/ADORA2B/DAPK2/GPR35/MTMR3
GSE5503_MLN_DC_VS_PLN_DC_ACTIVATED_ALLOGENIC_TCELL_DN	GSE5503_MLN_DC_VS_PLN_DC_ACTIVATED_ALLOGENIC_TCELL_DN	159	-0.363324	-1.72825	5.00373e-05	0.000484656	0.000332465	1783	tags=25%, list=13%, signal=22%	FOXN3/FAM78A/TMEM109/UHRF1BP1/WNK1/BIRC6/ZNF329/ATF7IP/ST8SIA1/PIP4K2A/DYNC2H1/FOXO1/AP3M2/TXNIP/GRAP/IL2RA/TIAM1/TNRC6A/PARP1/BLNK/ITPR1/PRKCA/SLC7A1/RASGRP3/C2orf88/BANK1/ABI2/AFF3/PARP14/CD79A/SRRM2/SLFN13/COL19A1/SLC38A1/PLCG1/DYRK2/BACH2/IL7R/PTGDR2
GSE6269_STAPH_AUREUS_VS_STREP_PNEUMO_INF_PBMC_DN	GSE6269_STAPH_AUREUS_VS_STREP_PNEUMO_INF_PBMC_DN	146	-0.376912	-1.75797	5.14141e-05	0.000497003	0.000340935	2840	tags=38%, list=21%, signal=31%	PKIG/NIT2/GNB5/TTC9/BDH1/COX11/RPL29/PAWR/ANGEL1/HNRNPUL2/PBXIP1/PCM1/SPIB/ESR2/ZNF318/LUC7L/FGFR2/PPP1R9A/CDC14A/INPP5B/DBT/CD19/EFCAB14/CASP6/RPL23/FHL1/TMEM209/CD72/GPA33/CSF1/SFI1/FCER2/PREPL/RPL32/GRAP/FCRL2/GLS/SYNJ2/CD22/EPB41/BLNK/KIF2A/RPL22/GDF11/BANK1/SLC7A6/COBLL1/CR2/CD79A/ZMYND11/BCL11A/OSBPL10/DLG3/ZFP36L2/MS4A1/ALOX15
GSE22229_RENAL_TRANSPLANT_IMMUNOSUPP_THERAPY_VS_HEALTHY_PBMC_DN	GSE22229_RENAL_TRANSPLANT_IMMUNOSUPP_THERAPY_VS_HEALTHY_PBMC_DN	164	0.431573	1.80086	5.30526e-05	0.000511826	0.000351104	3140	tags=39%, list=23%, signal=31%	MCEMP1/ELANE/CLEC5A/ABCA13/SLC22A4/PLBD1/MGAM/OLR1/FKBP5/SGMS2/LCN2/ITGA1/ERLIN1/GAS7/PRDX5/RALB/SLC36A1/PSTPIP2/SH2B2/SLC36A4/ETHE1/SEMA4A/SCCPDH/SDF2L1/FCGR2A/CTSB/LMAN2/NEU1/C1GALT1C1/ADGRE1/CHSY1/G6PD/TLR1/TFEC/MANBA/R3HDM4/TECPR2/NRG1/ACOT9/SPTLC2/KCNE3/ALAS1/RAB3IP/IGSF6/LTA4H/GPR35/BNIP2/LGALS3/FDPS/SLC8B1/NT5C/AIF1/PTPRO/RRBP1/MS4A3/PNKP/P4HB/LAMP1/CCDC125/FKBP1B/ATP11A/TEX2/TXNL4B/SEC24D
GSE27786_NKCELL_VS_NKTCELL_DN	GSE27786_NKCELL_VS_NKTCELL_DN	145	-0.377613	-1.76104	5.44353e-05	0.000524128	0.000359542	3296	tags=39%, list=24%, signal=30%	MRI1/RPL36/PDCD2/RNF14/SIKE1/SLC5A6/POLE/ANKRD40/MYCT1/SMG1/CD38/MRPS6/WDR43/FAM162A/HACD3/CRTAM/FXN/EIF3B/TTC28/NSUN2/MTHFD1/PCNT/NOP56/TMEM104/TFAP4/NOB1/TGIF2/CXXC5/ZNF48/SLC20A1/POLR1B/CHD3/AKAP1/IKZF1/POLR3E/SLC39A14/EARS2/URI1/CD226/ZNF512B/CMSS1/SESN3/RRP15/MSH2/F2R/ZNF251/TNRC6C/TP53/NOL9/GPR183/MFHAS1/LANCL1/MLLT6/THEMIS/CD247/TCF7
GSE17974_IL4_AND_ANTI_IL12_VS_UNTREATED_12H_ACT_CD4_TCELL_DN	GSE17974_IL4_AND_ANTI_IL12_VS_UNTREATED_12H_ACT_CD4_TCELL_DN	107	-0.424996	-1.87274	5.70563e-05	0.00054828	0.000376111	1490	tags=32%, list=11%, signal=29%	ITGB8/PALLD/NT5E/IFI44L/MTSS1/DSC1/GIMAP6/MEX3C/IL21R/SGK1/IL12RB2/BAG3/EXOG/DNAJB13/BMPR1A/IFIT1/MYO6/CYP3A5/PASK/CD27/GBP5/CD74/CD5/SYTL2/KLRD1/CARD11/GCSAM/GBP4/TBX21/FCGBP/BACH2/CD28/CXCL8/IL2RB
GSE40666_UNTREATED_VS_IFNA_STIM_STAT1_KO_CD8_TCELL_90MIN_DN	GSE40666_UNTREATED_VS_IFNA_STIM_STAT1_KO_CD8_TCELL_90MIN_DN	175	-0.356994	-1.70759	5.8239e-05	0.000558544	0.000383151	2283	tags=32%, list=17%, signal=27%	SARAF/TSPAN13/SLC4A8/HVCN1/FAM53B/ST3GAL1/ZNF318/ZNF135/SAV1/IFT172/PIK3IP1/MEF2C/AGPAT5/CHD3/ZNF880/JARID2/CD72/BTG1/TCL1A/ZNF546/BTLA/APOBEC3F/ADARB1/FCER2/STAP1/FOXP1/FAM111B/HSF5/CD22/TCTN1/IL21R/TNRC6C/ZHX3/PAIP2B/NAT10/IRF4/ABCB4/NFATC3/RAB30/PIK3C2B/MMD/TMEM263/CR2/PLEKHA1/CNKSR2/BCL11A/CAMK2D/ABCB1/SLAMF1/CCR7/SLC38A1/PHLDB2/GBP4/SKAP1/BACH2/IKZF2
GSE2770_IL12_ACT_VS_ACT_CD4_TCELL_6H_DN	GSE2770_IL12_ACT_VS_ACT_CD4_TCELL_6H_DN	134	-0.389401	-1.7933	6.05811e-05	0.000579864	0.000397777	3919	tags=44%, list=28%, signal=32%	IL2RG/SRPK2/ZNF468/KMT2E/NRROS/DTX3L/LUC7L2/SLC35E2B/TRMT5/FTSJ1/CNPY4/IBA57/RIC8B/TCF12/PHC3/GPR52/SS18L1/NUP43/SHPRH/LRIG2/WDR43/ASF1A/HACD3/HAUS3/SPRED1/KLHL42/LUC7L/SPAG16/NUDT21/CCR9/FANCF/N4BP2/BPTF/C14orf132/CASD1/FBF1/YES1/MPHOSPH8/MSI2/FAM111A/TMEM123/ZNF550/ZBTB24/MFSD6/EPB41/STAT1/SERINC5/MBNL3/HNRNPH1/AQP3/RHOH/TXLNGY/CEP78/ZFP36L2/MAF/CD6/CD3G/PRKCH/GPRASP1
GSE3982_MAC_VS_BCELL_UP	GSE3982_MAC_VS_BCELL_UP	147	0.431622	1.77331	6.29022e-05	0.000600901	0.000412207	2451	tags=31%, list=18%, signal=26%	HP/S100A8/RNASE2/ATP9A/SLC22A4/DLC1/NEIL3/PLAU/FKBP5/SLC11A1/NFE2/PAQR4/HSPA1A/CDA/SAP30/BCL6/FZD5/MYO10/IDH1/TOP2A/NLRP3/SCCPDH/FCN1/TCIRG1/LAPTM4A/TLR4/TALDO1/MYD88/COX7A2/CTNNA1/GK/TNPO3/CREM/MPP1/CYFIP1/RBPJ/AK4/DBI/CIT/STX3/PLA2G15/NDUFB6/GALNS/TMEM70/OCRL/NUMB
GSE45365_NK_CELL_VS_BCELL_MCMV_INFECTION_UP	GSE45365_NK_CELL_VS_BCELL_MCMV_INFECTION_UP	178	0.410932	1.73394	6.41767e-05	0.000611876	0.000419736	3376	tags=44%, list=24%, signal=34%	NAIP/ASGR1/BLVRB/FES/PINK1/OSBPL1A/NFE2/TMEM144/GAS7/LYL1/RNASE4/UQCRC1/SLA/RRAGD/SH2B2/CLEC4A/PSTPIP1/FRAT2/IL1RN/CD36/LAMTOR2/SEPHS2/AP3S1/SH3BP5/TST/PCMT1/FCGR2A/SPINT2/GMFG/LMAN2/HSPA6/CHMP2A/LAPTM4A/RAB31/SDCBP/CPD/TENM1/MRC1/TRPS1/CYB5R1/TPST2/THBD/ATP6V1F/CASP1/ADORA2B/ARPC5/GPR35/NCSTN/VAV3/KIAA0930/S100A4/CPQ/DECR1/EMP1/EPAS1/RTN3/SPG21/HEXB/OSBPL11/KCTD5/BLZF1/CLEC2B/PPT1/RXRA/CCND3/EVI…
GSE3982_NEUTROPHIL_VS_TH1_DN	GSE3982_NEUTROPHIL_VS_TH1_DN	175	-0.354961	-1.69787	6.58066e-05	0.000626191	0.000429556	3609	tags=38%, list=26%, signal=29%	USP47/TMA16/COPS7B/LNPEP/SEH1L/C11orf58/ZC3H14/PAAF1/RUVBL1/DAG1/DDX52/EIF3F/ABCF2/SUPV3L1/FKBP11/AHI1/C17orf75/LYRM2/RGS10/ZNF32/SSB/FAM136A/ODC1/METAP2/CD200/STARD7/PHLDA1/RCN1/MYC/KNOP1/GRSF1/SERBP1/QRSL1/WEE1/TDP1/DGCR8/C1orf109/PMS2P5/NOC3L/AKAP1/HTATSF1/DDX18/C11orf49/GLS/MAP3K4/ZZZ3/ELOVL6/TRIM44/EEF1B2/SUPT3H/NAT10/MORC2/RPS4X/GFI1/IRF4/NCL/CD81/LRIG1/OSBPL3/PASK/ZNF395/MAL/NUCKS1/ESYT1/T…
GSE18791_CTRL_VS_NEWCASTLE_VIRUS_DC_1H_UP	GSE18791_CTRL_VS_NEWCASTLE_VIRUS_DC_1H_UP	72	-0.456279	-1.86495	6.6459e-05	0.000631166	0.000432968	2711	tags=35%, list=20%, signal=28%	NAP1L5/MORN3/ZNF850/ZNF681/EFNA5/SPIB/FOS/ZNF557/ZNF234/ZNF460/PITPNM2/ZNF302/ZNF546/WDR27/ENKUR/ZBTB9/VSIG1/ZFP3/ZFP62/ITM2A/BTBD11/SDK2/COL4A3/CD5/PTGDR2
GSE9988_LOW_LPS_VS_VEHICLE_TREATED_MONOCYTE_UP	GSE9988_LOW_LPS_VS_VEHICLE_TREATED_MONOCYTE_UP	149	0.431154	1.77611	6.7806e-05	0.000641708	0.0004402	2163	tags=34%, list=16%, signal=29%	GPR84/LINC01093/CASP5/GADD45A/SOCS3/ADM/TNFAIP6/OSM/BCL2A1/ACSL1/MGAM/HECW2/LAMB3/TXN/IER3/ETS2/GRAMD1A/DRAM1/PLD1/PIM3/UBE2J1/DDIT4/PDSS1/ANO5/PTX3/AQP9/IL1B/GADD45B/NLRP3/CD274/CSRNP1/F8/CCRL2/G0S2/DUSP3/TIFA/GK/PLAUR/B3GNT2/CYB5D1/PIK3AP1/NFKBIA/SERPINB8/P2RX4/TNF/ZC3H12A/IL10/MAP3K8/EIF1B/NFKBIZ/DCUN1D3
GSE9988_ANTI_TREM1_VS_CTRL_TREATED_MONOCYTES_UP	GSE9988_ANTI_TREM1_VS_CTRL_TREATED_MONOCYTES_UP	155	0.429837	1.78333	6.78324e-05	0.000641708	0.0004402	2478	tags=35%, list=18%, signal=29%	PPARG/UPP1/ADM/ASPH/HECW2/SLC2A3/B3GNT5/RAB20/TXN/CEBPB/ETS2/SGMS2/MAFG/DDIT4/RABGEF1/DTL/HBEGF/IL1R1/RRAGD/GADD45B/GLA/TBC1D2/SH3BP5/CTSL/CRADD/CSRNP1/NEU1/TRIB1/DUSP3/ACSL3/TNFSF14/SESN2/CHSY1/PLAUR/LONRF3/FAM131A/RIT1/TNF/THBD/MIR22HG/SRXN1/ELL2/PHGDH/MAFK/ZFYVE16/BANP/STX3/ST3GAL6/TBC1D7/TMEM70/CKS2/STX4/SGMS1/JUN
GSE360_LOW_DOSE_B_MALAYI_VS_M_TUBERCULOSIS_DC_DN	GSE360_LOW_DOSE_B_MALAYI_VS_M_TUBERCULOSIS_DC_DN	165	0.417575	1.743	7.01318e-05	0.000662175	0.00045424	3171	tags=44%, list=23%, signal=34%	MMP9/PFKFB3/CASP5/S100A8/PLSCR1/SLC22A4/MARCO/BCL2A1/CD163/S100A9/C3AR1/TXN/GNA15/IER3/BASP1/HSPA1A/LDHA/RNASE4/TYMP/HBEGF/UBE2S/WIPI1/SH3BP5/CTSL/VAMP5/CCRL2/STOM/G0S2/MYD88/SERPINA1/TNFSF14/ADGRE1/FANCL/PLAUR/B3GNT2/PLXNC1/KYNU/MPDU1/TRIM21/RIT1/ALAS1/IFRD1/FSCN1/BAZ1A/ANXA2/NDRG1/APBA3/ELL2/LHFPL2/AK4/MAD2L1BP/DNAJC3/CETN2/MPZL2/ATP6V0E1/MAP2K3/RBCK1/NBN/TRAFD1/YKT6/STAT3/RRBP1/ICAM1/DENND3/RC…
GSE27786_CD8_TCELL_VS_MONO_MAC_UP	GSE27786_CD8_TCELL_VS_MONO_MAC_UP	173	-0.358756	-1.71341	7.07457e-05	0.000666679	0.00045733	3797	tags=45%, list=28%, signal=33%	FAM118A/SMAD4/PFAS/CDK13/IPO4/C12orf73/PTGES3/CELF2/ADH5/CBX6/ZC3H14/SLC22A5/OSBPL5/SETD2/TOMM7/NDUFAF4/NARS2/MEF2D/ZNF800/PHF20/RAPGEF1/UROS/AEBP2/NCOR1/STK4/USP34/SLA2/EXOSC10/ZBTB44/FLNB/SMARCC1/TP53BP1/COX11/AFG3L2/ANAPC16/SUCLG2/FBXO7/MED1/ANKRD44/ZNF566/ZNF623/NKRF/HMG20A/KLF3/LCMT2/DNAJA3/MBNL1/KHDRBS1/RCCD1/ATF7IP/PHF14/ST8SIA1/HTATSF1/EARS2/WDR77/FOXK1/TAF3/MTAP/IPO5/TDRKH/IL21R/HNRNPA1/…
GSE14415_INDUCED_TREG_VS_FOXP3_KO_INDUCED_TREG_IL2_CULTURE_DN	GSE14415_INDUCED_TREG_VS_FOXP3_KO_INDUCED_TREG_IL2_CULTURE_DN	96	-0.42621	-1.83748	7.14161e-05	0.000671697	0.000460772	2250	tags=38%, list=16%, signal=32%	LIX1L/PACS1/ZNF318/KLF3/EPSTI1/VAMP2/YPEL1/FAM78A/RAP2A/FAM117A/CROT/BTG1/TXNIP/CD84/CXCR6/CD226/ZNF101/KLHL14/NIPAL3/ACSL6/PDCD4/F2R/SPN/MAML2/KLRC1/SMAD3/FBXO32/CD2/S1PR5/AMOT/CX3CR1/CD247/GZMA/CD96/RASGRP1/KLF12
GSE26928_NAIVE_VS_CENT_MEMORY_CD4_TCELL_UP	GSE26928_NAIVE_VS_CENT_MEMORY_CD4_TCELL_UP	157	-0.366235	-1.73885	7.2452e-05	0.000680127	0.000466555	3697	tags=43%, list=27%, signal=32%	LIPT1/PEX11B/ZNF706/NET1/TNIP3/APEX1/ADGRA3/MCFD2/ORMDL1/C1orf174/ZNF134/DCHS1/PAAF1/PLCL1/NR2C2/CRTC3/HSF2/KIFAP3/TATDN2/ZSCAN25/ZBTB44/ZC3H12B/INPP4A/SSBP2/TSC1/LAS1L/EIF1AX/TTC28/ZNF582/RNF157/WDR3/SETD6/MRPS9/FOXN3/SLC39A10/KDM4C/HERC2/ITPKB/ARMCX2/ZNF879/LIG1/IKZF1/PRRC2B/MYO9A/MTA3/NBEA/WDR77/ZNF512B/RFX5/LINC01550/SPATA5/VPS13C/SERINC5/ALS2CL/FAM120C/LANCL1/RAB30/CTSF/ZNF395/C1QTNF3/BTN3A1…
GSE27786_LSK_VS_MONO_MAC_DN	GSE27786_LSK_VS_MONO_MAC_DN	145	0.432531	1.77258	7.40475e-05	0.000693768	0.000475913	3652	tags=45%, list=26%, signal=33%	GYG1/ENTPD7/CARD6/AFF2/TMCO3/DGAT2/AGTRAP/KBTBD7/GALNT3/RBP7/SLC25A24/PCYT1A/KIF14/FBXL19/ATP6V0D1/MCU/PRKAR2A/IL10RB/AP3S1/GPR108/GSDMD/LIMK2/PRKCD/DNAJC4/SH3GLB1/PPP4R1/CLEC1B/PSMD4/TMEM252/PLEC/RBM42/UBALD2/PCP2/RANBP9/SLC52A2/CCNYL1/ELOVL1/UBE2F/MED8/HELZ2/TLR6/ARHGAP19/TBPL1/ATG3/CCDC88B/HEXB/CITED2/TNFRSF1A/MON1B/WDFY2/CARHSP1/TMEM79/MAGI3/LMAN2L/MTHFD2/NAIF1/ARF1/WAS/SYK/SLC4A1/CTBP2/MBD2/…
GSE19888_ADENOSINE_A3R_INH_VS_TCELL_MEMBRANES_ACT_MAST_CELL_UP	GSE19888_ADENOSINE_A3R_INH_VS_TCELL_MEMBRANES_ACT_MAST_CELL_UP	157	-0.365811	-1.73684	7.5535e-05	0.000706346	0.000484541	1417	tags=23%, list=10%, signal=21%	CD72/NFATC2IP/PRKX/IFIT3/IFIH1/IL18BP/RNF213/RSAD2/IFIT2/STAT1/MX1/XAF1/ATM/HERC6/RPGRIP1/PCGF5/RRP1B/IFNG/OAS2/PPP1R13B/USP18/IFIT1/NKG7/AFF3/PPM1K/PARP14/ZNF287/SLFN13/BCL11A/GZMB/TRAF1/KCNA3/KLRD1/SH2D1A/SLFN5/GBP4
GSE21546_WT_VS_SAP1A_KO_ANTI_CD3_STIM_DP_THYMOCYTES_UP	GSE21546_WT_VS_SAP1A_KO_ANTI_CD3_STIM_DP_THYMOCYTES_UP	156	0.425001	1.76369	7.65769e-05	0.000714677	0.000490255	2986	tags=38%, list=22%, signal=30%	ANXA3/HK3/ELANE/CTSG/MPO/SLC22A4/CST7/S100A9/LRG1/OLR1/GPR160/LRP3/MSRB1/ERLIN1/RNF217/HSPA2/ATP6V1C1/ATP8B4/NOP10/IDH1/GLRX/PSTPIP2/SEMA4A/MCU/PRKAR2A/CSF2RA/FCGR2A/TYROBP/PGK1/STOM/TLR4/TALDO1/CHSY1/ENO1/SRGN/CYB5R4/ALAS1/SOS2/MIR22HG/IGSF6/PDIA5/TBRG4/GALNS/MYDGF/GRPEL1/HIF1A/BRI3BP/NT5C/TMEM167A/MEGF9/MS4A3/TMED3/CEACAM21/DNAJB11/SNRNP35/P4HB/TMEM147/NDUFS6/ALDOA
GSE3982_NEUTROPHIL_VS_TH1_UP	GSE3982_NEUTROPHIL_VS_TH1_UP	140	0.43011	1.7529	7.67192e-05	0.000714677	0.000490255	3679	tags=44%, list=27%, signal=32%	VNN1/PFKFB2/PFKFB3/S100P/FCAR/PADI4/PLAU/SMARCD3/MSRA/IL1R1/SLA/ATP6V0B/HLX/IMPDH1/SEMA4A/LIMK2/RAB33B/DOCK4/TCIRG1/FOSL2/YIF1B/AGTPBP1/SECTM1/SDHB/MMP25/NRBF2/MIR22HG/KRT23/LST1/FAM53C/SPATA6/NSFL1C/CAPZA1/DNAJC3/CYTH4/ITGB2/ARMC7/TLR6/RNF141/RAB7A/PIAS1/ZDHHC17/TSG101/ACOX1/APLP2/PLXNA2/SNX13/GMIP/ASAP1/RAB2A/ADGRE2/VPS37B/TRIM8/MXD1/IVNS1ABP/GPSM3/MVK/PISD/TCTA/KCNK7/CD53
GSE18893_CTRL_VS_TNF_TREATED_TCONV_2H_UP	GSE18893_CTRL_VS_TNF_TREATED_TCONV_2H_UP	166	0.415685	1.73592	7.77964e-05	0.000723328	0.00049619	3483	tags=40%, list=25%, signal=31%	CYSTM1/IRAK3/PADI4/IFITM3/HMGB2/TBC1D8/DYNLT1/CYBA/TMCO3/SLC16A3/DEPDC1B/GALNT3/JDP2/ACVRL1/POLR2J/RNF181/ETHE1/POMP/PDZD8/MOSPD3/TMEM216/MLX/APH1B/ENKD1/TFDP1/ASPRV1/ST3GAL2/MED31/PLXNC1/PLCB3/GYS1/MPDU1/ANKS1A/TPD52L2/PARPBP/RGS19/LAMTOR3/TRABD/ATP6V1E1/NBEAL2/ARPC3/THOC6/GRHPR/MED30/BIN3/HAAO/YKT6/NKIRAS2/NIPSNAP3A/SPG21/MON1B/COPG2/TRIOBP/UBA1/MRPS11/DEF6/GMIP/KATNA1/ADPRH/RAB5A/SEC22B/EFHD2/…
GSE2770_IL12_VS_IL4_TREATED_ACT_CD4_TCELL_48H_UP	GSE2770_IL12_VS_IL4_TREATED_ACT_CD4_TCELL_48H_UP	163	0.41913	1.74961	7.86927e-05	0.000730269	0.000500951	3573	tags=41%, list=26%, signal=31%	CACNA1E/TPST1/RAB32/CNIH4/CDC25C/TBC1D8/SLC11A1/IER3/ENTPD7/ANLN/IMPA2/DDIAS/E2F2/UQCRC1/TPX2/SCCPDH/ANXA1/AURKA/AP1S1/CLTB/FCGR2A/TBCB/PSENEN/RNASEK/PMM1/RAB26/COMMD5/EMILIN1/CCPG1/CDKN2C/GLRX2/TMEM101/ACER3/TNFSF10/PHGDH/DHRSX/CENPU/POLR2C/NDUFAF7/GALNS/LGALS3/MALSU1/TMEM70/NDUFA8/TOR1B/SLC38A10/ETFDH/RTN3/RAB3D/TRMT10A/DNAJB11/NDUFB11/HARBI1/MRPS11/CCDC186/TEX2/MTM1/PSMA6/ERH/RAB1A/NSMCE2/COAS…
GSE3982_NEUTROPHIL_VS_TH2_UP	GSE3982_NEUTROPHIL_VS_TH2_UP	148	0.428798	1.76459	7.89817e-05	0.000731556	0.000501835	3598	tags=42%, list=26%, signal=31%	HK3/PFKFB3/SLC22A4/DACH1/CEBPA/PADI4/CFD/FLOT1/CLTCL1/SLC11A1/CLEC4E/IMPA2/S100A11/IL1R1/PSTPIP2/IMPDH1/SH3BP5/RAB33B/CEACAM4/APH1B/CCNJL/YIF1B/CHSY1/PTEN/SPTLC2/ZNF516/CAPZA2/MMP25/FBP1/VAV3/PI3/TMBIM4/MAP1S/CYTH4/SPATA1/GMPR2/PACSIN2/ARPC3/TLR6/RBCK1/RAB36/RRP12/F2RL1/GNAQ/ZDHHC17/ACOX1/EVI2B/SLC7A7/GMIP/DENND5A/TOR1AIP1/ARL4A/RAB2A/EFHD2/ADGRE2/VPS37B/ACTN1/NABP1/RNF19B/EVI2A/PISD/E2F3
GSE37416_CTRL_VS_24H_F_TULARENSIS_LVS_NEUTROPHIL_DN	GSE37416_CTRL_VS_24H_F_TULARENSIS_LVS_NEUTROPHIL_DN	186	0.404595	1.71599	8.06572e-05	0.000745658	0.000511508	3276	tags=35%, list=24%, signal=27%	CYSTM1/EXOSC4/FFAR3/IRAK3/OSM/OLR1/GNA15/CD63/GRINA/GPR160/TMCO3/AP3S2/RABGEF1/BCL3/SNX3/RRAGD/GADD45B/SERTAD3/SLC36A4/SDF2/GLA/TBC1D2/AP3S1/SH3BP5/IFNGR2/TRIB1/RBBP8/NARF/PGAM1/DEDD2/HPCAL1/NFKBIA/ING1/IPMK/CDC26/LAMTOR3/SNHG12/AKIRIN2/TPI1/GPR35/ELL2/RBPJ/AK4/MEA1/RELT/ATG9A/RNFT1/CHMP4B/PSMC6/MAP2K1/FKBP15/ICAM1/SEC61G/RXRA/P4HB/TPRA1/BRAF/SCYL2/PSMA6/SLC43A3/OXSR1/FAM50A/DENND5A/EIF4A3/RAB9A/…
GSE42021_TCONV_PLN_VS_CD24LO_TCONV_THYMUS_DN	GSE42021_TCONV_PLN_VS_CD24LO_TCONV_THYMUS_DN	142	0.423896	1.73703	8.16572e-05	0.000753473	0.000516869	2511	tags=31%, list=18%, signal=26%	CLEC4D/CTSG/SERPINB2/PGD/HOMER3/HYAL2/CEBPB/F5/DYNLT1/LCN2/FSTL3/HRH2/AP3S2/LYL1/BCL3/RALB/ITGAM/GAPDH/EMB/ACP6/RAB33B/MEF2A/PLAUR/B3GNT2/GNS/GAA/TIPARP/TMUB2/CCR1/VAV1/RIC8A/WDR45/NME3/SRXN1/UBE2C/ATP6V1E1/DPP7/PABPN1/TMEM208/EMP3/ALCAM/JUN/SLC30A1/HIF1A
GSE24634_IL4_VS_CTRL_TREATED_NAIVE_CD4_TCELL_DAY5_DN	GSE24634_IL4_VS_CTRL_TREATED_NAIVE_CD4_TCELL_DAY5_DN	168	-0.348933	-1.65882	8.41894e-05	0.00077537	0.00053189	1608	tags=27%, list=12%, signal=24%	STX17/SMCHD1/PARP12/THUMPD1/CSF1/IFI44L/IFIT3/CLUAP1/GBP1/JAKMIP2/SP140/RABGAP1L/GIMAP6/RSAD2/IFIT2/DDX60/MX1/BAG3/SYNE2/XAF1/HERC6/BTN3A2/MAN1C1/TRANK1/NEMP1/BTN3A3/APOL3/HERC5/IDO1/OAS2/SLAMF7/SFMBT1/COLQ/MTUS1/BTN3A1/GZMB/CCDC88C/ANK3/OPTN/CD2/DOCK9/TNFRSF25/TOX/CD96/CCND2
GSE36476_CTRL_VS_TSST_ACT_16H_MEMORY_CD4_TCELL_OLD_UP	GSE36476_CTRL_VS_TSST_ACT_16H_MEMORY_CD4_TCELL_OLD_UP	154	-0.36969	-1.75586	8.44735e-05	0.000776518	0.000532678	3554	tags=45%, list=26%, signal=34%	PLCL2/AKAP7/MXI1/HECA/MAX/ADCY7/BNIP3L/PIAS2/SAMHD1/SIGIRR/SETD2/NUDT15/QSER1/AK1/PARP3/ATF7IP2/GNB5/BAG5/ZNF226/CBFA2T2/ARHGEF18/SSBP2/CHI3L2/ARHGEF6/PBXIP1/PITPNC1/RPL23AP53/FOS/FUT8/PPOX/ACACB/PIK3IP1/RALGAPA1/TSPYL1/BIN1/HHAT/GPA33/TXNIP/ITGB1/ZNF331/SPTBN1/MGAT4A/GNAO1/ZNF529/MAPRE2/SERINC5/MYCBP2/MCF2L/ITM2A/ZBTB25/CR2/AQP3/ZNF395/CD3D/PRKCQ/DLG5/GZMK/IL11RA/ZFP36L2/TNIK/PLCG1/KLHL3/SIRPG/D…
GSE15659_NAIVE_CD4_TCELL_VS_NONSUPPRESSIVE_TCELL_DN	GSE15659_NAIVE_CD4_TCELL_VS_NONSUPPRESSIVE_TCELL_DN	126	0.443942	1.78395	8.82685e-05	0.000809876	0.00055556	3562	tags=47%, list=26%, signal=35%	S100P/SAMSN1/PYGL/TUBB4B/TIMP1/STK16/UBE2J1/RENBP/UBE2D1/PSRC1/SNX3/SEMA4A/RNF10/VAMP3/TULP2/TMLHE/SLC22A18/TLR4/SMAD1/TNF/KATNB1/THBD/TRABD/RANBP9/TPI1/TK1/SLC4A2/TMEM208/TRPM6/SPATA7/TDRD7/SEC23B/SLC9A8/ZNF341/VPS35/UNC13D/VSTM1/SEC61B/UBA3/SEC11A/UBL7/SLC22A1/TUSC2/SNAI3/TMEM63B/RPS6KB2/PSMA6/HACD4/SEC24D/SLC43A3/TOR1AIP1/RTN4/TRAPPC6B/REM2/TINF2/PUSL1/RAB35/SRL/YIPF2
GSE30971_WBP7_HET_VS_KO_MACROPHAGE_4H_LPS_STIM_UP	GSE30971_WBP7_HET_VS_KO_MACROPHAGE_4H_LPS_STIM_UP	165	0.414353	1.72955	8.85797e-05	0.000810446	0.000555952	3253	tags=37%, list=24%, signal=29%	SH3PXD2B/SLC1A3/CLEC5A/ADM/TNFAIP6/FCER1G/TPST1/CNIH4/LAMB3/TXN/SPHK1/RFX2/DGAT2/ACVR1B/PLP2/TUBB4B/ALOX5AP/FPR2/PDSS1/PTX3/CD58/IL1B/TMEM45B/PDLIM7/FFAR2/G0S2/BTBD19/TALDO1/TNIP2/PLAUR/SPRED2/PSMB5/MTF1/FNDC3B/ZC3H12A/ZBTB17/PLGRKT/SRXN1/PKM/GSR/AK4/CHUK/PACSIN2/DPP3/NETO2/SEC23B/SLC16A6/ZNF697/BBIP1/PLK3/ICAM1/AMPD3/ALDOA/CDC37/FUT4/PSMA6/SLC43A3/ASAP1/RABEPK/BID/SLC39A8
GSE19825_NAIVE_VS_IL2RAHIGH_DAY3_EFF_CD8_TCELL_UP	GSE19825_NAIVE_VS_IL2RAHIGH_DAY3_EFF_CD8_TCELL_UP	92	-0.429152	-1.83772	8.86634e-05	0.000810446	0.000555952	1465	tags=33%, list=11%, signal=29%	EPHB1/DUOX1/PPARGC1B/BTG1/SATB1/MYO9A/ZNF420/DENND5B/TRIM2/SESN3/AMER1/ZBTB5/RPL30/ALDH5A1/STAT1/NRIP2/SERPINF1/BMPR1A/RASGRP3/C2orf88/PTPRM/ADAM12/ADAM28/SNED1/UTRN/AKAP6/BIRC3/CD96/EDAR/IL7R
GSE3982_NEUTROPHIL_VS_BASOPHIL_UP	GSE3982_NEUTROPHIL_VS_BASOPHIL_UP	145	0.431318	1.76761	8.89816e-05	0.000811832	0.000556902	3413	tags=41%, list=25%, signal=31%	S100A12/ANXA3/PFKFB3/FCAR/SLC22A4/AGPAT2/HAUS4/CYBA/AGFG1/ZNF467/IMPA2/CDA/MAK/BCL6/IMPDH1/SEMA4A/FGR/PRKAR2A/LIMK2/TREML2/CEACAM4/TCIRG1/ALPK1/CLMN/PGLS/HOOK2/LONRF3/RELB/EHD1/FAM131A/SECTM1/PFN2/PLEKHJ1/BAZ1A/NRBF2/KRT23/IL10/DNAJC3/CYTH4/PACSIN2/CANT1/NUMB/MAP2K3/NR1H2/ERF/AGO4/KCTD5/DENND3/TM9SF1/ACOX1/RPS6KB2/GMIP/PTGES/UBXN7/GFOD2/BCL10/GTPBP1/MSL1/ACTN1/PHACTR1
GSE39820_IL1B_IL6_VS_IL1B_IL6_IL23A_TREATED_CD4_TCELL_UP	GSE39820_IL1B_IL6_VS_IL1B_IL6_IL23A_TREATED_CD4_TCELL_UP	123	-0.384655	-1.73416	9.39799e-05	0.000855832	0.000587085	3212	tags=41%, list=23%, signal=32%	MC1R/PEX26/CAPN15/ACVR2A/ADGRL1/VIPR1/EGR2/CMPK2/MYOM2/ZNF471/PARP11/ITGB3/CACNB1/PITPNC1/SEMA4C/B2M/TIGD2/TRAPPC10/EML4/AKR1C3/PARP12/CHD3/GPAM/ERMP1/PLXDC1/PDPR/GPM6B/RSAD2/F2R/ATP8B1/C3orf18/PPP3CC/PIK3R3/IFNG/RFX7/USP18/MYO6/NKG7/DDHD1/ADAM28/HOOK1/GZMB/PPP1R16B/RNF43/KIF21A/GBP4/TBX21/RASGRP1/ARL4C/FASLG/IKZF3
GSE1460_CD4_THYMOCYTE_VS_THYMIC_STROMAL_CELL_UP	GSE1460_CD4_THYMOCYTE_VS_THYMIC_STROMAL_CELL_UP	155	-0.364973	-1.72962	9.61209e-05	0.000873696	0.00059934	3146	tags=35%, list=23%, signal=28%	BRD9/ASXL1/MFNG/SUPV3L1/SNRNP200/TRIM14/BAG5/CD38/LRIG2/CEP104/ANAPC5/CUL1/MCM3AP/POLH/TAF1C/SP140L/ZNF652/NUP88/DUSP2/POU2F1/RIMS3/TUG1/HIC2/TGIF2/UBE2G2/NFX1/MAP4K1/XPA/SFPQ/WDR33/CD72/IKZF1/IFI44L/NDRG2/PCYOX1L/ZNF512B/CELSR2/MSH2/IL21R/RAI1/DGKA/PTMA/ZNF544/TRANK1/MLLT3/RPS23/SPN/PIK3C2B/SDK2/ALMS1/ATP6V0E2/GVINP1/PYHIN1/RUNX3/GATA3
GSE9988_ANTI_TREM1_VS_LPS_MONOCYTE_DN	GSE9988_ANTI_TREM1_VS_LPS_MONOCYTE_DN	169	0.413828	1.73989	9.63401e-05	0.00087405	0.000599583	2202	tags=33%, list=16%, signal=28%	LINC01093/SLC1A3/PFKFB3/GADD45A/SOCS3/SAMSN1/TNFAIP6/BCL2A1/ACSL1/IER3/GRAMD1A/CLEC4E/DRAM1/PNPLA1/PIM3/PDSS1/ANO5/C1orf122/PTX3/AQP9/IL1B/RHOU/STX11/NLRP3/CCNB1/SMCO4/HCK/IFNGR2/CD274/FFAR2/KCNJ2/G0S2/TIFA/SNX10/PLXNC1/MARCKS/MTF1/PIK3AP1/NFKBIA/NAMPT/EHD1/RNF144B/SERPINB8/FSCN1/TNF/BAZ1A/LINC00528/ZC3H12A/HCAR3/IL10/CENPU/MAP3K8/EIF1B/NFKBIZ/DCUN1D3/GPR132
GSE22886_DAY0_VS_DAY1_MONOCYTE_IN_CULTURE_UP	GSE22886_DAY0_VS_DAY1_MONOCYTE_IN_CULTURE_UP	190	0.400173	1.70123	9.65186e-05	0.00087405	0.000599583	2301	tags=33%, list=17%, signal=28%	HK3/RNASE2/TLR5/PLBD1/FCGR1B/CFD/CEBPD/ASGR2/ASGR1/HAUS4/MAPK14/FES/PYGL/HMGB2/F5/MSRB1/GAS7/CHPT1/SMARCD3/ZNF467/IMPA2/PGM1/MSRB2/CDA/SULT1A1/IFITM2/SCPEP1/PSRC1/ACAA1/CRISPLD2/MS4A6A/ALDH2/CCR2/FRAT2/MGST2/CD36/SLC12A9/FRAT1/UNC93B1/STX10/FCN1/PADI2/MYD88/CLMN/AGTPBP1/ICAM3/SULT1A2/SECTM1/KIAA0040/SELL/STAT5B/NME3/NINJ2/TNFSF10/LTA4H/IGFBP7/MTMR3/PHF21A/LMO2/P2RY13/APBB1IP/S100A4
GSE2770_IL12_VS_IL4_TREATED_ACT_CD4_TCELL_48H_DN	GSE2770_IL12_VS_IL4_TREATED_ACT_CD4_TCELL_48H_DN	165	-0.352492	-1.68189	9.71601e-05	0.000877811	0.000602163	3050	tags=37%, list=22%, signal=29%	TRUB1/GTF2I/ZFP69/RFTN2/HEATR6/LNX2/NAB2/TRAF3/SCAF8/CABLES2/GIMAP4/SS18/MECP2/PAWR/PRKAB2/ENTPD5/TCF4/LFNG/ZC3H7B/SLC4A8/NUBPL/STARD4/ZFP28/CMTR1/DUSP2/PLEKHO1/TTYH2/SAV1/CAPRIN2/RUFY3/SETX/STX17/PITPNM2/SLC2A4RG/TMEM209/ICE2/CD2AP/SETD1A/SYNJ2/ARHGAP35/ARRB1/CYP4V2/MGA/KDM2B/KIF2A/CHD6/E2F5/ZBTB10/TMEM229B/NFATC3/DEXI/MLLT6/ITPR3/LCK/MICU3/CD2/SRGAP3/LY9/KMT2A/NFATC2/IL2RB
GSE25123_IL4_VS_IL4_AND_ROSIGLITAZONE_STIM_PPARG_KO_MACROPHAGE_DAY10_DN	GSE25123_IL4_VS_IL4_AND_ROSIGLITAZONE_STIM_PPARG_KO_MACROPHAGE_DAY10_DN	149	0.427055	1.75922	9.73446e-05	0.000877811	0.000602163	2998	tags=42%, list=22%, signal=33%	GPR84/MS4A4A/PFKFB3/TRPM2/TMED8/FCER1G/OLR1/CD63/ETS2/DGAT2/TIMP1/LDHA/TUBA4A/PLA2G4A/PGM1/CSGALNACT2/SLC25A37/TNNT1/COL7A1/IL1B/PPP1R3B/RAB24/GBE1/IRF2BPL/IL1RN/TLR2/AMN1/FCGR2A/TSHZ3/MIR21/TNFRSF10D/TRIM25/PGK1/MLX/ACAP1/PGAM1/HCFC1R1/RUSC2/VASP/PIK3AP1/TNF/PPP2R5B/FNDC3B/SELL/ZC3H12A/TPI1/AK4/MAFK/SRSF9/EMP3/NUMB/MAP2K3/EMP1/NCF2/AIF1/TMEM187/PLK3/OAZ1/OSGIN2/PITPNM1/EVI2B/SEC24A/FXYD6
GSE30083_SP2_VS_SP4_THYMOCYTE_DN	GSE30083_SP2_VS_SP4_THYMOCYTE_DN	159	-0.355458	-1.69084	9.74745e-05	0.000877811	0.000602163	1716	tags=30%, list=12%, signal=26%	FAM78A/SLC35A3/CREBL2/ENDOD1/TTC39C/MPEG1/C19orf12/NOD1/NT5E/IFIT3/TTC39B/AMIGO2/CLCF1/SGK1/CYP4V2/SYNE2/ITGA6/LDLRAP1/PPP3CC/DNAJB13/MAN1C1/ALS2CL/S1PR1/IFNG/SPN/IFIT1/BTBD11/ZBTB25/RASA3/GPR68/AQP3/HOPX/ITGA4/CCDC88C/RNF144A/ANKH/SLAMF6/AHNAK/TRAF5/SIDT1/DPP4/MAF/STAT4/TBX21/KMT2A/ADGRG5/IL2RB
GSE3039_ALPHAALPHA_CD8_TCELL_VS_B2_BCELL_DN	GSE3039_ALPHAALPHA_CD8_TCELL_VS_B2_BCELL_DN	159	0.410709	1.70438	9.80903e-05	0.000881726	0.000604849	2736	tags=35%, list=20%, signal=28%	ECHDC3/C1QB/IDI1/VSIG4/ETS2/BASP1/TP53I11/EXT1/SPHK1/HSD3B7/TIMP1/LDHA/RNASE4/IL1B/GLA/TLR2/LYVE1/CXCL16/PGK1/CCRL2/MPG/RPS19BP1/MEF2A/GLMP/BTBD19/PHLPP1/PRSS8/TMED1/MND1/PIK3AP1/MLKL/TIPARP/CD68/SERPINB8/IFRD1/VKORC1/TPI1/LHFPL2/RBPJ/RAB13/HAL/TRIP6/ASH2L/THOC6/CLPP/SBF2/IFNAR1/ALKBH7/HAUS1/GCHFR/BAIAP2/SKIL/TMCC3/TIMP2/HEXB
GSE17186_NAIVE_VS_CD21LOW_TRANSITIONAL_BCELL_DN	GSE17186_NAIVE_VS_CD21LOW_TRANSITIONAL_BCELL_DN	175	-0.350675	-1.67737	0.000101912	0.000914393	0.000627258	2017	tags=26%, list=15%, signal=22%	EXD2/TTC27/JAK1/RPS19/SETD6/NT5DC1/SETX/ELK3/UTP15/SLC20A1/FAM3C/WDR33/RARG/TXNIP/ENG/DDX11/DENND4C/CMSS1/RPSA/SP4/IL21R/LDLRAP1/RPS8/WWP1/GPR183/UTP20/MFHAS1/NFATC3/JADE2/USP24/ZAP70/FLT3LG/MLLT6/RPS27/USP36/SLFN13/ESYT1/RNF144A/SLFN12L/CARNS1/LY9/DYRK2/PRF1/AXIN2/IL2RB
GSE22886_DAY0_VS_DAY7_MONOCYTE_IN_CULTURE_UP	GSE22886_DAY0_VS_DAY7_MONOCYTE_IN_CULTURE_UP	188	0.406507	1.72374	0.000104177	0.000932999	0.000640021	2251	tags=28%, list=16%, signal=23%	S100A12/IRAK3/SMPDL3A/S100A9/CFD/CEBPD/ASGR2/TESC/HMGB2/F5/S1PR4/NFE2/EXT1/CDKN2D/PLP2/SMARCD3/VNN2/CSTA/NCF1C/IFITM2/ADAP1/IRF7/CRISPLD2/RGS14/GADD45B/JUNB/CFP/APOBEC3A/NLRP3/SEMA4A/FRAT1/ARID3A/FCGR2A/HSPA6/LAT2/ADGRE1/AGTPBP1/ICAM3/TNFRSF8/ING1/KIAA0040/SELL/CASP1/CHKB/KDM4B/TNFSF10/MTMR3/PHF21A/CLK4/ARHGAP4/NBEAL2/INPP5A
GSE40685_NAIVE_CD4_TCELL_VS_TREG_UP	GSE40685_NAIVE_CD4_TCELL_VS_TREG_UP	152	-0.359876	-1.70224	0.000104455	0.000933699	0.000640501	3892	tags=49%, list=28%, signal=35%	SH2B1/DNAAF2/ZNF785/RPL36A/PITRM1/GTF3C2/ZNF398/RPUSD4/MMACHC/MRPL46/MTMR12/EMD/IMPDH2/MRI1/MNAT1/MMS19/ZNF416/SWAP70/UBE3D/RNF216/MFAP5/TADA1/RPL35/CELF1/TTC9/TIAL1/AMMECR1/RMND5A/UBTF/CCNB1IP1/SRCAP/CD52/FBL/RPL7A/CAPN2/C3orf33/OTULIN/RPLP0/ARHGEF9/SERBP1/PIDD1/HDAC9/TTYH2/ZNF570/UBIAD1/EIF3L/RAPH1/ZNF789/GFOD1/ZIK1/ZNF551/THEM4/URI1/SCAI/RPS13/GLS/MAP3K4/RPL26/RPS17/ZFYVE9/MORC2/RPL23A/RPL6/RP…
GSE28726_NAIVE_CD4_TCELL_VS_NAIVE_VA24NEG_NKTCELL_UP	GSE28726_NAIVE_CD4_TCELL_VS_NAIVE_VA24NEG_NKTCELL_UP	171	0.416246	1.74667	0.000104639	0.000933699	0.000640501	2642	tags=36%, list=19%, signal=30%	IL18RAP/GALK1/CST7/BCAT1/CDKN3/GNG5/TWF2/COX8A/LDHA/BUB1B/DHCR7/S100A11/PCYT1A/SAP30/TPX2/UBE2S/TOP2A/GBE1/FRMD4B/GLA/NFIL3/STX11/CCNB1/CLIC1/ZBTB7B/AURKA/GPX1/PGK1/EIF4EBP1/CTNNA1/TTK/GK/POLE2/RAB27A/ENO1/PRDX3/MYBL2/COMT/ATOX1/CCNB2/UBE2M/HSD17B10/TPI1/PKM/PHGDH/RAB13/ECI1/TK1/COX6A1/PDIA5/RUVBL2/GSTP1/EZH2/CKS2/NIT1/TUBA1B/NDUFA7/MAP2K3/HMGCL/ARHGAP19/ILK/FARSA
GSE22282_HYPOXIA_VS_NORMOXIA_MYELOID_DC_UP	GSE22282_HYPOXIA_VS_NORMOXIA_MYELOID_DC_UP	143	0.423397	1.73598	0.000109352	0.000973972	0.000668127	2353	tags=30%, list=17%, signal=25%	MCEMP1/HP/GPR84/CLEC5A/RAB20/MMP14/HSPA1B/CLEC4E/NCF4/FPR2/PRDX5/SERTAD1/MYO10/TMEM132D/JUNB/STX11/IL1RN/MVP/TLR2/RNF10/S100A6/COPE/CXCL16/NEDD8/CCRL2/CAMKK2/MYD88/NFKBIA/SLC25A20/CINP/MRPL12/EHD1/CCDC9/CYB5R1/TNF/IGSF6/MVD/UBE2F/CTSZ/FDPS/PABPN1/DDX49/RAB1B
GSE17974_0H_VS_12H_IN_VITRO_ACT_CD4_TCELL_UP	GSE17974_0H_VS_12H_IN_VITRO_ACT_CD4_TCELL_UP	168	-0.346522	-1.64736	0.000110601	0.000983098	0.000674388	1619	tags=24%, list=12%, signal=21%	ST3GAL5/ATG14/IRF2BP2/MBNL2/ZNF329/BIN1/TMEM156/CFL2/TSC22D1/ZNF256/PLCXD2/ZNF101/SYNM/SPTBN1/FAM111A/ZBTB20/ITGA6/PPP3CC/SERINC5/GPR183/C16orf74/PTPRM/EPHA4/AQP3/UTRN/ZBTB4/ITGA4/RNF125/GOLGA7B/NR1D2/KCNA3/AHNAK/IL11RA/HEG1/AUTS2/CD3G/KLHL3/TXK/FCMR/AK5
GSE19401_UNSTIM_VS_RETINOIC_ACID_AND_PAM2CSK4_STIM_FOLLICULAR_DC_UP	GSE19401_UNSTIM_VS_RETINOIC_ACID_AND_PAM2CSK4_STIM_FOLLICULAR_DC_UP	163	0.41487	1.73183	0.00011078	0.000983098	0.000674388	2943	tags=36%, list=21%, signal=28%	HK3/S100A8/IL1R2/RNASE2/CAPG/RABAC1/LGALS1/BATF/PLP2/SMARCD3/HSPA1A/BUB1B/RENBP/ITGAM/CD300C/ATP6V0D1/HEBP2/GLA/PSTPIP1/SEPHS2/CDK5/FCN1/LMAN2/CSTB/CLMN/ICAM3/GNS/CCDC85B/COMT/LRPAP1/GSTO1/MANBA/GAA/DGCR6L/BCAP31/CCDC9/SDHB/DHRS7/TADA3/FBP1/PPP1CA/LTA4H/PHF21A/LGALS3/VAT1/S100A4/DEAF1/EMP3/RRAS/NDUFA7/ARRB2/PTPRO/FKBP15/TIMP2/POLR2I/MFSD10/OS9/RAB5C
GSE5542_UNTREATED_VS_IFNA_TREATED_EPITHELIAL_CELLS_6H_DN	GSE5542_UNTREATED_VS_IFNA_TREATED_EPITHELIAL_CELLS_6H_DN	165	-0.350521	-1.67248	0.000111739	0.000989802	0.000678986	3605	tags=47%, list=26%, signal=35%	ALDH3A2/BCL9/ZNF766/KCNQ5/PPFIBP1/USP53/ZNF569/PLAG1/OSBPL5/HSPD1/RABL3/TOM1L2/PLCL1/TRUB1/N4BP2L1/SERTAD2/PIGM/CEP41/AK2/CREB1/ZNF263/ANKRD46/ZC3H12B/FMO4/RAD54B/EFHC1/AK3/SSBP2/ANGEL1/ANAPC16/SUCLG2/ARHGAP32/ZFAND1/PIM2/PJA1/ZNF419/SCAND2P/SMARCA2/GIMAP1/GABBR1/UCP2/RAPGEF6/BCKDHB/EIF3E/RBM43/SGCB/PAFAH2/GAL3ST4/MTA3/OSGEPL1/NCOA4/ACKR3/PLXDC1/NBEA/CLUAP1/PCYOX1L/ARHGAP17/CD8B/TRIM2/SCRN1/PLEKH…
GSE9509_LPS_VS_LPS_AND_IL10_STIM_IL10_KO_MACROPHAGE_20MIN_UP	GSE9509_LPS_VS_LPS_AND_IL10_STIM_IL10_KO_MACROPHAGE_20MIN_UP	133	-0.38146	-1.75249	0.000112944	0.000998664	0.000685066	2032	tags=29%, list=15%, signal=25%	GP1BA/ACACB/PPP1R9A/SAV1/CNST/NEAT1/PNMA1/CDC14B/STX17/EEF2/FAM117A/ELOVL7/SOCS2/FOXO1/RAB27B/CD7/ZNF501/SESN3/RSAD2/ALDH1A1/STON2/IL12RB2/BACE2/PEAR1/MLLT3/CFH/GLS2/ABCB1/PRKCH/STARD9/BIRC3/GBP4/SKAP1/ABLIM1/TESPA1/PAX5/IKZF2/NFATC2
GSE15750_DAY6_VS_DAY10_EFF_CD8_TCELL_UP	GSE15750_DAY6_VS_DAY10_EFF_CD8_TCELL_UP	151	0.423884	1.75196	0.000116786	0.00103077	0.000707088	2397	tags=30%, list=17%, signal=25%	CHIT1/NEIL3/IDI1/CDC25C/TXN/CDKN3/DYNLT1/MXD3/SKA3/NUSAP1/BUB1B/TPX2/NCAPG/GLRX/TOP2A/BUB1/SUMF1/POLQ/AURKA/KIF23/TIPIN/PGK1/RBBP8/PMM1/ASPM/CDC20/MCM10/TTK/DNA2/GMNN/MYBL2/KIF20A/CENPE/STIL/CCNB2/PARPBP/BRCA1/LZIC/ARPC5/UBE2C/TK1/CENPI/CKS2/VIM/CD2BP2/TUBA1B
GSE13493_DP_VS_CD4INTCD8POS_THYMOCYTE_DN	GSE13493_DP_VS_CD4INTCD8POS_THYMOCYTE_DN	155	-0.362384	-1.71735	0.000118004	0.00103963	0.000713169	2652	tags=32%, list=19%, signal=26%	PPIE/RPS2/YBX1/FAM162A/EID2/BTF3/MLH3/PIM2/KAT2A/PUS1/MTHFD1/ZC3H7B/RCN1/ACP1/UAP1/SNRPA1/TTC27/SETD6/ERAP1/EVA1C/RPL23/ARRDC5/TTC37/NOD1/THUMPD1/RPL14/RAB27B/CLUAP1/NCBP1/NOLC1/OXCT1/HEATR1/SLC25A4/PEAR1/RPL22/RPL6/USP28/BEND4/FILIP1L/LAX1/RAB30/ALK/RNF144A/SLC38A1/PRKCH/GZMA/CCND2/IKZF3/IL2RB
GSE40274_CTRL_VS_FOXP3_AND_IRF4_TRANSDUCED_ACTIVATED_CD4_TCELL_UP	GSE40274_CTRL_VS_FOXP3_AND_IRF4_TRANSDUCED_ACTIVATED_CD4_TCELL_UP	111	-0.392786	-1.75202	0.000120133	0.00105535	0.000723951	1569	tags=25%, list=11%, signal=23%	TTC39C/WNK1/ST8SIA1/CD84/ITGB1/CXCR6/DTX4/CREB3L2/CCL5/PDGFB/IL12RB2/KDM2B/DNAJB13/BTBD11/CELSR1/SNED1/PRKCQ/CYSLTR2/SAMD3/GVINP1/SLAMF1/KCNA3/CD3G/BIRC3/GPR174/DTHD1/KLF12/BCL11B
GSE27786_BCELL_VS_MONO_MAC_UP	GSE27786_BCELL_VS_MONO_MAC_UP	179	-0.343921	-1.64784	0.000120222	0.00105535	0.000723951	3996	tags=42%, list=29%, signal=30%	ZZEF1/RMND1/DNAAF2/LPIN2/LTV1/SIGLEC10/TMEM135/PFAS/ARIH2/PON2/IPO4/SETD4/ELAC2/ATRX/CCT6A/KDM5A/CTCF/ARF6/MNAT1/SETD2/RUVBL1/NARS2/PHF20/DAG1/CREB1/CD99/USP34/SMG1/ITFG2/BTG3/CABLES2/NAA35/DDX46/ANAPC16/UBTF/ZADH2/MIA3/TIMM9/BCLAF1/SOCS7/NKRF/DNAJC9/NOP56/RCC2/ZNF383/RPL17/FTO/SCAF4/ZNF841/ENDOD1/KHDRBS1/FASN/SF3A3/DNAAF5/PHF14/TXNIP/PRR3/RPL39/GPATCH8/HNRNPA3/SIT1/ZNF512B/MTAP/PKD1/HNRNPA1/DDX2…
GSE25123_IL4_VS_IL4_AND_ROSIGLITAZONE_STIM_MACROPHAGE_DAY10_UP	GSE25123_IL4_VS_IL4_AND_ROSIGLITAZONE_STIM_MACROPHAGE_DAY10_UP	155	0.4235	1.75704	0.00012093	0.00105966	0.000726907	2410	tags=35%, list=17%, signal=30%	FUT7/PGLYRP1/IL1R2/PLSCR1/SAMSN1/BCL2A1/CST7/CAPG/LGALS1/ROM1/GNA15/ST14/TOX2/SERPINB1/SLC22A15/BUB1B/S100A11/SLC25A24/IFITM2/ADAP1/DTL/RNASE4/IL1R1/SLC15A3/TOP2A/CDKN2B/NFIL3/STX11/CCR2/HHEX/S100A6/IL10RB/RILPL2/PDLIM7/TBCB/FAM214B/TNFSF14/CDKN2C/PLXNC1/ANXA4/SRGN/NUCB1/FAM20A/BTBD3/BRCA1/MAPK11/CASP1/EHD4/MAP3K8/CRELD2/ARPC1A/LGALS3/TRPM6/GCNT1/TDRD7
GSE9650_EFFECTOR_VS_MEMORY_CD8_TCELL_UP	GSE9650_EFFECTOR_VS_MEMORY_CD8_TCELL_UP	171	0.414436	1.73908	0.000124211	0.00108537	0.000744542	2968	tags=40%, list=22%, signal=32%	TSPO/IL18RAP/LAMTOR5/LGALS1/STAB1/CDC25C/GALNT4/HMGB2/BATF/GBA/MSRB1/CDKN2D/CTSD/ANLN/S100A11/DTL/ITGAM/GLRX/TOP2A/BUB1/CCR2/IL1RN/ANXA1/AURKA/KIF23/POMP/HK2/UBL5/GALE/FAM89B/LMAN2/PRELID1/LAT2/TTK/CDKN2C/SNX10/G6PD/ADAM8/ANXA4/MEMO1/CD68/CCNB2/RPP25L/ANXA2/NDRG1/DAPK2/GCAT/DBI/NDUFB6/CAPNS1/SPSB2/LGALS3/PPIB/S100A4/ATP6V0E1/COX17/ALCAM/DHRS1/LRP10/SMPD2/MKI67/SRP14/REEP5/PSMD8/LITAF/TACC3/MRPL27…
GSE7218_UNSTIM_VS_ANTIGEN_STIM_THROUGH_IGG_BCELL_DN	GSE7218_UNSTIM_VS_ANTIGEN_STIM_THROUGH_IGG_BCELL_DN	136	-0.382888	-1.76905	0.000124528	0.00108537	0.000744542	1175	tags=32%, list=9%, signal=30%	CXCR6/IL2RA/PTGER4/GRAP2/GIMAP6/LAT/ALDH1A1/IL21R/DGKA/ITGB7/ZDBF2/ADAM1A/HERC5/APOL6/SLAMF7/ZAP70/GPR68/HOPX/OAS3/KLRC1/CD3D/RHOH/ICOS/LCK/TRAF1/CD74/CCR7/GZMK/THEMIS/CD2/UBASH3A/SH2D2A/CD6/TIGIT/KLRG1/STAT4/GPR174/ITK/PRF1/TBX21/RASGRP1/LEF1/IKZF3/IL2RB
GSE3039_CD4_TCELL_VS_NKT_CELL_DN	GSE3039_CD4_TCELL_VS_NKT_CELL_DN	163	0.413742	1.72712	0.000124532	0.00108537	0.000744542	2935	tags=31%, list=21%, signal=24%	TSPO/GPR27/SLC22A4/FES/PYGL/GPR160/SGMS2/TSEN34/LDHA/ITGAM/NUDT22/NCAPG/ACOT8/PSTPIP1/PTCH2/S100A6/PAM/FAH/GMFG/TRIB1/RBBP8/COMMD5/HMGB3/TFEB/MED31/RAB27A/PEF1/MND1/SSNA1/GPR137/IFRD1/CCDC18/SLC52A2/TPI1/PPP1CA/PHGDH/DBI/RASGRP4/EZH2/SLC39A7/PPP1R35/NR1H2/RNPEP/SRBD1/VEGFA/SPSB3/MON1B/MVB12B/CPTP/PRADC1
GSE7764_NKCELL_VS_SPLENOCYTE_UP	GSE7764_NKCELL_VS_SPLENOCYTE_UP	162	-0.356572	-1.6961	0.000127305	0.00110696	0.000759356	1954	tags=31%, list=14%, signal=27%	TCF20/RNF157/PLEKHF1/YPEL1/PTPDC1/RAPH1/RAP2A/CMKLR1/TTC39C/ARMCX2/YES1/ELOVL7/NOD1/CD244/RAB27B/PTGER4/ELOVL6/SP4/ZFP3/GPRIN3/MFSD6/ZBTB20/MAPRE2/TULP4/ZBTB10/LPIN1/ABI2/BTBD11/MMD/NKG7/TET1/KLRC1/ATP10A/GZMB/ABCB1/SMAD3/SYTL2/PTPN4/KLRD1/PRR5L/S1PR5/RNF43/KLRG1/NLRC3/C1orf21/CD96/TXK/PRF1/RUNX3/FASLG/KLF12
GSE9988_LPS_VS_VEHICLE_TREATED_MONOCYTE_UP	GSE9988_LPS_VS_VEHICLE_TREATED_MONOCYTE_UP	148	0.423326	1.74207	0.000127464	0.00110696	0.000759356	2786	tags=40%, list=20%, signal=32%	GPR84/LINC01093/CASP5/GADD45A/SOCS3/ADM/TNFAIP6/BCL2A1/ACSL1/MGAM/HECW2/LAMB3/TXN/IER3/ETS2/DRAM1/PLD1/PNPLA1/PIM3/UBE2J1/DDIT4/PDSS1/PTX3/AQP9/IL1B/GADD45B/NLRP3/CCNB1/TMEM88/CD274/CSRNP1/F8/FFAR2/CCRL2/G0S2/TIFA/PLAUR/B3GNT2/CYB5D1/PIK3AP1/NFKBIA/SERPINB8/TNF/ZC3H12A/IL10/MAP3K8/EIF1B/NFKBIZ/DCUN1D3/SGMS1/NFKBID/JUN/NIPAL4/ICAM4/IL18/ZNF697/STARD8/PLK3/ICAM1
GSE30971_WBP7_HET_VS_KO_MACROPHAGE_DN	GSE30971_WBP7_HET_VS_KO_MACROPHAGE_DN	154	0.423212	1.75113	0.000127789	0.00110781	0.000759938	2077	tags=32%, list=15%, signal=27%	LILRA5/PFKFB3/SLC37A3/CASP5/GADD45A/SOCS3/SAMSN1/FFAR3/TNFAIP6/SMPDL3A/FCGR1B/TGFA/ARHGAP24/IER3/BATF/GRAMD1A/PLD1/SERPINB1/TLR8/VNN2/FPR2/SLC25A37/PDSS1/PTX3/AQP9/GADD45B/HLX/HEBP2/RAB40C/LIMK2/CD274/LDLRAD3/DSC2/ADGRE1/PTEN/GTDC1/ZNF319/PIK3AP1/TNFRSF8/VPS28/LILRB3/VAV1/ZC3H12A/HCAR3/TBC1D30/IL10/PLGRKT/CAB39/ABHD17C
GSE32423_MEMORY_VS_NAIVE_CD8_TCELL_IL7_IL4_DN	GSE32423_MEMORY_VS_NAIVE_CD8_TCELL_IL7_IL4_DN	176	-0.349504	-1.67381	0.000128318	0.00111042	0.000761728	3385	tags=36%, list=25%, signal=28%	LCP2/ANKRD26/ZC3H14/METTL2B/IPO7/USP40/FBXO45/BBX/ANKRD40/CUL4A/TUBE1/IPO11/SCAF8/NAA35/RCN2/ITGB3/TMEM168/RNPS1/SMC2/CENPC/METAP1/METAP2/BCLAF1/CCDC175/TCF4/HAUS3/BTAF1/PBX4/PRDM15/KLHL42/MCUR1/NAA30/ELAVL1/CDC14A/TRMT11/TDP1/ASCC3/IRF2BP2/TTC37/DHRS3/TRMT13/BUB3/NUP160/CRY1/LUC7L3/RAB27B/EEF1G/HNRNPA3/TIAM1/CRTC1/GGA2/TAGAP/GPRIN3/POLR1E/ZNF251/SNX25/MBNL3/STRBP/SCML4/TRAT1/NDFIP2/C1orf21/DIP2C…
GSE21927_C26GM_VS_4T1_TUMOR_MONOCYTE_BALBC_DN	GSE21927_C26GM_VS_4T1_TUMOR_MONOCYTE_BALBC_DN	186	-0.336391	-1.61949	0.000128596	0.00111085	0.000762023	2576	tags=30%, list=19%, signal=25%	EFHC1/CCNL2/DLG1/PAN2/MACF1/ZNF32/ARHGEF6/RPL18/PITPNC1/SETD1B/ZNF500/NACA/TTC17/TMED10/NR2C1/PLEKHO1/TAF1/HECTD4/FOXN3/USPL1/NLRP1/JRK/SRSF11/SON/POLR1B/MPHOSPH8/CYLD/TXNIP/TSC22D1/ZNF83/CCSER2/CMPK1/EPB41/RPL27A/RPL11/SPTAN1/WWP1/TTC3/NKTR/PHC1/PABPC1/ECHDC2/ITGA4/PLEKHA1/RNF125/CBLB/AAK1/ANKRD36/CD6/STAT4/LY9/EVL/KLF12/PTCH1/CD3E/BCL11B
GSE24634_TEFF_VS_TCONV_DAY5_IN_CULTURE_DN	GSE24634_TEFF_VS_TCONV_DAY5_IN_CULTURE_DN	179	-0.343364	-1.64517	0.000129744	0.0011168	0.000766108	1331	tags=23%, list=10%, signal=21%	PGRMC2/IFI44L/IFIT3/SFI1/CLUAP1/TSC22D1/ZNF510/TIAM1/CROCCP2/ZNF331/RABGAP1L/PDCD4/ZNF571/CCDC92/TRIM44/MATK/TRANK1/HIVEP2/NMT2/HERC5/LAX1/PLEKHB1/TTC3/COLQ/ZNF395/OAS3/GLS2/RHOH/ZMYND11/LCK/MAL/ANK3/GVINP1/EPHX2/CD247/LY9/SPOCK2/ABLIM1/FCMR/EDAR/LEF1
GSE31082_CD4_VS_CD8_SP_THYMOCYTE_UP	GSE31082_CD4_VS_CD8_SP_THYMOCYTE_UP	178	-0.343033	-1.64456	0.000129744	0.0011168	0.000766108	2930	tags=29%, list=21%, signal=23%	IL17RB/LNX2/USP34/DDX17/TGFBRAP1/PPP4R3A/F13A1/TSC1/ARHGEF6/ZMAT1/HACD3/EID1/MBTPS1/PRDM1/SETD1B/HMG20A/FOXN3/AKAP12/CCR4/ASCC3/TRPM7/CASD1/CHD3/JARID2/CD2AP/PIP4K2A/DUSP5/PYGO2/ARHGAP5/PTGER4/MFSD6/ARHGEF10/AKT3/SERINC5/SFMBT2/MLLT3/PIK3R3/CD81/TET1/TRAT1/AAK1/CD5/ST6GAL1/SYTL2/INPP4B/DLG3/TRIB2/CD247/BIRC3/RASGRP1/ETS1/NFATC2
GSE24726_WT_VS_E2_22_KO_PDC_DAY4_POST_DELETION_DN	GSE24726_WT_VS_E2_22_KO_PDC_DAY4_POST_DELETION_DN	173	0.409599	1.72088	0.000131665	0.00113134	0.000776079	2683	tags=35%, list=19%, signal=29%	MCEMP1/ARG1/IRAK3/CAMP/BST1/RAB20/BLVRB/GPAT3/SLC11A1/UPB1/FAM20C/DRAM1/SLC16A3/CD14/AGTRAP/HSPA1A/BCL3/IRF7/ACAA1/PSMB3/IL1B/GAPDH/NAA38/EIF6/HCK/COPE/PGK1/TKT/SNX10/SEMA3C/PGLS/GTDC1/ADAM17/COQ7/ATOX1/JAK2/EHD1/SDHB/STUB1/ALAS1/JMJD6/PKM/SIGLEC7/MRPL54/UBE2F/CTSZ/ATP6V1E1/VAMP8/RASGRP4/USP10/HSD17B12/ATG9A/THOC6/MZB1/TMEM208/RRAS/TGM2/PSMD13/LSM6/MAP2K1/GMPPB
GSE29617_CTRL_VS_DAY3_TIV_FLU_VACCINE_PBMC_2008_UP	GSE29617_CTRL_VS_DAY3_TIV_FLU_VACCINE_PBMC_2008_UP	158	-0.361525	-1.71323	0.00013993	0.00120024	0.000823345	3314	tags=44%, list=24%, signal=34%	FOXJ3/ZNF92/CXorf65/DHX15/ENTPD4/KDM3A/MEF2D/PLCL1/DDX52/SF3A1/SREK1/SNRNP200/SRSF1/INO80D/TIAL1/DDX17/BTG2/GOLGA4/YTHDC1/WHAMM/PDE4B/CHD2/BCLAF1/SDE2/ZBTB21/SETD1B/EIF4A2/ZFP28/SNRPA1/HPS4/PCBP2/CEP95/PIDD1/UHRF2/RBM25/RGS1/PRRC2C/EML4/PARD6B/NOL4L/TUBGCP5/QSOX2/JARID2/HAPLN3/POLR3E/EIF2AK3/CYLD/AP3M2/MSI2/ZBTB46/PTCD3/WBP11/CMPK1/ZBTB5/EPB41/ZNF529/ZHX3/DDX24/ILF3/SERINC5/RPS23/MAML2/HOOK1/USP3…
GSE33162_UNTREATED_VS_4H_LPS_STIM_HDAC3_KO_MACROPHAGE_DN	GSE33162_UNTREATED_VS_4H_LPS_STIM_HDAC3_KO_MACROPHAGE_DN	172	0.405073	1.70281	0.000140406	0.00120221	0.000824695	3320	tags=41%, list=24%, signal=32%	PGLYRP1/IL18RAP/MPO/LGALS1/FKBP5/DLGAP5/GNA15/NQO2/CYBA/PYCARD/CTSD/TUBB4B/NUSAP1/DDIT4/BUB1B/S100A11/SLC25A24/PELO/TPX2/TOP2A/CLIC1/AP3S1/NDUFB7/HMBS/SDF2L1/UBXN2B/TBCB/TIPIN/PGK1/CDC20/SNX10/DNA2/GMNN/EDEM2/KIF20A/STIL/STARD10/SDCCAG8/HPRT1/ARPC5/PPP1CA/ELOVL1/CAPZA1/TMBIM4/ETFB/DPP3/STARD3NL/MYDGF/COX17/MED30/TUBA1B/SLC38A10/CMTM7/NKAP/HIF1A/MKI67/ILK/SLC16A6/PRDX1/TMED3/LRRK1/ACTR1A/SLC35B1/C…
GSE360_HIGH_DOSE_B_MALAYI_VS_M_TUBERCULOSIS_DC_DN	GSE360_HIGH_DOSE_B_MALAYI_VS_M_TUBERCULOSIS_DC_DN	159	0.40642	1.68658	0.000141342	0.0012081	0.000828736	3534	tags=43%, list=26%, signal=32%	MMP9/S100A8/PLSCR1/BPI/CYP1B1/CST7/CD163/S100A9/LAMTOR5/OLR1/BCAT1/TXN/IER3/SBNO2/B4GALT5/TIMP1/S100A11/TYMP/ACVRL1/GLRX/GADD45B/STX11/IL1RN/CRYBA1/VCAN/CTSL/VAMP5/G0S2/TALDO1/SERPINA1/PRSS8/B3GNT2/PLXNC1/TLR1/MTF1/NFKBIA/TRIM21/BAZ1A/NDRG1/ELL2/AK4/ATP6V1E1/DBI/ARPC3/MAP2K3/LDLR/ADAM19/HSBP1/VRK2/PSMC1/ICAM1/DENND3/RCAN1/CGRRF1/CHST2/PPP1R15A/DNAJA1/BST2/GPD2/NFKB1/ARL4A/MANF/PLIN2/TP53BP2/PARK7…
GSE23984_CTRL_VS_HYPOCALEMIC_VITAMIND_ANALOG_TCELL_UP	GSE23984_CTRL_VS_HYPOCALEMIC_VITAMIND_ANALOG_TCELL_UP	162	0.409984	1.70905	0.000142109	0.00121253	0.000831774	3271	tags=41%, list=24%, signal=32%	MCEMP1/IDI1/CNIH4/C19orf38/HYAL2/TXN/LCN2/EMILIN2/TUBA4A/DDIT4/NLRX1/JDP2/SH2B2/GBE1/PSTPIP1/ETHE1/FGR/EMC2/ZNHIT1/C1R/SPINT2/TMEM170B/SRA1/MYD88/CPD/SESN2/CHSY1/ALDH3B1/MSR1/LPCAT3/JAK2/AP2S1/TRPS1/EVA1B/BAZ1A/ATP6V0C/PKM/SIGLEC7/GLB1/ATP6V1E1/COX6A1/C19orf25/CAPNS1/GPR132/NPL/UQCR10/TANK/VEGFA/PSEN1/STX12/FKBP15/KLF7/PMVK/MEGF9/PSMA7/MAPRE1/CD33/CEACAM21/NDUFS6/MRPS11/RAB10/CCDC125/PARL/PTGES/V…
GSE3982_MAST_CELL_VS_NEUTROPHIL_UP	GSE3982_MAST_CELL_VS_NEUTROPHIL_UP	174	-0.345639	-1.65336	0.00014337	0.00122115	0.000837689	3308	tags=39%, list=24%, signal=30%	ZC3H14/MNAT1/TEX30/ERP29/PAAF1/TGS1/NUP133/NF2/TCF12/PRPS1/C17orf75/DET1/SS18/NUP155/LYRM2/PAN2/FAM136A/ANAPC5/ENOPH1/PUS1/STARD7/NAE1/OGFOD1/PRPF4B/PDXDC1/MYC/LSG1/UPF3A/AKAP12/WDR7/CRYZ/PNMA1/AKR1B1/HERC1/ENDOD1/PPIP5K1/AGPAT5/MCCC2/AVEN/NOC3L/AKAP1/RAD1/POLR3E/EIF2AK3/RPAP1/NDRG2/C11orf49/IL2RA/MTSS1/ABCE1/TPP2/NOLC1/ALDH1A1/CEP72/MGA/NAT10/RPL13A/LPIN1/ENOSF1/RFX7/LAX1/PID1/MYO1D/RPS27/OPTN/S…
GSE43957_UNTREATED_VS_NACL_TREATED_ANTI_CD3_CD28_STIM_CD4_TCELL_DN	GSE43957_UNTREATED_VS_NACL_TREATED_ANTI_CD3_CD28_STIM_CD4_TCELL_DN	163	0.411696	1.71858	0.000144396	0.00122774	0.000842209	3783	tags=40%, list=27%, signal=30%	SEMA6B/FCGR1A/GADD45A/IL18R1/CKAP4/UGCG/IL4R/LTF/ENTPD7/SPHK1/CDKN2D/AGFG1/DDIT4/GADD45B/RAB24/HLX/GLA/NFIL3/ADCY4/CDK5/HK2/GRN/FBXL5/DCTN3/MYD88/GK/PSMB5/MARCKS/SNX12/ADORA2B/IL10/PLGRKT/MIEN1/KIAA2013/MAP3K8/ETFB/NDUFA2/TSPAN4/ARPC1A/SBF2/STX5/NDUFB10/LATS2/IL17RA/GMPPB/TSG101/TNFRSF1A/ICAM1/RCAN1/RNH1/TXNRD1/CISD1/CDK2AP2/DENND5A/MTHFD2/C1D/COPS5/RNF19B/SELPLG/SSU72/MRPS34/TUBB6/NDUFS3/STRN3/M…
GSE2770_TGFB_AND_IL4_VS_TGFB_AND_IL12_TREATED_ACT_CD4_TCELL_6H_UP	GSE2770_TGFB_AND_IL4_VS_TGFB_AND_IL12_TREATED_ACT_CD4_TCELL_6H_UP	120	0.445847	1.7816	0.000147113	0.00124712	0.000855504	3650	tags=44%, list=26%, signal=33%	ARG1/SLC26A8/CLEC5A/TMEM176A/CAPG/AGPAT2/LGALS1/GAS6/TWF2/MRPL28/RNF217/MYO10/IL1B/IRF2BPL/SUMF1/SH3BP5/MLX/WDR18/PLCB3/GPAA1/FCGRT/ARPC4/DNM2/VKORC1/TRNAU1AP/SLC35E4/CCDC18/MVD/ATP7B/PAFAH1B3/EZH2/CTU1/GRHPR/C11orf68/MPZL2/RAB39A/NT5C/UNC119/SLC40A1/GHDC/MPZL3/DENND5A/C1QTNF7/NME4/UQCR11/SERAC1/EIF2B2/PIP5K1B/MVK/CTDSP1/TAGLN2/KRTCAP2/RNASEH2C
GSE25088_IL4_VS_IL4_AND_ROSIGLITAZONE_STIM_STAT6_KO_MACROPHAGE_DAY10_DN	GSE25088_IL4_VS_IL4_AND_ROSIGLITAZONE_STIM_STAT6_KO_MACROPHAGE_DAY10_DN	168	0.406288	1.70412	0.000147187	0.00124712	0.000855504	2203	tags=27%, list=16%, signal=23%	RETN/CYSTM1/MS4A4A/SLC1A3/PLSCR1/BCL2A1/ZNF438/LGALS1/SCN1B/CARD16/IER3/CD63/ETS2/LCN2/SPHK1/MAFG/GK3P/MCTP1/RABGEF1/IL1R1/TOMM40L/FGR/SH3BP5/SPINT2/CXCL16/WSB1/BTBD19/TNFSF14/SNX10/ADAM17/MTF1/EML2/PIK3AP1/ACOT9/RNF144B/DDIT3/SERPINB8/VAV1/P2RX4/FNDC3B/EIF2AK2/AK4/RAB13/EIF1B/TBC1D7
GSE24142_EARLY_THYMIC_PROGENITOR_VS_DN3_THYMOCYTE_DN	GSE24142_EARLY_THYMIC_PROGENITOR_VS_DN3_THYMOCYTE_DN	162	-0.355444	-1.69074	0.000148346	0.00125476	0.000860746	1170	tags=23%, list=8%, signal=21%	EPB41L4A/IL2RA/SIT1/TULP3/AGFG2/GRAP2/TCOF1/LAT/COQ10A/DGKA/MBNL3/PMEPA1/GFI1/MLLT3/LDHB/CD3D/SCML4/RHOH/PLD4/LCK/HIVEP3/TRAF1/SLAMF6/AAK1/SH2D2A/SH2D1A/CD247/PRKCH/ITK/ABLIM1/BCL2/CD28/ETS1/LEF1/IL7R/CD3E/BCL11B
GSE9988_LPS_VS_VEHICLE_TREATED_MONOCYTE_DN	GSE9988_LPS_VS_VEHICLE_TREATED_MONOCYTE_DN	189	0.399434	1.69326	0.000151402	0.00127839	0.000876951	3148	tags=37%, list=23%, signal=29%	NLRC4/PLIN3/LGALS1/NT5DC2/CDC34/NLRP12/TWF2/ZNF467/LYL1/PFKFB4/S100A11/SNX3/SERTAD3/BRI3/NCKAP5L/CCR2/FRAT2/ARPC1B/HHEX/LAMTOR2/FRAT1/PHC2/CLIC1/RHOG/GRN/TYROBP/FAM89B/CXCL16/TNFRSF10D/MPG/FAM214B/IFI30/PRELID1/TMEM170B/RAB31/TFEB/CTSH/RPS6KA1/TLR1/GLTP/UNC45A/TMEM101/NAGS/RGS19/PPP1CA/ARL3/TNFAIP8L2/ELOVL1/SH3GL1/PHF23/ANKRD13D/GSTP1/ATG9A/APBB1IP/RARA/ATP6V0E1/CORO1A/VPS35/PLEKHO2/DAGLB/TIMP2/T…
GSE3982_DC_VS_TH2_UP	GSE3982_DC_VS_TH2_UP	151	0.421429	1.74181	0.00015391	0.00129732	0.000889937	1395	tags=21%, list=10%, signal=19%	GYG1/HK3/ECHDC3/LILRA5/PGLYRP1/BPI/ADM/UBTD1/ASPH/BST1/PYGL/BASP1/SORT1/MSRB1/LYL1/RENBP/RTN2/FZD5/SLC15A3/PTX3/RGS14/CLEC4A/UBAP1/NLRP3/TLR2/CD36/ANXA1/FAR2/DSC2/SLC31A2/SERPINA1/CTSH
GSE21670_STAT3_KO_VS_WT_CD4_TCELL_DN	GSE21670_STAT3_KO_VS_WT_CD4_TCELL_DN	178	-0.341113	-1.63536	0.00015593	0.00131207	0.000900059	2363	tags=35%, list=17%, signal=30%	PAICS/PIM2/GNL3/NOP14/CISH/CAD/MYC/KNOP1/SRM/KDSR/RNF157/WDR3/ADD2/ADTRP/URB2/SCFD2/ITGB8/POLR1B/NOC3L/IKZF1/CSF1/SOCS2/CYLD/PLXDC1/NAA15/RAB27B/NOP58/CD7/IL2RA/TIAM1/ALDH18A1/ZNF101/POLR1A/CXCL5/IKZF4/IPO5/NOLC1/IL21R/ATIC/HEATR1/SYNE2/SLC7A1/TP53/SLC9B2/IL32/PCGF5/SFMBT2/IRF4/UTP20/PPRC1/RAB30/MMD/ICOS/CYSLTR2/MAL/CNKSR2/CAMK2D/NDFIP2/DPP4/PCED1B/ITK/BCL2/CXCL8
GSE14308_TH1_VS_NAIVE_CD4_TCELL_DN	GSE14308_TH1_VS_NAIVE_CD4_TCELL_DN	148	-0.360401	-1.6877	0.000161524	0.0013568	0.00093074	3339	tags=35%, list=24%, signal=27%	CTCF/ZMIZ2/METTL2B/RAP2B/BRD9/NDUFAF4/NELFA/COQ6/DAG1/STT3B/PHTF2/SNRNP200/INO80D/STIM2/TRAF3IP1/SRCAP/AKAP9/ENTPD5/SARAF/MAP3K14/DDX5/DGKE/RPS3/APOBEC2/GPATCH4/ZNF841/RCCD1/SATB1/RARG/SFXN2/BBS2/RBM14/SETD1A/SIT1/GGA2/CCL28/RPL10/GIMAP6/EMC1/ZFP82/ZMYM3/MORC2/GPR183/BANK1/PLEKHB1/DDHD1/PPM1K/HOOK1/MYO5B/DLG3/SMTNL1/CCND2
GSE1432_1H_VS_24H_IFNG_MICROGLIA_UP	GSE1432_1H_VS_24H_IFNG_MICROGLIA_UP	158	0.41851	1.73822	0.000162111	0.00135939	0.000932517	2053	tags=30%, list=15%, signal=26%	SEMA6B/HTRA1/IL1R2/SOCS3/MPO/CD163/TGFA/LGALS1/STAB1/OLR1/CD14/OAT/AATK/MSRA/PGM1/RNASE4/HBEGF/IL1R1/SLA/GADD45B/PLK2/GAPDH/NFIL3/WIPI1/CSF2RA/IFNGR1/CRADD/UNC13B/TRIB1/RBBP8/APH1B/FOSL2/PPP4R1/PDGFC/PFDN1/ANXA5/STIL/FOLR2/TIPARP/PHF24/PEX16/ANXA2/THBD/METTL22/CASP9/SSH1/APBB3
GSE39820_CTRL_VS_TGFBETA1_IL6_IL23A_CD4_TCELL_UP	GSE39820_CTRL_VS_TGFBETA1_IL6_IL23A_CD4_TCELL_UP	181	-0.347085	-1.66513	0.000162695	0.00136194	0.000934265	3039	tags=34%, list=22%, signal=27%	SERTAD2/CEP68/ZBTB41/CREB1/ZDHHC21/PEX1/IQCB1/ESYT2/PHC3/TEX10/ZCCHC2/LATS1/SIMC1/TP53BP1/BLMH/HSPH1/PAN2/TAF15/RIF1/SKP2/PHLDA1/TSPAN13/PRPF39/ASH1L/MOB1B/SETD6/RBAK/EPSTI1/RPS3/FOXN3/PSIP1/WDR75/TUBGCP5/PHF14/TRMT13/DUSP5/ITGB1/L2HGDH/LUC7L3/TMEM245/OTUD4/PLCXD2/PTCD3/WIPF1/RFX5/TCERG1/IFIT2/MDM4/ITPR1/CNOT6L/SPIN4/ARHGEF3/C12orf75/PCGF5/FYN/SLC7A6/BTBD11/SLC5A3/SRRM2/SH2D1A/IKZF2
GSE9946_MATURE_STIMULATORY_VS_LISTERIA_INF_MATURE_DC_DN	GSE9946_MATURE_STIMULATORY_VS_LISTERIA_INF_MATURE_DC_DN	59	0.54895	1.95647	0.000164032	0.00136855	0.0009388	1967	tags=34%, list=14%, signal=29%	GALNT14/FUT7/S100A8/ADM/FFAR3/SLC22A4/PLB1/GGT1/DYSF/PLIN5/KLF5/IL1R1/CPNE2/JAG1/PGK1/HMOX1/PIK3AP1/CAPZA2/NAT1/TPI1
GSE2128_C57BL6_VS_NOD_CD4CD8_DP_THYMOCYTE_UP	GSE2128_C57BL6_VS_NOD_CD4CD8_DP_THYMOCYTE_UP	170	0.403033	1.69302	0.000164046	0.00136855	0.0009388	1964	tags=28%, list=14%, signal=25%	HTRA1/UPP1/SERPINB2/ADM/BCL2A1/CKAP4/LTF/MGAM/SLC2A3/CARD16/PINK1/BCAT1/SLC11A1/KREMEN1/CARD6/NEDD4/GPR160/CD55/CD82/PNPLA1/ACVR1B/ALOX5AP/EAF2/ATP8B4/FAM228B/IL1B/PCTP/PHC2/COQ2/SH3BP5/HK2/CDK14/RAB33B/RBBP8/CHMP2B/CDC42EP3/MED31/PLAUR/ADAM17/RUSC2/NFE4/TRIM21/RNF149/SPTLC2/TRPS1/BTBD8/CASP1/PRKCZ
GSE1460_NAIVE_CD4_TCELL_CORD_BLOOD_VS_THYMIC_STROMAL_CELL_UP	GSE1460_NAIVE_CD4_TCELL_CORD_BLOOD_VS_THYMIC_STROMAL_CELL_UP	131	-0.375368	-1.71284	0.000166355	0.00138544	0.000950386	2413	tags=34%, list=17%, signal=29%	TTC21B/PDE4B/TRMT2B/KLC2/BMP8B/FAM53B/PCBP2/VAMP2/USPL1/MLC1/ERAP1/PCSK7/THADA/HERC2/RNMT/SEC31B/MPHOSPH8/BIN1/PRKX/IFIH1/ZNF266/L2HGDH/RPL31/PCYOX1L/RSAD1/CELSR2/RFX5/ARRB1/SEC14L2/PDGFB/RPL10A/SYNE2/DGKA/NAT10/SERINC5/MAN1C1/RPGRIP1/RPS4X/CHMP7/RPL9/PIK3C2B/AAK1/EPHX2/GPRASP1/IL24
GSE16385_IL4_VS_ROSIGLITAZONE_STIM_MACROPHAGE_UP	GSE16385_IL4_VS_ROSIGLITAZONE_STIM_MACROPHAGE_UP	168	-0.342539	-1.62842	0.000166998	0.00138842	0.000952433	2540	tags=34%, list=18%, signal=28%	TSC1/PLEKHA8/MACF1/RPL27/AP4S1/ARHGAP32/CCNB1IP1/SUN1/AKAP9/PJA1/GFM1/MLEC/BCLAF1/ZSCAN2/SMARCA2/NACA/TTC17/KLHL36/WDR3/SETD6/RBAK/GOLGA3/RPS3/TTC19/VEGFB/SCFD2/TSPYL1/BIRC6/HSPA9/ZNF329/MTA1/ERMP1/SLC39A14/RPL31/SCAI/RPS13/TCERG1/ABCE1/RPS14/ARHGAP35/EEF1B2/NOL9/ILF3/MATK/RPS4X/SH3YL1/PYROXD2/PMEPA1/TULP4/NMT2/RPLP2/FILIP1L/TTC3/ESYT1/SEC14L1P1/RNF125/ST6GAL1
GSE17974_1.5H_VS_72H_IL4_AND_ANTI_IL12_ACT_CD4_TCELL_UP	GSE17974_1.5H_VS_72H_IL4_AND_ANTI_IL12_ACT_CD4_TCELL_UP	183	-0.335225	-1.61157	0.000167582	0.00139091	0.000954136	2506	tags=30%, list=18%, signal=24%	CDK12/DDX27/MOCS2/C1orf198/PBXIP1/SLC35D1/LEPROTL1/SDE2/ATMIN/SLC25A32/PRDM1/ANGEL2/SETD1B/RAPGEF6/DUSP2/EXOSC6/CDC14A/PRMT6/HIC2/USPL1/ICE1/URB2/NLRP1/CTSO/SRSF6/FYCO1/EPB41L4A/GPM6B/SESN3/FBRSL1/RRP15/ZXDA/NOL9/HERC6/IL23A/CHMP7/ZNF37BP/PPBP/CD83/JADE2/S1PR1/HCG18/RASA3/TSPYL2/CD40LG/FAM117B/MTUS1/RHOH/ZXDB/JMY/CCR7/IL7R/TCF7/FAM102A
GSE3982_MAST_CELL_VS_EFF_MEMORY_CD4_TCELL_UP	GSE3982_MAST_CELL_VS_EFF_MEMORY_CD4_TCELL_UP	165	0.406473	1.69666	0.000168746	0.00139818	0.000959126	2608	tags=30%, list=19%, signal=24%	CRISP3/S100A8/KLHL2/ADM/ACSL1/S100A9/FLOT1/STAB1/FES/BCAT1/TBC1D8/BASP1/NQO2/MSRB1/SMARCD3/MAFG/GALNT3/ALOX5/RTN2/SLC15A3/SIL1/MPST/GALNT2/SCCPDH/KIF23/WDR41/SDF2L1/TIMM8B/TKT/GLRX2/PSMB5/LTBR/ZNF516/ALAS1/EXOSC1/RGS19/FBP1/TAF10/WBP4/PDIA5/INPP5A/TMEM70/ENY2/TUBA1B/RAB7A/EMC7/EPAS1/DCTN6/PPM1H
GSE12366_NAIVE_VS_MEMORY_BCELL_UP	GSE12366_NAIVE_VS_MEMORY_BCELL_UP	138	-0.371071	-1.71543	0.000174324	0.00144195	0.000989149	2210	tags=35%, list=16%, signal=30%	TSPAN13/DUSP6/FAM53B/CD79B/RAPGEF6/SLC25A15/NEB/CEP85L/HECTD4/PCDH12/PSME4/CD72/TCL1A/SATB1/TTC39B/CRY1/GNG11/FCER2/SLC25A53/ZBTB39/FOXP1/PLCD4/ZNF736/HSF5/ARHGEF10/FNBP4/ABCB4/C16orf74/MCF2L/ZBTB10/CD83/NFATC3/STRBP/S1PR1/LINC00926/MMD/DDHD1/MIR600HG/PARP14/PLEKHA1/PTPRK/CAMK2D/ABCB1/RFTN1/SLC38A1/BIRC3/DIP2C/BACH2
GSE32164_RESTING_DIFFERENTIATED_VS_CMYC_INHIBITED_MACROPHAGE_DN	GSE32164_RESTING_DIFFERENTIATED_VS_CMYC_INHIBITED_MACROPHAGE_DN	183	-0.334211	-1.6067	0.000174816	0.00144357	0.00099026	1304	tags=22%, list=9%, signal=20%	BUB3/IFIT3/IFIH1/ITGB1/ZSCAN12/NCBP1/SIT1/PTGER4/ELOVL6/CCL5/IFIT2/PDCD4/F2R/SFMBT2/DDHD2/MFHAS1/ITM2A/FYN/RPL19/MYO6/FLT3LG/HOPX/LDHB/CD27/LCK/TRAF1/PRKACB/CD5/KLRD1/SH2D2A/CD6/KLRG1/CD3G/CD247/GZMA/CD96/PRF1/FASLG/TCF7/GATA3
GSE27786_ERYTHROBLAST_VS_NEUTROPHIL_UP	GSE27786_ERYTHROBLAST_VS_NEUTROPHIL_UP	134	-0.376375	-1.73331	0.000175449	0.00144634	0.000992165	2624	tags=32%, list=19%, signal=26%	AMMECR1/NUP43/NUP155/GSTCD/ABCA3/SLC35D1/LMLN/TTC28/BCLAF1/LIX1L/TSSK3/TRAK2/LUC7L/ESF1/APOBEC2/WDR7/DGCR8/GAL3ST4/RNMT/RPS7/CCR5/SMYD4/PGRMC2/LUC7L3/SMPD4/CCL28/KDM5D/DDX24/HERC6/RTTN/SLC25A42/SH3YL1/STRBP/DDHD1/OSBPL3/FAM169A/EGR3/TNK1/CBX5/RPL3/SLAMF6/CD5/RFTN1
GSE37532_TREG_VS_TCONV_CD4_TCELL_FROM_VISCERAL_ADIPOSE_TISSUE_UP	GSE37532_TREG_VS_TCONV_CD4_TCELL_FROM_VISCERAL_ADIPOSE_TISSUE_UP	45	0.579183	1.97282	0.000176322	0.00145108	0.000995415	1079	tags=31%, list=8%, signal=29%	ATP2C2/TRPM2/GPR141/ASGR1/HPD/TOX2/MYBPC3/CDA/PELO/BEND7/SIGLEC5/ADCY4/CRYBA1/GSTO2
GSE22886_TCELL_VS_BCELL_NAIVE_DN	GSE22886_TCELL_VS_BCELL_NAIVE_DN	130	-0.37714	-1.72406	0.000178308	0.00146465	0.00100472	2570	tags=37%, list=19%, signal=30%	SEMA4F/PAWR/VAV2/CLCN6/FBXO4/CD200/SPIB/TCF4/TSPAN13/CD79B/HDAC9/CD19/PHLPP2/MYEF2/MEF2C/NOD1/CD72/TMEM156/TCL1A/SLC6A16/FCRL2/DTX4/TBC1D19/SAMD4A/STAP1/SCN3A/SLC9A7/ZNF682/ZNF532/CD22/BLNK/SLC24A1/BACE2/TSPYL5/BANK1/RAB30/PIK3C2B/COBLL1/MIR600HG/CD79A/BCL7A/DLG5/CNKSR2/BCL11A/RIC3/MS4A1/CNR2/IL24
GSE26488_CTRL_VS_PEPTIDE_INJECTION_OT2_THYMOCYTE_DN	GSE26488_CTRL_VS_PEPTIDE_INJECTION_OT2_THYMOCYTE_DN	165	-0.344877	-1.64555	0.000178571	0.00146465	0.00100472	2715	tags=35%, list=20%, signal=28%	FLNB/ADAMTS6/ARHGEF18/ID3/GIMAP4/SMC5/MECP2/LRIG2/SSBP2/AIDA/SNX29/CD200/ANKRD44/SNX9/DNAJC9/ZNF318/RAPGEF6/EGR1/PLEKHO1/JAK1/TRIM59/BRWD1/MEF2C/SATB1/FOXO1/BTLA/DENND5B/GGA2/STAP1/CCR6/IL21R/SGK1/PARP1/DGKA/MBLAC2/PTMA/ARHGEF3/ITGB7/RASGRP3/CIITA/AFF3/RASA3/SCML4/RHOH/RNF144A/CACNA1I/SLAMF1/ST6GAL1/AHNAK/SBK1/TNIK/TRIB2/LBH/STAT4/DYRK2/BACH2/FCMR
GSE3982_BASOPHIL_VS_EFF_MEMORY_CD4_TCELL_DN	GSE3982_BASOPHIL_VS_EFF_MEMORY_CD4_TCELL_DN	141	-0.363632	-1.68724	0.000186267	0.0015252	0.00104626	1814	tags=26%, list=13%, signal=23%	ZNF202/TRAM2/TDP1/ELK3/MICALL1/THADA/ENDOD1/EEF2/LIG1/KLF8/RAB11FIP5/FASTKD2/RPL14/ITGB1/NDRG2/HNRNPA3/FBXO21/TCERG1/ACSM3/RPSA/SCN3A/NOLC1/BAG3/COL10A1/MFHAS1/PMEL/LINC01278/FLT3LG/PHC1/DOCK9/GZMA/DIP2C/SLC4A4/SKAP1/FAT4/KLF12/TGFBR3
GSE27786_NKTCELL_VS_NEUTROPHIL_UP	GSE27786_NKTCELL_VS_NEUTROPHIL_UP	175	-0.345173	-1.65105	0.000190785	0.00155957	0.00106984	3810	tags=39%, list=28%, signal=28%	DRG2/TBCCD1/TMEM135/SMARCA5/MYO1E/MECR/C12orf73/BEND3/TAF4B/PARP2/PPIL2/REV3L/NSMCE4A/CCT6A/ARF6/RFC5/CCDC86/CEP68/AEBP2/ZDHHC21/ITGA2/POLD2/NUP155/VPS41/YBX1/ODC1/CHST14/CUL1/PJA1/PCNT/KNOP1/KDSR/PRPF39/INPP5B/PML/LCMT2/RGS1/LZTFL1/PSIP1/SCFD2/THADA/MYEF2/MAP4K1/SF3A3/ST13/SATB1/MTA3/SOCS2/LUC7L3/RBM14/RBBP4/RPTOR/ZNF777/CCSER2/ZFP90/RFX5/IPO5/IL21R/NFATC1/DDX24/FNBP4/S1PR1/LAX1/HOOK1/ATP10A/MDN…
GSE39110_DAY3_VS_DAY6_POST_IMMUNIZATION_CD8_TCELL_WITH_IL2_TREATMENT_DN	GSE39110_DAY3_VS_DAY6_POST_IMMUNIZATION_CD8_TCELL_WITH_IL2_TREATMENT_DN	172	-0.345756	-1.64994	0.00019153	0.00156304	0.00107222	2620	tags=35%, list=19%, signal=29%	LIG3/SEMA4F/ZC3H8/SSBP2/LYSMD2/RPS11/WDR43/EID2/LFNG/SMARCA2/RHOBTB2/DDX5/ZNF652/MTURN/SETD6/TMEM109/MYBBP1A/CDR2/PIK3IP1/CREBL2/RPS15A/TMEM209/RARG/MYO9A/CD2AP/TRMT13/EARS2/TXNIP/CRY1/UNC5CL/EEF1G/PTCD3/DTX4/FOXP1/CLCF1/MGAT4A/SGK1/CYP4V2/TRIM44/ACOT2/EEF1B2/RPS4X/UST/ALS2CL/ZSWIM5/UTP20/PPRC1/RPL5/PPM1K/ATN1/RPS3A/CHIC1/SCML4/ZBTB4/PTPRK/RPL3/JMY/CCR7/ARL4C/IL7R
GSE3982_MEMORY_CD4_TCELL_VS_TH1_DN	GSE3982_MEMORY_CD4_TCELL_VS_TH1_DN	170	0.400524	1.68248	0.000197155	0.00160626	0.00110186	3369	tags=35%, list=24%, signal=27%	ANXA3/HK3/ATP9A/GGH/FLOT1/GGT1/FES/IER3/STK3/SLC16A3/SERPINB1/PRMT5/BCL3/DTL/PDSS1/SLA/ATP6V0B/BUB1/EMC2/COQ2/VRK1/FAH/TIPIN/TTK/PSMB6/PLAUR/POLE2/ENO1/GMNN/CCDC85B/PSMB5/COMT/NAMPT/MRPL12/TPI1/ARL3/NDUFAF3/CENPU/TMEM70/CKS2/ENY2/GPN3/SLC1A5/ORMDL2/EMP1/LDLR/CDK7/GTF2A2/TIMP2/RCAN1/ACOX1/DNAJA1/PAF1/KIF11/MTHFD2/NCAPH/SUPT4H1/SLC7A5/UHRF1BP1L/GRB2
GSE6269_HEALTHY_VS_E_COLI_INF_PBMC_UP	GSE6269_HEALTHY_VS_E_COLI_INF_PBMC_UP	159	-0.346995	-1.65058	0.000197985	0.00161032	0.00110465	2616	tags=31%, list=19%, signal=25%	MECP2/USP11/PAN2/MIA3/MLEC/PUS1/TAF1C/ZNF419/NPC1/PDXDC1/RASSF1/HPS4/TRAPPC10/SUGP2/PPOX/AGAP4/TAF4/MYBBP1A/NLRP1/HEMK1/MAP4K1/MPHOSPH8/GSE1/NFATC2IP/AKAP1/ZFP30/SFI1/LLGL2/GGA2/GLS/PRSS23/ERBB2/CCR6/IL21R/ZBTB40/PDE4DIP/BACE2/MICAL3/DDHD2/CIITA/COL6A2/SLC5A3/COBLL1/ADAM28/CXCR5/ABCB1/NAP1L2/NR3C2/PTCH1
GSE39110_UNTREATED_VS_IL2_TREATED_CD8_TCELL_DAY6_POST_IMMUNIZATION_DN	GSE39110_UNTREATED_VS_IL2_TREATED_CD8_TCELL_DAY6_POST_IMMUNIZATION_DN	166	-0.344893	-1.64358	0.000199457	0.00161959	0.00111101	1597	tags=25%, list=12%, signal=23%	RPA1/FAM3C/CHD3/EPHX1/CYLD/KIF5C/ARHGAP5/MTSS1/TIAM1/GPM6B/SYNJ2/STAT1/ZC3H12D/BAG3/MATK/PEAR1/CD83/MFHAS1/MMD/TTC3/CD81/AFF3/LRIG1/LDHB/SSBP3/SCML4/EGR3/TPD52/CXCR5/SLAMF6/ST6GAL1/DLG3/TRIB2/GPRASP1/TOX/EOMES/CCDC141/SPOCK2/RASGRP1/ETS1/TCF7/TGFBR3
GSE13522_CTRL_VS_T_CRUZI_Y_STRAIN_INF_SKIN_BALBC_MOUSE_DN	GSE13522_CTRL_VS_T_CRUZI_Y_STRAIN_INF_SKIN_BALBC_MOUSE_DN	93	-0.422382	-1.81848	0.000201018	0.00162858	0.00111718	2041	tags=38%, list=15%, signal=32%	TTC28/TCF4/ZNF318/TNKS1BP1/KLF3/TCF20/HDAC9/UTY/EML5/SYDE2/SATB1/ST8SIA1/DYNC2H1/PDE7A/FOXP1/CLCF1/PKD1/ZFP14/DDX3Y/SFMBT2/ZBTB10/PRKAR2B/MFHAS1/ITM2A/LRIG1/LDHB/RGS9/CCR7/ST6GAL1/THEMIS/TBC1D4/EVL/BACH2/LEF1/TCF7
GSE29617_CTRL_VS_DAY3_TIV_FLU_VACCINE_PBMC_2008_DN	GSE29617_CTRL_VS_DAY3_TIV_FLU_VACCINE_PBMC_2008_DN	171	0.408495	1.71415	0.000201233	0.00162858	0.00111718	3755	tags=39%, list=27%, signal=28%	FOLR3/MAPK14/NDUFB3/AURKAIP1/ITPKC/TMEM260/NUDT22/PSMB3/TIMM17B/NAA38/COQ2/USB1/C1orf162/WDR41/FFAR2/TIMM8B/NEDD8/SUCLG1/PSMD4/ENO1/HTATSF1P2/MPDU1/BCAP31/ARPC4/TRPS1/KCNE3/TPST2/TADA3/PPA2/TNFAIP8L2/VBP1/VAMP8/MEA1/NDUFB6/UQCR10/NDUFB10/NDUFA8/ATP6V0E1/VPS35/ORMDL2/HAUS1/LYPLA1/COMMD8/TM2D1/REEP5/PSMA7/PRDX1/RCAN1/CFL1/ARPC2/HCST/CSRP1/LMAN2L/MRPL51/POLR2G/SUPT4H1/EIF4G3/KCTD3/TINF2/CTBP2/TXNDC1…
GSE3982_MAC_VS_NKCELL_DN	GSE3982_MAC_VS_NKCELL_DN	140	-0.360502	-1.67539	0.000201923	0.00163146	0.00111915	3742	tags=38%, list=27%, signal=28%	POLA1/C15orf39/CDK13/PIGO/SLC35E2B/ADGRA3/LRRC37BP1/VCL/CTCF/HP1BP3/NLE1/HSF2/CHST12/GZMM/PKD1P6/GPR171/LRIG2/RWDD2B/PITPNC1/PCNT/RPL37A/SLC25A15/POLR3D/TAF1/PKD1P1/DBT/HCFC1/YPEL1/ZNF286A/ITPKB/IL10RA/PRKX/BUB3/FN3KRP/ZNF266/RBM14/CELSR2/CEP72/MAPRE2/SYNE2/TMEM204/PPP3CC/JADE2/LINC01278/MAL/AKAP6/ANK3/NAP1L2/GCNT4/HEG1/CD247/STAT4/SMPD3
GSE32255_WT_UNSTIM_VS_JMJD2D_KNOCKDOWN_4H_LPS_STIM_DC_UP	GSE32255_WT_UNSTIM_VS_JMJD2D_KNOCKDOWN_4H_LPS_STIM_DC_UP	161	-0.354941	-1.69048	0.000207584	0.00167442	0.00114862	2558	tags=33%, list=19%, signal=27%	SSBP2/SLC11A2/RPL37/SH2B3/MLH3/PJA1/CRTAM/ENTPD5/ST3GAL1/ECT2L/GP1BA/MCUR1/FAM222B/CNST/PRRC2C/PDCD7/AGK/STX17/MARS2/JARID2/ST8SIA1/FOXO1/BTLA/FOXK1/GPM6B/SESN3/MGAT4A/TCOF1/IFIT2/ITPR1/SPIN4/PCGF5/RRAS2/URB1/MDC1/BANK1/NUP210/USP18/BTBD11/EIF4B/PRKCQ/LCK/TARBP1/PLEKHA1/RNF144A/AAK1/TRAF5/KLRD1/KLHL3/TXK/ABLIM1/BACH2/BCL9L
GSE34156_UNTREATED_VS_6H_NOD2_LIGAND_TREATED_MONOCYTE_UP	GSE34156_UNTREATED_VS_6H_NOD2_LIGAND_TREATED_MONOCYTE_UP	140	0.416146	1.696	0.0002082	0.00167662	0.00115013	2890	tags=38%, list=21%, signal=30%	ANXA3/UBTD1/SLC22A4/CEBPA/NEBL/SDHAF3/PRDM5/BST1/RAB20/ITGA1/MTX1/TBKBP1/CDHR2/SLC25A37/PSTPIP1/TST/ARID3A/FKBP8/RPS19BP1/PDK4/HMOX1/TOLLIP/TALDO1/TOM1/CDC42EP3/HPCAL1/ATOX1/RNF215/SPTLC2/NDUFB9/LAMTOR3/NRBF2/MAP2K2/VAPA/IKBKG/LHFPL2/GSR/PKP2/GDE1/TBC1D7/RARA/RAE1/NADSYN1/SGMS1/NDUFA7/GRPEL1/ELL/NDEL1/RRBP1/PRDX1/PRAM1/NT5M/RXRA
GSE40274_CTRL_VS_FOXP3_AND_LEF1_TRANSDUCED_ACTIVATED_CD4_TCELL_UP	GSE40274_CTRL_VS_FOXP3_AND_LEF1_TRANSDUCED_ACTIVATED_CD4_TCELL_UP	130	-0.374635	-1.7126	0.000210224	0.00168733	0.00115748	1151	tags=29%, list=8%, signal=27%	CD8B/PLCXD2/LMO7/LAT/CCL5/IL12RB2/KDM2B/PMEPA1/MFHAS1/ITM2A/SLC5A3/CACNB4/CTSW/NKG7/CD40LG/SCML4/CD27/PRKCQ/GZMB/SLC41A1/KLRC2/KCNA3/AHNAK/S1PR5/RNF43/TNIK/SH2D1A/TIGIT/CD247/KLHL3/TOX/ITK/EOMES/SKAP1/GOLGA8A/LEF1/ADGRG5/IL2RB
GSE7218_IGM_VS_IGG_SIGNAL_THGOUGH_ANTIGEN_BCELL_DN	GSE7218_IGM_VS_IGG_SIGNAL_THGOUGH_ANTIGEN_BCELL_DN	130	-0.37493	-1.71395	0.000210224	0.00168733	0.00115748	1804	tags=35%, list=13%, signal=31%	EPSTI1/RMDN3/ERAP1/CTSO/PARP12/NOD1/IFIT3/IL18BP/CXCR6/IL2RA/GRAP2/TAGAP/RSAD2/LAT/CCL5/IFIT2/ALDH1A1/CD47/STAT1/DGKA/HSH2D/HERC5/APOL6/CIITA/FILIP1L/USP18/ZAP70/IFIT1/PARP14/HOPX/KLRC1/CD3D/CD27/ICOS/LCK/GBP5/THEMIS/CD2/UBASH3A/CD8A/BIRC3/ITK/TBX21/RUNX3/CD28/LEF1
GSE25088_CTRL_VS_ROSIGLITAZONE_STIM_MACROPHAGE_UP	GSE25088_CTRL_VS_ROSIGLITAZONE_STIM_MACROPHAGE_UP	163	-0.346727	-1.64786	0.000216824	0.00173745	0.00119186	3530	tags=39%, list=26%, signal=30%	AKAP7/ZRANB3/BTRC/SOS1/ADRB2/TARDBP/HCFC2/NARS2/GOSR2/TRUB1/TCF12/MEIS1/UTP23/PHTF2/NEU3/ZDHHC21/TADA1/PRPS1/ADAMTS6/BTG2/ULK4/MRFAP1L1/BDH1/EFHC1/SLC18B1/TTC28/UBFD1/UHMK1/CD79B/CCDC6/SLC23A2/NAA30/TMEM181/BCKDHB/UTP15/PARD6B/CCR5/ST13/ZNF420/SOCS2/IFIT3/TMEM245/ZNF483/GPR18/IKZF4/ZFP3/DDX31/HNRNPA1/LRPPRC/BICD1/C2orf88/CD83/HNRNPH1/PIK3R3/IFIT1/ZBTB25/RASGRF2/TRAT1/PLEKHA1/CCR7/ZNF827/KLRG1/GZM…
GSE3039_NKT_CELL_VS_ALPHABETA_CD8_TCELL_DN	GSE3039_NKT_CELL_VS_ALPHABETA_CD8_TCELL_DN	169	-0.351138	-1.66719	0.000218105	0.00174484	0.00119693	3833	tags=41%, list=28%, signal=30%	SNAPC3/RPL36A/EIF3J/GTPBP4/TMEM192/FTH1/ARRDC3/ITGAL/ADH5/GCLC/TRMT5/RGS12/CCT4/SLC22A5/SAMHD1/MRPS33/CRTAP/DCAF7/PHC3/CD80/POLR3H/TMEM168/TRAF3IP1/SMAD5/ALG9/CHD2/MAK16/CDIP1/OGFOD1/LFNG/CAPN2/BTAF1/CD79B/U2SURP/LPP/CCR9/DNAJA3/PHLPP2/ABCF1/CREBL2/SMCHD1/EPHX1/ORC4/SRSF6/TRMT13/DDX18/AP3M2/RALGDS/ARHGAP17/EIF3A/CD7/GLS/MTAP/AKT3/MAGED1/SLC22A23/PURA/GNPNAT1/SLC4A7/C2orf88/CD4/USP18/RASA3/RPL4/SH…
GSE22886_DAY0_VS_DAY1_MONOCYTE_IN_CULTURE_DN	GSE22886_DAY0_VS_DAY1_MONOCYTE_IN_CULTURE_DN	171	0.407836	1.71138	0.000219389	0.00175223	0.001202	2494	tags=34%, list=18%, signal=28%	MMP9/UPP1/PFKFB3/CLEC5A/SERPINB2/CYP1B1/TNFAIP6/UGCG/SLC2A3/BCAT1/TXN/GNA15/IER3/CD63/ETS2/BASP1/SPHK1/MAFG/TUBB4B/HBEGF/IL1B/IL1RN/SH3BP5/CTSL/CTSB/DOCK4/UNC13B/CCRL2/TALDO1/CSTB/TNFSF14/TNIP2/RGL1/GLRX2/GM2A/PSMB5/GSTO1/KYNU/MTF1/ATP6V1D/ATOX1/BCAP31/NAMPT/MRC1/ZC3H12A/ZBTB17/AK4/PI3/SH3GL1/RAB13/ZFYVE16/GPX4/TMEM208/CD2BP2/ALCAM/STX4/ORMDL2/EMP1
GSE3982_BCELL_VS_BASOPHIL_DN	GSE3982_BCELL_VS_BASOPHIL_DN	150	0.415813	1.71468	0.000223515	0.00178227	0.00122261	2412	tags=33%, list=17%, signal=27%	HP/GRB10/S100P/S100A8/ATP2C2/CST7/FLT3/BST1/CKLF/NME8/EFNA1/CEBPB/DYNLT1/NFE2/ETS2/DRAM1/CHPT1/TLR8/SYCP2/CDA/ITGA9/RRAGD/PSTPIP2/PCTP/RNF10/FAR2/FBXL5/C1RL/LAPTM4A/RAB31/TLR4/TALDO1/CREG1/ADGRE1/SEMA3C/PDGFC/GSTO1/MPP1/REPS2/SLC25A44/TPST2/ARPC5/PLGRKT/DBI/INTS12/MYRIP/RNFT1/PPP2R5A/SEC23B
GSE3982_EOSINOPHIL_VS_NEUTROPHIL_UP	GSE3982_EOSINOPHIL_VS_NEUTROPHIL_UP	172	-0.344158	-1.64231	0.000226353	0.00180195	0.00123611	3843	tags=47%, list=28%, signal=34%	ZNF432/INPP5F/LSM4/NFE2L3/DBR1/ZCCHC24/RAN/FAN1/YTHDC2/SSX2IP/RAP1GDS1/DDX21/FAM118A/KIT/PPARD/VHL/DMXL1/HNRNPA0/SMARCA4/PRPF19/C11orf58/ZC3H14/TYW1/CAPN15/GOSR2/TCF12/MRPL9/AK2/PWP1/GLOD4/C17orf75/TTF2/PKD1P6/API5/SMC5/NUP155/YBX1/LYRM2/SSB/FAM136A/FAM162A/PUS1/FBL/PDXDC1/RASSF1/PCNT/MRPS30/ZNF460/DROSHA/WDR3/ITM2C/CNTRL/PKD1P1/PEX3/RNMT/GFOD1/NFX1/NUP205/MATR3/POLR3E/CD244/CD8B/FBXO21/ARRB1/MEX…
GSE43863_TH1_VS_LY6C_INT_CXCR5POS_EFFECTOR_CD4_TCELL_DN	GSE43863_TH1_VS_LY6C_INT_CXCR5POS_EFFECTOR_CD4_TCELL_DN	174	-0.34092	-1.63078	0.000227293	0.00180648	0.00123921	3031	tags=34%, list=22%, signal=27%	MON2/UPF3B/DAG1/SF3B1/TEX10/ZCCHC2/ARID1A/SCAF8/GOLGA4/VAV2/RGS10/RABEP1/UBP1/TTC28/MBTPS1/THRA/WDR82/ICE1/BRWD1/HERC2/RPS7/ARMCX2/ITGB8/NOD1/CD72/EPHX1/RARG/ST8SIA1/NT5E/PIP4K2A/CDC42SE2/BBS2/NDRG2/PLCXD2/SIT1/ARHGAP5/DTX4/IKZF4/HABP4/LAT/PKD1/CCR6/ZBTB20/SPTAN1/SH3BGRL2/ALS2CL/USP28/USP24/RPL9/RASA3/RASGRF2/RHOH/TRAT1/NR1D2/CARD11/CARNS1/CAMK4/LBH/CD247/CCR3
GSE37301_PRO_BCELL_VS_CD4_TCELL_DN	GSE37301_PRO_BCELL_VS_CD4_TCELL_DN	109	-0.394897	-1.74342	0.000227691	0.00180669	0.00123936	1988	tags=32%, list=14%, signal=28%	ADGRD1/CDC14A/SRSF10/ICE1/RPS15A/NOD1/EPHX1/VPS13A/DHRS3/NT5E/BTLA/PDE7A/DTX4/ZZZ3/CCL5/PLXNA3/CCR6/ITPR1/MICAL3/CD83/USP28/USP18/BTBD11/LRIG1/MTUS1/PRKCQ/GBP5/SLAMF6/ST6GAL1/THEMIS/CD3G/KLHL3/EVL/TXK/LEF1
GSE38304_MYC_NEG_VS_POS_GC_BCELL_UP	GSE38304_MYC_NEG_VS_POS_GC_BCELL_UP	159	-0.34461	-1.63923	0.000231257	0.00183201	0.00125672	1811	tags=38%, list=13%, signal=33%	CREB1/STT3B/EGR2/IL17RB/ATP8A1/LATS1/NAB2/ID3/IFT80/ITGB3/TNS1/INPP4A/SSBP2/PDE4B/NPC1/SMARCA2/CCR9/LZTFL1/TRIM59/N4BP2/SETX/BRWD1/ST3GAL5/CHD3/EPHX1/GSE1/PHF14/ST8SIA1/TOP2B/CD2AP/IFIT3/AMIGO2/IL2RA/MTSS1/PMEPA1/ALS2CL/PDZD4/ITM2A/EEF2K/TTC3/MYO6/TET1/SLC16A10/CA2/RASGRF2/ALMS1/EGR3/SH3PXD2A/RFTN1/TNIK/CD3G/CAMK4/TRIB2/GZMA/BIRC3/SLFN5/DIP2C/DYRK2/BACH2/PTCH1
GSE27241_WT_VS_RORGT_KO_TH17_POLARIZED_CD4_TCELL_TREATED_WITH_DIGOXIN_UP	GSE27241_WT_VS_RORGT_KO_TH17_POLARIZED_CD4_TCELL_TREATED_WITH_DIGOXIN_UP	162	-0.349948	-1.6646	0.000234721	0.00185643	0.00127348	3168	tags=44%, list=23%, signal=34%	PHACTR4/CAMK1D/YEATS2/DOCK8/SMC1A/ARAP2/TNKS/PRR14L/TRIM33/USP37/SOS1/KANSL1/SETD2/ASXL1/ATG2B/POLE/NCOR1/SF3A1/KMT2C/IL17RB/ATP8A1/FRYL/ARID1A/FANCC/SMG1/SMARCD1/WRN/CKAP5/MACF1/CEP104/SMC2/CENPC/PCM1/RIF1/PITPNC1/RHOBTB2/PPP1R12B/HCFC1/PRRC2C/KAT7/HERC1/PRPF8/BPTF/RALGAPA1/WNK1/FASN/NUP205/BIRC6/ATF7IP/ST8SIA1/BAZ1B/TMEM245/CELSR2/VPS13C/ZBTB40/ZHX3/PRKCA/RPL11/CNOT6L/ATM/PELP1/TULP4/USP24/RPS2…
GSE29618_LAIV_VS_TIV_FLU_VACCINE_DAY7_BCELL_UP	GSE29618_LAIV_VS_TIV_FLU_VACCINE_DAY7_BCELL_UP	99	-0.404206	-1.75719	0.000239688	0.00189171	0.00129768	2323	tags=32%, list=17%, signal=27%	FBXO4/RBBP9/SLC26A1/TTC28/ZNF365/SCAND2P/THRA/NUBPL/NID2/B2M/TAF4/LIPE/PCDH12/DUSP14/DUOX1/NT5E/RAD51D/SPICE1/NDRG2/CD226/KIF5C/ELOVL6/GPR18/PLXNA3/SLC25A38/ATM/FAM120C/RNF144A/NAP1L2/DNAH6/SLC4A4/FAT4
GSE36826_WT_VS_IL1R_KO_SKIN_STAPH_AUREUS_INF_UP	GSE36826_WT_VS_IL1R_KO_SKIN_STAPH_AUREUS_INF_UP	165	0.401648	1.67652	0.000239958	0.00189171	0.00129768	3186	tags=38%, list=23%, signal=29%	GYG1/FCGR1B/ROGDI/SLC2A3/LAMTOR5/BST1/NT5DC2/ALOX5AP/NUSAP1/EAF2/NOP10/FZD5/TPX2/NCAPG/PSTPIP1/CCNB1/S100A6/COX5B/POMP/HK2/GALE/GPSM2/FCN1/TCIRG1/PGAM1/COX7A2/PSMB6/IFI35/POLR2L/KIF20A/ACOT9/CCNB2/BLVRA/THBD/UBE2C/VBP1/TK1/COX6A1/PDIA5/DPP3/CKS2/COX17/MKI67/COPS7A/AIF1/PSMB7/PSMC1/PSMA7/PSMD8/APEH/CLTA/P4HB/RACGAP1/PTPN6/UQCRQ/PLXNA2/ACTR1A/DEF6/FKBP1B/CSRP1/GCLM/BAK1
GSE15750_DAY6_VS_DAY10_TRAF6KO_EFF_CD8_TCELL_UP	GSE15750_DAY6_VS_DAY10_TRAF6KO_EFF_CD8_TCELL_UP	154	0.415068	1.71743	0.000241275	0.00189901	0.00130269	3109	tags=35%, list=23%, signal=27%	GRB10/GGT1/ROM1/CDC25C/BCAT1/FKBP5/HMGB2/CDKN3/MXD3/SKA3/TUBB4B/ANLN/BUB1B/DTL/PSRC1/TPX2/NCAPG/TOP2A/ECT2/BUB1/KIF24/AURKA/KIF23/ASPM/HMGB3/MCM10/TTK/TFDP1/DNA2/NDUFS8/MYBL2/KIF20A/CENPE/MND1/STIL/CCNB2/PARPBP/NINJ2/UBE2C/TK1/CENPI/MGST3/TUBA1B/MKI67/ARHGAP19/LRR1/TACC3/APLP2/RACGAP1/MTFR2/ZWILCH/FAM114A1/MTM1/CSRP1
GSE13411_PLASMA_CELL_VS_MEMORY_BCELL_DN	GSE13411_PLASMA_CELL_VS_MEMORY_BCELL_DN	175	-0.342698	-1.63921	0.000242308	0.00190407	0.00130616	3221	tags=38%, list=23%, signal=30%	CYFIP2/ZHX2/CD69/NELFA/BHLHE40/DCK/NCOR1/PVRIG/ZCCHC2/PKIG/TRIM14/RNF44/DET1/OFD1/ARHGEF18/RCN2/USP11/ARHGEF6/METAP1/CD52/REPIN1/FNBP1/CD79B/CHD9/INPP5B/CNTRL/QRSL1/SLC25A36/CD19/RPL41/NAA40/BPTF/CTSO/CD72/PIP4K2A/ZNF266/ADNP/RPL31/RPL32/GGA2/RPL34/RPL10/DENND2D/POLR1E/SLC25A38/NFATC1/RPS18/BACE2/UST/RPL23A/ABCB4/RPS12/BANK1/CD83/JADE2/FYN/EIF4B/RPS27/TARBP1/PTPRK/PPP1R16B/MDN1/CBLB/DOCK10/SIDT1/…
GSE37416_0H_VS_3H_F_TULARENSIS_LVS_NEUTROPHIL_UP	GSE37416_0H_VS_3H_F_TULARENSIS_LVS_NEUTROPHIL_UP	185	0.403192	1.70739	0.000247453	0.00194137	0.00133174	3176	tags=35%, list=23%, signal=27%	HK3/PGLYRP1/FES/PYGL/CARD6/CYBA/CCDC126/HTATIP2/CSTA/MSRB2/UBE2D1/DHRS9/CAPN1/MVP/LAMTOR1/LIN37/TST/FAM200B/STX10/TSHZ3/MIR21/RMI1/SNORA28/ACAP1/CEP19/CCNJL/MBOAT1/PGLS/NDUFB1/FKBP9/R3HDM4/NUDT16/JAK2/CYB5R4/ING1/SLC25A44/SNX11/PLGRKT/NSFL1C/MALSU1/ASH2L/WRAP73/DEF8/RAB7A/CD300LF/ASB7/CMTM7/BRI3BP/COPS7A/RCBTB2/TTC9C/TM2D1/GNAQ/ZNF443/ABHD3/CCP110/CD33/MNDA/FEZ2/MTM1/NUDT5/HACD4/SUOX/SLC35A1
GSE21546_WT_VS_SAP1A_KO_DP_THYMOCYTES_UP	GSE21546_WT_VS_SAP1A_KO_DP_THYMOCYTES_UP	159	-0.34366	-1.63472	0.000247924	0.00194194	0.00133213	2077	tags=30%, list=15%, signal=26%	B2M/PNPT1/CMTR1/IFIT5/PSME2/PML/MOV10/RBM43/CRYZ/UHRF1BP1/PARP12/NUB1/TAP2/ZNF879/IFI44L/IFIT3/CYLD/IFIH1/GBP1/RNF213/FAM111A/RSAD2/IFIT2/DDX60/SNX25/STAT1/MX1/XAF1/SYNJ2BP/HERC6/BTN3A2/TRANK1/LIMA1/ANGPT2/BTN3A3/OAS2/ETV7/USP18/IFIT1/PPM1K/PARP14/TRERF1/OAS3/BTN3A1/AKAP6/OPTN/UBASH3A/HEG1
GSE5679_CTRL_VS_PPARG_LIGAND_ROSIGLITAZONE_TREATED_DC_DN	GSE5679_CTRL_VS_PPARG_LIGAND_ROSIGLITAZONE_TREATED_DC_DN	168	-0.33776	-1.6057	0.00025118	0.00196129	0.00134541	2591	tags=29%, list=19%, signal=24%	PAXBP1/CCNL2/USP11/UBP1/SLC35D1/PNRC1/ZC3H7B/DDX5/PRPF39/HDAC9/ELAC1/TMEM181/SLC20A1/CREBZF/ARHGEF12/ITGB8/TRMT13/TNRC6B/OTUD4/ARHGAP5/TIAM1/LTBP3/TRIM2/RABGAP1L/PIK3R1/IKZF4/HABP4/TPP2/PATL2/PTPN13/ZNF571/RAI1/PRKCA/MATK/PDE4DIP/PEAR1/SH3BGRL2/IFFO2/CACNA2D2/PIGL/APBB1/MICU3/MPRIP/AHNAK/INPP4B/CARNS1/NR3C2/ETS1/RORA
GSE40655_FOXO1_KO_VS_WT_NTREG_UP	GSE40655_FOXO1_KO_VS_WT_NTREG_UP	179	-0.335496	-1.60748	0.0002512	0.00196129	0.00134541	2961	tags=35%, list=21%, signal=28%	BBX/KMT2C/PRPS1/CELF1/TRAF3/DDX46/ARID2/DMTF1/PAN2/ZSCAN26/LY6E/PITPNC1/PRPF4B/PACS1/PCNT/GABBR1/RAPGEF6/WDR82/KRI1/UNK/TUG1/USPL1/PRPF8/ARHGEF12/MEF2C/CHD3/ELOVL7/CD244/TOP2B/PRRC2B/DDX18/OSBPL7/FYCO1/FOXK1/OTUD4/PYGO2/ARHGAP5/RPL38/ZNF146/EMC1/NOLC1/ATP8B1/MFSD6/SGK1/RAI1/HUWE1/HEATR1/CNOT6L/NAT10/NOL9/MYCBP2/TULP4/DEXI/CTSW/RASA3/MLLT6/ZNF287/ZBTB4/ZMYND11/IRS1/PRKACB/ZFP36L2/BCL11B
KAECH_NAIVE_VS_DAY8_EFF_CD8_TCELL_DN	KAECH_NAIVE_VS_DAY8_EFF_CD8_TCELL_DN	172	0.399605	1.67982	0.000252336	0.00196701	0.00134934	3320	tags=48%, list=24%, signal=37%	PGLYRP1/IL18RAP/IL18R1/PLSCR1/BCL2A1/CST7/GGH/SLC2A3/LAMTOR5/LGALS1/ROM1/CDC25C/HMGB2/TXN/DLGAP5/CDKN3/BATF/CDC34/CHPT1/PLP2/GALNT3/NUSAP1/S100A11/GLRX/TOP2A/CASP4/CCR2/S100A6/ANXA1/NDUFB7/HK2/UBL5/FAM89B/TBCB/LMAN2/PRELID1/CDC20/CDKN2C/SNX10/ADAM8/LAMC1/NUCB1/AP2S1/NDUFB9/CCNB2/ANXA2/CASP1/DBI/ETFB/CAPNS1/LGALS3/S100A4/ATP6V0E1/COX17/DHRS1/EMP1/RNPEP/ADAM19/MKI67/SRP14/DCPS/RRBP1/REEP5/PRDX1/SEC…
GSE13738_TCR_VS_BYSTANDER_ACTIVATED_CD4_TCELL_DN	GSE13738_TCR_VS_BYSTANDER_ACTIVATED_CD4_TCELL_DN	174	-0.339442	-1.62371	0.000255359	0.00198739	0.00136332	2178	tags=32%, list=16%, signal=27%	CISH/SEMA4C/UHMK1/HAUS3/CAPN2/HDAC9/CDC14A/SPEN/RIMKLB/EML4/PCSK7/ST3GAL5/PLXNA4/ATG14/ARHGEF12/ZNF329/RTKN2/CROT/IL10RA/TMEM63A/KANSL3/SOCS2/RPS6KA5/CYLD/ITGB1/PREPL/CCR6/HNRNPDL/VPS13C/SYNE2/NIPA1/ITGA6/SYNJ2BP/WWP1/ITGB7/APOL6/ETV7/CLUHP3/FLT3LG/GBP5/ANK3/OPTN/GOLGA7B/NAP1L2/PPP2R2B/PTPN4/ACVR1C/TIGIT/LY9/BIRC3/GPRASP1/BCL2/MYBL1/NR3C2/SMPD3
GSE3337_CTRL_VS_16H_IFNG_IN_CD8POS_DC_UP	GSE3337_CTRL_VS_16H_IFNG_IN_CD8POS_DC_UP	154	0.414177	1.71375	0.00025684	0.00199574	0.00136904	2301	tags=30%, list=17%, signal=25%	HP/SLPI/EXOSC4/CEBPA/PLBD1/ROGDI/ADGRG3/FLT3/STAB1/TMEM176B/C3AR1/IER3/ETS2/STK3/CD14/CTSD/NCF4/HSPA1A/COMTD1/IL1B/CD300C/CFP/CLEC4A/TMEM165/FGR/VCAN/TYROBP/TMEM11/CTSB/PRKCD/DNAJC4/HMOX1/ASPRV1/SFT2D1/ANXA5/RGL1/ATOX1/IL1RAP/MRC1/TMEM205/JKAMP/GCAT/SH3GL1/ASH2L/DPP7/S100A4
GSE1460_NAIVE_CD4_TCELL_ADULT_BLOOD_VS_THYMIC_STROMAL_CELL_UP	GSE1460_NAIVE_CD4_TCELL_ADULT_BLOOD_VS_THYMIC_STROMAL_CELL_UP	148	-0.353958	-1.65753	0.000260118	0.00201799	0.0013843	2931	tags=34%, list=21%, signal=27%	HEATR6/GTF2H3/SUPV3L1/HTT/RPL35/CTC1/DDX50/ARHGEF18/FAM168B/SRSF5/MRFAP1L1/VPS41/LRIG2/PBXIP1/ANAPC5/CUL1/LEPROTL1/LETMD1/SLC26A1/DDX5/NACA/KRI1/MLC1/PCSK7/ZNF3/ST3GAL5/UBE2G2/GAL3ST4/NFX1/RPS15A/IKZF1/AP3M2/PCYOX1L/EEF1G/RPS13/IL21R/RPL10A/EEF1B2/RPS8/WWP1/MLLT3/SPN/TSPYL2/ANKRD36B/C1QTNF3/TRAT1/BTN3A1/AAK1/TXK/SPOCK2/BACH2
GSE2826_WT_VS_BTK_KO_BCELL_DN	GSE2826_WT_VS_BTK_KO_BCELL_DN	140	0.412757	1.68218	0.000265415	0.0020558	0.00141025	2879	tags=36%, list=21%, signal=29%	HP/PPARG/CYSTM1/S100A8/SLCO5A1/ACSL1/S100A9/UGCG/ST3GAL4/MGST1/FLOT1/FLT3/PINK1/CD14/HSD3B7/VNN2/AATK/GALNT3/GLRX/CFP/CLEC4A/PAM/AURKA/SLC8A1/CTSB/GPX1/CTDP1/HMOX1/CPD/RGL1/COMT/RIT1/DAPK2/TUFM/ATP6V1E1/TSPAN4/S100A4/CPQ/SBF2/CHMP4B/EPAS1/RNPEP/NBN/IL18/UGP2/PTPRO/DAGLB/TNFRSF1A/PRDX1/TMEM141
GSE13547_WT_VS_ZFX_KO_BCELL_UP	GSE13547_WT_VS_ZFX_KO_BCELL_UP	134	-0.368285	-1.69606	0.000267847	0.00207135	0.00142091	2142	tags=34%, list=16%, signal=29%	DNAJC9/EIF4A2/SLC23A2/CHD9/KLF3/JAK1/RGS1/RPS29/DERL3/MEF2C/CHD3/GPAM/EPHX1/CYLD/IFIH1/CD226/KIF5C/CD7/OCIAD2/CCL5/DDX60/MX1/AKT3/ADGRG1/HLCS/CD83/ITM2A/FYN/LAX1/LRIG1/RHOH/ZBTB4/PLEKHA1/CCDC88C/INPP4B/SRGAP3/PRR5L/S1PR5/CD3G/LBH/TOX/EOMES/ARL4C/CCND2/IKZF2
GSE2770_UNTREATED_VS_ACT_CD4_TCELL_6H_DN	GSE2770_UNTREATED_VS_ACT_CD4_TCELL_6H_DN	164	-0.350706	-1.67284	0.000269564	0.00208132	0.00142775	2870	tags=37%, list=21%, signal=30%	SNRNP200/FRYL/AHI1/EXOSC10/STIM2/ZNF639/PAWR/TTC21B/RAB6B/GUCA1B/MAP3K14/ZNF365/PTPN14/PBX4/ZNF318/GPHN/SUMF2/POU2F1/TMEM181/NEAT1/NAP1L4/ZFP41/ARHGEF12/SEMA5A/PPIP5K1/CEP290/ATF7IP/PPARGC1B/TMEM63A/EARS2/DDX11/BBS2/URI1/AMIGO2/C11orf49/PTCD3/LMO7/MTAP/PER3/DENND2D/RBM19/ZFP14/FKTN/ZNF532/CYP4V2/MBLAC2/RGMB/ZBTB10/AKAP5/TSPYL5/DDHD2/PROX2/TTC3/OSBPL3/CHIC1/ITPR3/EGR3/SLFN13/BIRC3/FCMR/NR3C2
GSE24634_NAIVE_CD4_TCELL_VS_DAY7_IL4_CONV_TREG_DN	GSE24634_NAIVE_CD4_TCELL_VS_DAY7_IL4_CONV_TREG_DN	179	0.394934	1.66669	0.0002711	0.00208987	0.00143361	2559	tags=34%, list=19%, signal=28%	EXOSC4/CAPG/NEIL3/LGALS1/BATF/SERPINB1/GNG5/GK3P/KIF15/NUSAP1/TPX2/CD58/BUB1/ACOT8/GLA/NFIL3/MGST2/AURKA/STYXL1/TST/B3GALT4/FAH/GSTZ1/TRIB1/RBBP8/PPP4C/CDC20/PPP4R1/POLD3/CTSH/FANCL/PTPN22/RAB27A/ANXA5/GLRX2/KIF20A/CENPE/GSTO1/PLTP/SLC25A20/ACOT9/NDUFAF1/CCNB2/PARPBP/BLVRA/ANXA2/CASP9/CRELD2/ACADVL/DLEU2/DPP3/FIBP/EZH2/DHTKD1/NDUFA7/ORMDL2/EPAS1/IFI16/HMGCL/ADAM19
GSE36392_MAC_VS_NEUTROPHIL_IL25_TREATED_LUNG_DN	GSE36392_MAC_VS_NEUTROPHIL_IL25_TREATED_LUNG_DN	109	0.446687	1.7604	0.000271888	0.00209264	0.00143551	2318	tags=31%, list=17%, signal=26%	LIPN/DRC1/SOCS3/C1QB/SLC51A/STAB1/OLR1/LAMB3/GPAT3/BASP1/CD14/OSCAR/TNFRSF12A/DEPDC1B/IL1R1/MPST/FRMD4B/IL1RN/HK2/TMEM88/NLRP6/TRIB1/RBBP8/HMOX1/TFEC/CCNB2/CCR1/RBM44/IFRD1/SRXN1/NFKBIZ/RNASEL/VAT1/CPEB4
GSE3039_B2_VS_B1_BCELL_DN	GSE3039_B2_VS_B1_BCELL_DN	143	0.413249	1.69437	0.000279015	0.00214411	0.00147082	1608	tags=23%, list=12%, signal=21%	SH3PXD2B/CA4/OLFM4/CLEC5A/CKAP4/IL4R/GGT1/LGALS1/HOMER3/BCAT1/S1PR4/CDC34/FPR1/FPR2/COX8A/IMPA2/LDHA/ALOX5/BUB1B/PSRC1/HBEGF/MPST/CFP/ICA1/NDUFB7/IGFLR1/TST/GALE/GPX1/SUCLG1/SLC19A1/KLHDC8B/GPAA1
GSE29618_PDC_VS_MDC_DAY7_FLU_VACCINE_UP	GSE29618_PDC_VS_MDC_DAY7_FLU_VACCINE_UP	170	-0.340412	-1.62387	0.000284576	0.00218339	0.00149777	3221	tags=42%, list=23%, signal=33%	CYFIP2/ENTPD4/ZHX2/TPM2/DAB2/SSR3/STMN1/TRAF4/DCK/MAP1A/AHI1/TM9SF3/SEPHS1/FLNB/BTG3/OFD1/RUNX2/ADA/USP11/RAB15/HSP90B1/ODC1/ATXN7L3B/TCF4/TSPAN13/DIDO1/CDC14A/ITM2C/OGT/IL3RA/SLC20A1/PAFAH2/CMKLR1/PTPRS/FHL1/ZNF589/EPHB1/TCL1A/HHAT/PMS2P5/CD2AP/DUSP5/SIT1/GPM6B/GGA2/CREB3L2/MGAT4A/IFIT2/PDCD4/ALDH5A1/BLNK/MAGED1/SERPINF1/MDFIC/GFI1/TCF3/HERC5/USP24/COBLL1/AQP3/ANKRD36B/RHOH/SETBP1/BCL11A/GZMB/PP…
GSE27786_CD8_TCELL_VS_MONO_MAC_DN	GSE27786_CD8_TCELL_VS_MONO_MAC_DN	148	0.413476	1.70154	0.000287621	0.00220328	0.00151141	2709	tags=34%, list=20%, signal=28%	VNN1/GRB10/CHIT1/TRPM2/DHRS13/POC1A/ADAM9/BLVRB/NME8/B3GNT8/SBNO2/AGTRAP/GADD45B/KIF14/ADCY4/NAA38/SCCPDH/MFSD9/PRKAR2A/AP3S1/PDZD8/LDLRAD3/TIPIN/EIF4EBP1/PGAM1/IRS2/MED31/AGTPBP1/KIF20A/VASP/EHD1/CYB5R4/MPP1/P2RX4/MIR22HG/ARPC5/CCNYL1/LHFPL2/NDUFAF3/PLA2G15/OSER1/CPEB4/NETO2/DHRS1/SLC8B1/CORO7/UEVLD/NKIRAS2/FBXO34/TIMP2/LBR
GSE6269_HEALTHY_VS_FLU_INF_PBMC_DN	GSE6269_HEALTHY_VS_FLU_INF_PBMC_DN	145	0.418214	1.71391	0.000289627	0.00221517	0.00151956	2392	tags=32%, list=17%, signal=27%	MS4A4A/FCGR1A/RNASE2/PLSCR1/ADM/LMNB1/IFITM3/STAB1/FLVCR2/GRINA/SBNO2/CTSD/PAQR4/IFITM1/SMG1P5/S100A11/RENBP/IFITM2/ABCD1/APOBEC3A/SPI1/TLR2/PHC2/GRN/FKBP8/TRIM25/EPHB2/STXBP2/CHMP5/IFI35/RGL1/MARCKS/R3HDM4/NUCB1/ARHGEF11/TFE3/MICU1/IGSF6/PKM/EIF2AK2/HPSE/LSP1/NMI/NPL/EMP3/ZYX/ZDHHC24
GSE10240_IL22_VS_IL22_AND_IL17_STIM_PRIMARY_BRONCHIAL_EPITHELIAL_CELLS_DN	GSE10240_IL22_VS_IL22_AND_IL17_STIM_PRIMARY_BRONCHIAL_EPITHELIAL_CELLS_DN	150	-0.360322	-1.69608	0.000292527	0.00223372	0.00153229	2671	tags=35%, list=19%, signal=29%	ZFP1/CD38/ULK4/TP53BP1/UBP1/PDE4B/KAT2A/IGSF8/PNRC1/ESR2/SLC14A1/RNF157/CCR9/ELK3/ITPKB/MEF2C/CHD3/MTA3/PIP4K2A/DYNC2H1/ENG/URI1/TSC22D1/SLC25A53/ELOVL6/GIMAP6/SF3B3/ARHGEF10/PARP1/CD47/RASGRP3/C2orf88/BANK1/EEF2K/FYN/PHC1/TET1/COBLL1/CD79A/RPS27/UTRN/SRRM2/ITGA4/TEF/SLFN13/PPP1R16B/RNF144A/COL19A1/ELK4/CARD11/EVL/ABLIM1/PTGDR2
GSE20366_TREG_VS_NAIVE_CD4_TCELL_DN	GSE20366_TREG_VS_NAIVE_CD4_TCELL_DN	136	-0.370125	-1.71008	0.000292969	0.00223372	0.00153229	690	tags=21%, list=5%, signal=20%	MAN1C1/CD4/THBS4/NFATC3/IFNG/SLAMF7/ZAP70/HDC/LTK/CD40LG/ATP10A/MCOLN2/RNF144A/AAK1/THEMIS/SIDT1/PRR5L/RNF43/PTGDR/NCALD/CCDC141/TBX21/RUNX3/AXIN2/FASLG/TCF7/TGFBR3/FAM102A
GSE26928_EFF_MEMORY_VS_CXCR5_POS_CD4_TCELL_DN	GSE26928_EFF_MEMORY_VS_CXCR5_POS_CD4_TCELL_DN	144	-0.355338	-1.65487	0.000295175	0.00224702	0.00154142	2853	tags=33%, list=21%, signal=27%	FAM184A/TLK1/SEPHS1/ZBTB33/SSBP2/HSPH1/SLC11A2/CENPC/CHI3L2/SNX29/RIF1/DPY19L4/GOPC/SART3/N4BP2/SLC39A10/GAL3ST4/HNRNPA2B1/NFX1/YES1/WDR27/AP3M2/BBS2/ZNF23/ZNF83/KLHL29/MAP3K4/HGD/TCEA3/ZNF10/TMEM123/ZNF682/PHF10/SPDYE1/LDLRAP1/SERINC5/SFMBT2/MYCBP2/HNRNPH1/FILIP1L/GALNT12/CR2/CAND2/INPP4B/TC2N/KLHL3/TXK/TRABD2A
GSE9988_ANTI_TREM1_AND_LPS_VS_VEHICLE_TREATED_MONOCYTES_UP	GSE9988_ANTI_TREM1_AND_LPS_VS_VEHICLE_TREATED_MONOCYTES_UP	138	0.422424	1.72609	0.000297876	0.00226164	0.00155144	2760	tags=38%, list=20%, signal=31%	PPARG/UPP1/GADD45A/ADM/ASPH/MGAM/HECW2/TXN/IER3/ETS2/SGMS2/PLD1/PIM3/UBE2J1/DDIT4/DTL/PDSS1/AQP9/IL1B/GLA/NLRP3/CTSL/CD274/CSRNP1/F8/NEU1/CCRL2/CSTB/ACSL3/SESN2/PLAUR/CYB5D1/RIT1/FBXO30/P2RX4/TNF/ZC3H12A/IL10/SRXN1/MAP3K8/BANP/NFKBIZ/ST3GAL6/TBC1D7/CKS2/STX4/JUN/NIPAL4/P2RY1/IL18/STARD8/PLK3/RHEB
GSE40274_XBP1_VS_FOXP3_AND_XBP1_TRANSDUCED_ACTIVATED_CD4_TCELL_DN	GSE40274_XBP1_VS_FOXP3_AND_XBP1_TRANSDUCED_ACTIVATED_CD4_TCELL_DN	170	-0.339179	-1.61799	0.000298235	0.00226164	0.00155144	3825	tags=45%, list=28%, signal=33%	ZNF22/KIT/SNHG6/CAPRIN1/EIF2S3/TRIM28/POGZ/LYAR/JMJD4/MECR/GPSM1/TMA16/SEH1L/CCT6A/RGS12/XRCC6/CNOT7/NDUFAF4/SMYD2/TMEM120B/FUBP3/RANBP1/GAR1/IPO11/UBQLN4/GSTCD/ODC1/METAP2/BBS5/CDIP1/SEMA4C/TYW3/SRM/ARHGEF9/CCR9/PPIA/HNRNPD/TGIF2/GPATCH4/URB2/WDR4/GSPT1/ARMCX2/TUBB/ABL1/AKAP1/PIP4K2A/ZFP30/DUSP5/RPL31/TSC22D1/RAI1/HEATR1/ZMYM3/SLC7A1/MAGED1/PELP1/KDM2B/ODF2L/PYROXD2/ZNHIT6/SET/LANCL1/SLC7A6/ZAP7…
GSE43955_1H_VS_60H_ACT_CD4_TCELL_UP	GSE43955_1H_VS_60H_ACT_CD4_TCELL_UP	166	0.399435	1.66806	0.000298786	0.00226164	0.00155144	3588	tags=42%, list=26%, signal=31%	FCGR1A/GADD45A/IL18R1/C1QB/TMEM176A/BCL2A1/SIPA1L2/C1QA/ENTPD7/AGFG1/ZNF467/AP3S2/HSPA1A/PRDX5/DOK1/RAB24/CDKN2B/CD300C/BUB1/GLA/IL1RN/ADCY4/PAM/VRK1/GSN/COMMD5/LAT2/GK/PLAUR/ADAM17/ADAM8/PSMB5/SDHC/PLTP/ATOX1/FOLR2/MAP3K11/ALAS1/CYFIP1/ADORA2B/IL10/NDUFA2/ARPC1A/NDUFA8/COX17/ALCAM/LATS2/SLC38A10/DEGS1/SEC11A/RRP12/LY86/MAPRE1/RCAN1/TRAPPC3/RNH1/TXNRD1/CISD1/HCCS/ADPRH/INO80C/GABARAPL2/RTN4/NAB1/…
GSE27786_LIN_NEG_VS_NEUTROPHIL_DN	GSE27786_LIN_NEG_VS_NEUTROPHIL_DN	152	0.407328	1.68296	0.000298952	0.00226164	0.00155144	3837	tags=45%, list=28%, signal=33%	CNIH4/BASP1/PGS1/SERPINB1/VPS9D1/EMILIN2/SAP30/SH2B2/PXYLP1/EMC2/VCAN/KCTD11/RILPL2/GALE/EMB/TCIRG1/B3GNT2/AGTPBP1/C11orf71/PLEC/EML2/ATOX1/IL1RAP/VPS28/MPP1/SOS2/TPST2/SHARPIN/ATP6V1F/MIEN1/ARL3/RBPJ/ELOVL1/DHRSX/CHMP1A/SLC25A11/MAF1/MTMR6/STX5/CPEB4/NIT1/SLC30A1/INPPL1/LRP10/TBPL1/STX12/SLC16A6/CITED2/MVB12B/FAM217B/PABPC1L/KCND1/GAB2/MPND/ABCA7/C14orf119/SUPT4H1/CRAT/GRB2/TRIM8/CMTM6/TXNDC9/PL…
GSE32986_UNSTIM_VS_GMCSF_AND_CURDLAN_HIGHDOSE_STIM_DC_UP	GSE32986_UNSTIM_VS_GMCSF_AND_CURDLAN_HIGHDOSE_STIM_DC_UP	172	0.39759	1.67135	0.000300116	0.00226692	0.00155507	3588	tags=44%, list=26%, signal=33%	IL1R2/ADAM9/HAUS4/TXN/CD63/GALNT3/COX8A/EAF2/YIPF1/PGM1/PFKFB4/RNF181/FRMD4B/KIF24/SMCO4/POMP/POLD1/GALE/RBM47/FAH/TIPIN/RNASEK/NARF/STXBP2/HIP1/YIF1B/GTDC1/LPCAT3/JAK2/RELB/CD68/SECTM1/IFI27L2/SLC25A44/ELL2/PHGDH/MVD/AK4/GLB1/CHUK/TUBA1C/DPP3/ADRM1/RNPEP/PRICKLE3/ARHGAP19/DPY30/FARSA/RCBTB2/PRKAG1/PCGF1/RHEB/ICAM1/EMC9/TBC1D10B/LACTB/LRR1/ARPC2/CLTA/MRPL27/PREB/GAB2/LRRC42/SYTL3/CDK5RAP2/MYO1G/S…
GSE21670_IL6_VS_TGFB_AND_IL6_TREATED_STAT3_KO_CD4_TCELL_DN	GSE21670_IL6_VS_TGFB_AND_IL6_TREATED_STAT3_KO_CD4_TCELL_DN	156	-0.35088	-1.66345	0.00030098	0.00226993	0.00155713	2099	tags=30%, list=15%, signal=26%	C3orf33/B2M/HPS4/PRDM15/RAPGEF6/CNNM3/DUSP2/PML/SPEN/UBIAD1/ARID1B/ELK3/DUSP14/PTPRS/PPIP5K1/SON/ARMCX2/KANSL3/TRRAP/FAM214A/GPM6B/RFX5/SPTBN1/SESN3/ZBTB20/SLC45A3/PURA/PCGF5/IFFO2/ITM2A/JADE2/PIK3R3/IFIT1/PABPC1/RPS27/RASGRF2/ZBTB4/EGR3/PLEKHA1/CXCR5/SLAMF1/NDFIP2/PRKCH/TOX/EOMES/CCDC141/CCND2
GSE2770_TGFB_AND_IL4_VS_TGFB_AND_IL12_TREATED_ACT_CD4_TCELL_6H_DN	GSE2770_TGFB_AND_IL4_VS_TGFB_AND_IL12_TREATED_ACT_CD4_TCELL_6H_DN	165	-0.339509	-1.61994	0.000304337	0.0022917	0.00157206	3210	tags=33%, list=23%, signal=26%	PIAS2/RNF14/CD69/STK39/BHLHE40/DCK/STK4/EGR2/PDIA3/ANKRD17/ABCG1/RNF44/ECI2/LUZP1/YTHDC1/NSUN2/HAUS3/EIF4A2/RAPGEF6/NUP88/RGS1/SLC25A36/CREBL2/RALGAPA1/MYEF2/PARP12/HNRNPA2B1/SON/NOD1/BTLA/TXNIP/RBBP4/OTUD4/RABGAP1L/FAM111A/MGAT4A/DDX60/BEX2/DGKA/CHD6/CEMIP/ITM2A/FILIP1L/COL4A4/PHC1/CXCR5/TRAF1/SLAMF6/CBLB/SH2D1A/DYRK2/SPOCK2/NR3C2/IKZF3/TCF7
GSE26030_TH1_VS_TH17_RESTIMULATED_DAY5_POST_POLARIZATION_UP	GSE26030_TH1_VS_TH17_RESTIMULATED_DAY5_POST_POLARIZATION_UP	155	0.408951	1.69668	0.000304978	0.00229298	0.00157295	3245	tags=36%, list=24%, signal=28%	RABAC1/BLOC1S1/LGALS1/BLVRB/CDKN2D/COX8A/IMPA2/SAP30/ITGAM/RNASE4/AQP9/LAMB2/CCR2/PSTPIP1/SNORD104/S100A6/RFXANK/VRK1/IFNGR1/POMP/EMB/DPH3/KCNJ2/TIMM8B/NEDD8/COX7A2/ENKD1/NDUFA11/KIF20A/NDUFB9/RIT1/CDC26/VPS25/SDF4/CCNDBP1/HPSE/NDUFA2/VIM/NDUFB10/EMP3/SIVA1/NDUFA7/PRICKLE3/LSM6/PSMB7/POLR2I/SEC61G/MRPL27/RNF13/MRPS11/HCST/HACD4/KATNA1/RBM38/RABEPK/SPTLC1
GSE33424_CD161_INT_VS_NEG_CD8_TCELL_UP	GSE33424_CD161_INT_VS_NEG_CD8_TCELL_UP	177	-0.342133	-1.63759	0.000309069	0.00232016	0.00159159	3335	tags=41%, list=24%, signal=31%	MRPL1/CSDE1/STAT2/DHX58/COX18/SAMHD1/UBE3D/PNO1/CD69/SMYD2/LGALS3BP/HMGN3/BBX/CMPK2/ZCCHC2/NIT2/ELL3/GPR171/PARP11/ZFP1/RPS2/IL12RB1/GNL3/ZNF365/MTHFD1/PNPT1/LARP1/LPXN/PML/EPSTI1/SGCB/WDR75/PARP12/MPEG1/C19orf12/ST13/CSF1/SFXN2/IFI44L/IFIT3/IFIH1/NOP58/RNF213/RSAD2/IFIT2/N6AMT1/DDX60/CD47/STAT1/MX1/XAF1/HERC6/HSH2D/PMEPA1/UTP20/OAS2/USP18/IFIT1/PPM1K/PARP14/PABPC1/CHIC1/OAS3/SLFN13/MDN1/ABCB1/SI…
GSE17974_CTRL_VS_ACT_IL4_AND_ANTI_IL12_48H_CD4_TCELL_UP	GSE17974_CTRL_VS_ACT_IL4_AND_ANTI_IL12_48H_CD4_TCELL_UP	160	-0.34321	-1.63383	0.000320558	0.00240271	0.00164822	1561	tags=25%, list=11%, signal=22%	GAL3ST4/ATG14/ZNF329/BRD7P3/MYH11/PLXDC1/TSC22D1/ZNF805/EPB41L4A/SCML1/PLCXD2/PGAP3/ZNF101/SYNM/DSC1/ERBB2/HABP4/SGK1/ZBTB20/BAG3/ZNF502/ITGA6/ADAMTS5/AHDC1/SLC7A6/PTPRM/EPHA4/RASGRF2/ITGA4/ZXDB/JMY/KCNA3/AHNAK/IL11RA/HEG1/KLRB1/TRIB2/GPRASP1/TXK/IL7R
GSE1432_6H_VS_24H_IFNG_MICROGLIA_UP	GSE1432_6H_VS_24H_IFNG_MICROGLIA_UP	162	0.399297	1.6645	0.000325823	0.00243842	0.00167271	1901	tags=25%, list=14%, signal=22%	SEMA6B/IL1R2/PLSCR1/CYP1B1/CD163/S100A9/IL4R/TGFA/FLOT1/LGALS1/STAB1/OLR1/CD14/ATP6V1C1/IL1R1/GAPDH/CLIC1/USB1/RHOG/FCGR2A/MAP3K6/DSC2/UNC13B/TRIM25/RBBP8/PHLPP1/PPP4R1/CTNNA1/GK/PDGFC/TNPO3/HTRA2/FOLR2/MRC1/SLC25A44/KIAA0040/P2RX4/PPP2R5B/ANXA2/TRNAU1AP/PMF1
GSE26928_NAIVE_VS_EFF_MEMORY_CD4_TCELL_UP	GSE26928_NAIVE_VS_EFF_MEMORY_CD4_TCELL_UP	161	-0.349386	-1.66402	0.000334191	0.00249721	0.00171304	3606	tags=42%, list=26%, signal=32%	C8orf33/C12orf73/RRN3P1/ZNF518B/EHBP1/ZFHX3/NSMCE4A/BCAS4/MCFD2/MAVS/N4BP2L1/EXOSC7/ATF7IP2/PIP4K2B/CDKAL1/ZC3H12B/SEPHS1/FUBP1/BDH1/ZC3H8/ZNF815P/SLC11A2/LAS1L/SUN1/RABEP1/EIF1AX/GTPBP10/TTC28/SCAND2P/MCM7/PRDM15/RNF157/TAF1/STYX/KLHL11/HERC2/C1orf109/YES1/ZIK1/LIG1/SATB1/TAS2R14/DDX18/PCMTD2/MRPL19/PLXDC1/GPATCH8/ZNF23/SCML1/MTAP/TCEA3/ZNF682/CCDC65/PRKCA/TMEM204/ZC4H2/ZNF37BP/ALS2CL/S1PR1/FILI…
GSE22140_HEALTHY_VS_ARTHRITIC_GERMFREE_MOUSE_CD4_TCELL_DN	GSE22140_HEALTHY_VS_ARTHRITIC_GERMFREE_MOUSE_CD4_TCELL_DN	179	0.392344	1.65576	0.000342411	0.00255471	0.00175249	3151	tags=40%, list=23%, signal=31%	UPP1/SERPINB2/CD163/TGFA/SLC2A3/LGALS1/STAB1/HOMER3/VSIG4/BLVRB/BCAT1/GNA15/IER3/MYO7A/BATF/VNN2/TUBB4B/TIMP1/HSPA1A/RENBP/PTX3/IL1B/HLX/ATP6V0D1/TLR2/CLIC1/SH3BP5/CTSL/FCGR2A/TRIM25/TRIB1/HMOX1/TNFSF14/FURIN/COMT/VASP/PLTP/BCAP31/FOLR2/CREM/MRC1/CCR1/TPD52L2/SECTM1/SERPINB8/P2RX4/TNF/MIR22HG/ELL2/AK4/APBB3/CTSZ/SH3GL1/S100A4/CPQ/EMP3/RBMS1/STX4/MAP2K3/EMP1/ADAM19/TIMP2/ICAM1/CGRRF1/APLP2/RAB5C/T…
GSE2770_UNTREATED_VS_IL4_TREATED_ACT_CD4_TCELL_6H_UP	GSE2770_UNTREATED_VS_IL4_TREATED_ACT_CD4_TCELL_6H_UP	157	0.409771	1.70018	0.0003468	0.0025835	0.00177224	2294	tags=31%, list=17%, signal=26%	ANXA3/FUT7/SLPI/HK3/SMPDL3A/RABAC1/C19orf38/ARID5A/NLRP12/NOXRED1/CCDC126/SLC39A1/ALDH4A1/RNASE4/ATP6V0D1/MVP/TST/FBXO9/TYROBP/SSH3/FFAR2/ABTB1/RNASEK/UBXN6/MAP1LC3A/PTPN22/C9orf72/GNS/FKBP9/LAMC1/RNF215/SMAD1/TK2/TRPT1/MPP1/PNPLA6/SELL/TADA3/NDRG1/ABHD17A/HPSE/ATP6AP1/SPPL2A/STX3/GALNT7/LMO2/RELT/SRI
GSE22886_UNSTIM_VS_STIM_MEMORY_TCELL_UP	GSE22886_UNSTIM_VS_STIM_MEMORY_TCELL_UP	170	-0.336093	-1.60327	0.00034832	0.00259086	0.00177728	1692	tags=25%, list=12%, signal=22%	DNM3/KDM4C/CREBL2/EPHB1/FAM117A/XPA/BIN1/GPD1L/TOP2B/PIP4K2A/DYNC2H1/SLC6A16/TSC22D1/ARHGAP5/SPTBN1/PIK3R1/TMEM123/POU6F1/ITGA6/LDLRAP1/ZNF337/HIVEP2/MCF2L/NMT2/RPLP2/PLEKHB1/ECHDC2/ITGA4/ANKH/MPRIP/SIDT1/PTPN4/KLRG1/PLCG1/PRKCH/SIRPG/SKAP1/CDC25B/FCMR/IL5RA/MYBL1/NR3C2
GSE9006_TYPE_1_DIABETES_AT_DX_VS_1MONTH_POST_DX_PBMC_UP	GSE9006_TYPE_1_DIABETES_AT_DX_VS_1MONTH_POST_DX_PBMC_UP	187	0.391993	1.66186	0.000350659	0.00260219	0.00178506	2654	tags=30%, list=19%, signal=25%	SOCS3/KLHL2/FCAR/TUBA4B/RABAC1/FKBP5/HMGB2/IER3/CYBA/NT5DC2/TMCO3/GBAP1/CTSD/FPR2/DDIT4/HBEGF/UQCRC1/FDXR/UBE2S/PTX3/JUNB/HLX/STX11/GALNT2/BRMS1/GSN/PDK4/PPP4C/ICAM3/MAFB/WDR18/MARCKS/GPAA1/RBM42/SLC25A20/MFN2/ARPC4/MRPL12/TPD52L2/BSG/THBD/GSR/PHF21A/EHD4/MAP3K8/GPR132/OSTF1/CCDC22/PPIB/THOC6/SRSF9/RAB1B/SLC39A7/SART1/RRP12/FARSA/RTN3
GSE22886_CD8_TCELL_VS_BCELL_NAIVE_DN	GSE22886_CD8_TCELL_VS_BCELL_NAIVE_DN	140	-0.352336	-1.63743	0.000350912	0.00260219	0.00178506	3007	tags=40%, list=22%, signal=32%	LRRC19/SCD5/EGR2/PKIG/CD80/HAUS5/SMAD5/SEMA4F/PAWR/VAV2/ARHGAP32/SNX29/FBXO4/CD200/TTC28/SPIB/TCF4/TSPAN13/DUSP6/GABBR1/HDAC9/CD19/PHLPP2/MEF2C/NOD1/CD72/TCL1A/PRR3/SLC6A16/DTX4/SAMD4A/STAP1/SLC9A7/ZNF682/ACSL6/ZNF532/CD22/BLNK/POU6F1/BACE2/TSPYL5/BANK1/CD83/RAB30/MIR600HG/CR2/RPS27/BCL7A/DLG5/CNKSR2/BCL11A/PTPRK/RIC3/MS4A1/SLC4A4/IL24
GSE1112_OT1_CD8AB_VS_HY_CD8AA_THYMOCYTE_RTOC_CULTURE_DN	GSE1112_OT1_CD8AB_VS_HY_CD8AA_THYMOCYTE_RTOC_CULTURE_DN	124	-0.373115	-1.68589	0.000352134	0.00260729	0.00178856	2703	tags=31%, list=20%, signal=26%	FUBP1/C6orf62/ITGB3/PPP4R3A/AVPR1A/NFXL1/ARSK/UCHL5/C7orf31/SRRM1/C15orf62/B2M/MAP4K5/PRPF39/GRPEL2/ZNF202/MOB1B/PRMT6/TRPM7/SMCHD1/SOCS2/MTERF4/TRPC1/ADNP/ENO2/DSC1/MIPEP/PDCD4/ZNF549/MGA/ABHD14B/APOL6/AKAP11/PTPRM/CNKSR2/BCORP1/GPR174/ZNF831/BCL11B
GSE17721_CPG_VS_GARDIQUIMOD_12H_BMDC_DN	GSE17721_CPG_VS_GARDIQUIMOD_12H_BMDC_DN	166	0.396992	1.65786	0.00036405	0.00269143	0.00184627	2315	tags=25%, list=17%, signal=21%	MMP9/CLEC4D/CA4/CLEC5A/GADD45A/CLEC6A/SLC22A4/DACH1/MGST1/CEBPD/IER3/F5/HSPA1B/SPHK1/TUBA4A/S100A11/PSRC1/ATP6V0B/IL1B/SERTAD3/CLEC4A/C1R/SPINT2/LMAN2/TALDO1/UROD/LRPAP1/VWA5A/ANXA4/IL1RAP/CYB5R1/POLR2F/CHKB/PHPT1/AK4/JKAMP/HCAR2/SMIM14/TAF13/HSD17B12/INPP5A/TANK
GSE8921_UNSTIM_VS_TLR1_2_STIM_MONOCYTE_24H_UP	GSE8921_UNSTIM_VS_TLR1_2_STIM_MONOCYTE_24H_UP	163	-0.339467	-1.61336	0.000367095	0.00270982	0.00185889	2128	tags=31%, list=15%, signal=27%	PPP1R12B/HMG20A/C3orf33/GIMAP1/B2M/SUGP2/PSME2/CCR9/RPL17/RBAK/RGS1/TXLNG/CDC14B/TBC1D9/RBBP7/TTC37/MCCC2/ST8SIA1/ERMP1/FYCO1/CD7/GPM6B/WIPF1/FOXP1/TAGAP/FBRSL1/CCR6/POU6F1/AKT3/SLC22A23/FCRLA/RASGRP3/EBF1/HLCS/CD83/EEF2K/LPIN1/RAB30/USP18/CTSW/RASA3/CR2/CD79A/KLRC1/CXCR5/CCR7/SBK1/EVL/IL5RA/CD28/IKZF2
GSE37416_CTRL_VS_48H_F_TULARENSIS_LVS_NEUTROPHIL_UP	GSE37416_CTRL_VS_48H_F_TULARENSIS_LVS_NEUTROPHIL_UP	135	-0.368256	-1.69347	0.000371807	0.00274046	0.0018799	1790	tags=33%, list=13%, signal=29%	ACACB/WDR3/RUFY3/GCFC2/AGK/GFOD1/ABHD15/MAP4K1/GPAM/NOD1/RARG/IFIT3/BAZ1B/ZNF548/ENKUR/RSAD2/CLCF1/DDX60/TRIM44/TCTN3/STMN3/XAF1/MDFIC/HERC5/APOL6/OAS2/CLUHP3/NUP210/RCAN3/OAS3/FAM169A/ITGA4/TRAT1/RNF125/MPRIP/SLAMF6/CD3G/ADAMTS10/CX3CR1/CLC/SH2D1B/FCMR/IKZF2/TCF7/BCL11B
GSE2405_0H_VS_3H_A_PHAGOCYTOPHILUM_STIM_NEUTROPHIL_UP	GSE2405_0H_VS_3H_A_PHAGOCYTOPHILUM_STIM_NEUTROPHIL_UP	128	0.41572	1.67565	0.000374787	0.00275825	0.00189211	3098	tags=37%, list=22%, signal=29%	HTRA1/PLSCR1/ADM/PLB1/PLBD1/ROGDI/TMEM176B/PYGL/SERPINB1/ALOX5AP/TIMP1/PLA2G4A/RAB34/S100A11/FAM89A/IFITM2/TXNDC17/CASP4/LPCAT2/FCGR2A/SYNGR2/TIFA/PLTP/NFKBIA/RNF144B/ALAS1/CACHD1/FNDC3B/CASP1/DAPK2/IGFBP7/KIAA0930/SLC46A2/RRAS/TGM2/DECR1/CADM4/NCF2/IL18/CST3/ME1/SLC7A7/APLP2/SKAP2/FXYD6/TTC39A/THEMIS2
GSE39110_DAY3_VS_DAY6_POST_IMMUNIZATION_CD8_TCELL_DN	GSE39110_DAY3_VS_DAY6_POST_IMMUNIZATION_CD8_TCELL_DN	146	0.415977	1.70979	0.000375914	0.00276237	0.00189494	2268	tags=34%, list=16%, signal=29%	IL1R2/CEBPA/POC1A/LGALS1/CNIH4/CDC25C/SKA3/PLP2/DEPDC1B/NUSAP1/ANLN/DDIAS/DTL/SAP30/TPX2/TOP2A/BUB1/TG/HHEX/SCCPDH/AURKA/FAH/ASPM/CDC20/MCM10/COX7A2/TTK/CDKN2C/DNA2/GMNN/MYBL2/KIF20A/CENPE/MND1/STIL/CACNA1D/CCNB2/RBM44/PARPBP/NATD1/NDRG1/CCDC18/TPI1/UBE2C/EHD4/CIT/MVB12A/ARPC1A/LGALS3/CENPI
GSE3720_LPS_VS_PMA_STIM_VD1_GAMMADELTA_TCELL_DN	GSE3720_LPS_VS_PMA_STIM_VD1_GAMMADELTA_TCELL_DN	147	-0.348707	-1.63095	0.000377062	0.00276663	0.00189786	2569	tags=30%, list=19%, signal=25%	RPL29/RPL27/WDR43/RPL18/FAM162A/LEPROTL1/LY6E/MYC/UMPS/RAPGEF6/PSME2/RPLP0/NAA30/TRIM59/SHISA9/RPL23/SATB1/GIMAP7/RPL12/STAP1/RPSA/RPS14/N6AMT1/MFSD6/RPL10A/EEF1B2/ZNHIT6/GPR183/FILIP1L/EPHA4/RPL4/CD3D/PLEKHA1/RPL3/SLAMF6/CD2/SIDT1/DPP4/EVL/EEF1A1/EOMES/CCR3/ADGRG5/TGFBR3
GSE24081_CONTROLLER_VS_PROGRESSOR_HIV_SPECIFIC_CD8_TCELL_UP	GSE24081_CONTROLLER_VS_PROGRESSOR_HIV_SPECIFIC_CD8_TCELL_UP	140	-0.351522	-1.63365	0.000378357	0.00277196	0.00190152	2562	tags=31%, list=19%, signal=26%	GSTCD/SSBP2/HSPH1/PRKAB2/ZNF136/NID2/SKI/EXD2/ITM2C/RGS1/VAMP2/FBXO31/ELK3/KLHL11/PIK3IP1/RPL23/FZD6/UBE2D4/BTG1/SRSF6/PLXDC1/NBEA/ARHGAP5/PTGER4/TDRKH/HNRNPA1/APBA2/RPL7/ABCB4/PIK3R3/FILIP1L/PKIA/CD1C/PABPC1/ZNF395/MAL/ABCB1/CCR7/FCER1A/CD6/BIRC3/RUNX3/NELL2/FAM102A
GSE19401_PLN_VS_PEYERS_PATCH_FOLLICULAR_DC_DN	GSE19401_PLN_VS_PEYERS_PATCH_FOLLICULAR_DC_DN	168	0.391495	1.64207	0.000381142	0.00278817	0.00191264	3227	tags=36%, list=23%, signal=28%	ITGA7/UPP1/CASP5/UGCG/IFITM3/FLOT1/MMP14/CDS1/LILRB4/IL1B/SDF2/STX11/PCMT1/GPSM2/GUK1/RAB31/PGAM1/PPP4R1/IFI35/PLAUR/RGL1/MYBL2/PSMB5/TNPO3/TRIM21/MRPL12/SPTLC2/CCR1/JMJD6/NAT1/BUD31/ELL2/MAD2L1BP/ATP6V1E1/CHUK/ARPC1A/GMFB/STOML1/WDR47/TOR1B/TDRD7/ALCAM/TGM2/EMP1/SUPT20H/TRAFD1/NDEL1/FKBP15/PSMB7/PSMC1/TUSC2/BARD1/PSMD8/OSGIN2/MED7/MRPS11/PPP1R15A/NINJ1/PTK2B/EIF4A3
GSE22140_HEALTHY_VS_ARTHRITIC_MOUSE_CD4_TCELL_UP	GSE22140_HEALTHY_VS_ARTHRITIC_MOUSE_CD4_TCELL_UP	167	0.397078	1.66269	0.000389846	0.00284757	0.00195338	2307	tags=31%, list=17%, signal=26%	FCGR1A/S100A8/IL1R2/CEBPA/PLIN3/S100A9/GGH/BLOC1S1/ASGR2/BST1/FLOT2/CD55/DHCR7/DOK1/TYMP/HBEGF/JUNB/CCR2/FGR/VAMP5/FCN1/LMAN2/COX7A2/SERPINA1/TNFSF14/PSMB6/ALDH3B1/ADAM8/SIRPB1/PNPLA6/JMJD6/TADA3/NDRG1/CLK3/FBP1/FZD2/LST1/HCAR3/LTA4H/NDUFA1/NCLN/TAF10/MEA1/GPX4/ITGB2/NBEAL2/ASH2L/RHBDD3/FIBP/SLC4A2/CKS2
GSE7509_UNSTIM_VS_FCGRIIB_STIM_MONOCYTE_DN	GSE7509_UNSTIM_VS_FCGRIIB_STIM_MONOCYTE_DN	140	-0.351178	-1.63205	0.00039404	0.0028739	0.00197144	2984	tags=31%, list=22%, signal=24%	NCOR1/PHC3/ATP8A1/INO80D/NAV1/IFT80/SNHG1/CCNL2/DMTF1/PAN2/MACF1/TAF1A/SLC4A8/RBM4/CHD9/GPHN/PPOX/ACACB/CNTRL/OGT/BCKDHB/RBM28/WNK1/SON/DISP1/CABIN1/OSBPL7/NBEA/RSAD1/TIAM1/MAP3K4/TNRC6A/TNRC6C/ITPR1/MICAL3/ALS2CL/NUP210/MTX3/SH3PXD2A/CLEC2D/ELK4/CCDC141/RORA
GSE15750_DAY6_VS_DAY10_TRAF6KO_EFF_CD8_TCELL_DN	GSE15750_DAY6_VS_DAY10_TRAF6KO_EFF_CD8_TCELL_DN	165	-0.334648	-1.59675	0.000405081	0.00294987	0.00202355	1649	tags=24%, list=12%, signal=22%	PIK3IP1/CREBL2/SLC20A1/RCCD1/SRSF6/TTC39B/FYCO1/SFI1/BBS2/SMAD7/PDE7A/RFX5/GIMAP6/TAGAP/CLCF1/STON2/MGA/IFFO2/MDC1/LPIN1/USP24/BTBD11/NR1D1/SMYD5/SCML4/ZBTB4/EGR3/TEF/AMIGO1/SLFN13/ZXDB/NR1D2/S1PR5/TNFRSF25/CARNS1/BCL2/ARL4C/CCND2/ADGRG5/IL7R
GSE27786_NKCELL_VS_NKTCELL_UP	GSE27786_NKCELL_VS_NKTCELL_UP	176	0.388336	1.63346	0.000405667	0.00294987	0.00202355	3431	tags=36%, list=25%, signal=27%	RNASE2/KLHL2/POR/TMEM176B/OSBPL1A/TXN/F5/DYNLT1/MKNK1/CYBA/FAM20C/EXT1/SORT1/SERPINB1/VPS9D1/MCTP1/ANLN/RNF217/RENBP/RALB/ABCD1/VAMP3/SUMF1/GSDMD/TRIB1/NCR1/SLC31A2/CAMKK2/TFEB/CTNNA1/MAP1LC3A/ZDHHC9/LTBR/ATOX1/FNDC3B/RGS19/FAR1/CAPZA1/NFKBIZ/BNIP2/HSD17B12/PPP2R5A/ATG7/DHRS1/ORMDL2/GOLGA7/HMGCL/STARD5/ATG3/ARL13B/PRDX1/PRAM1/P4HB/GINM1/SNX13/PNP/LMAN2L/BLOC1S2/DCTN4/SLC15A4/DHRS4/ARF1/TMEM167B
GSE17974_1.5H_VS_72H_IL4_AND_ANTI_IL12_ACT_CD4_TCELL_DN	GSE17974_1.5H_VS_72H_IL4_AND_ANTI_IL12_ACT_CD4_TCELL_DN	166	0.395034	1.64968	0.00040761	0.00295958	0.00203022	2574	tags=29%, list=19%, signal=24%	TRAPPC5/TMEM120A/DDAH2/HAUS4/BCAT1/SKA3/FGGY/MAD2L2/ZNF775/TWF2/CPNE2/ETHE1/ARPC1B/CDK5/NAA38/IL10RB/PAM/POLQ/STYXL1/STX10/PCMT1/F8/B3GNTL1/RAB26/ACAP1/HMGB3/POLD3/ANXA4/SLC25A20/NDUFAF1/CYHR1/ATP6V1F/ARPC5/NRM/DBI/ACADVL/RUVBL2/CENPI/SRI/DHTKD1/GRHPR/MPZL2/ATG7/RAB7A/HEXIM2/BRI3BP/TIMM13/BAX
GSE21063_WT_VS_NFATC1_KO_8H_ANTI_IGM_STIM_BCELL_DN	GSE21063_WT_VS_NFATC1_KO_8H_ANTI_IGM_STIM_BCELL_DN	182	-0.33013	-1.58785	0.000411684	0.00298471	0.00204746	3738	tags=43%, list=27%, signal=32%	DMXL1/C15orf39/AKAP8/LIPT1/TJAP1/TMA16/ETNK1/GOSR1/PUM2/CLCN4/CBX6/HSD17B8/DDX54/C19orf48/GOSR2/QSER1/TCF12/UPF3B/KMT2C/ACO1/SPRY1/PDE12/ZNF142/CBFA2T2/ZNF740/C6orf62/NPRL3/RMND5A/ZNF526/TSC1/SYNPO/ANGPTL2/HACD3/DDX6/CDIP1/TTC28/MBTPS1/ETAA1/REST/RPL13/RCC2/MRPS30/DIDO1/NAA30/ZBTB14/UNK/LRRC58/ICE1/RPS29/SCAF4/PDCD7/PCSK7/ZNF841/PITPNM2/KHDRBS1/DPH2/NFX1/EEF2/MPHOSPH8/ZNF329/ZIK1/TNRC6B/POU2F2/RP…
GSE20727_CTRL_VS_H2O2_TREATED_DC_DN	GSE20727_CTRL_VS_H2O2_TREATED_DC_DN	172	-0.33545	-1.60075	0.000426946	0.00309076	0.00212021	2498	tags=31%, list=18%, signal=26%	SYNPO/KRBOX4/AIDA/WDR17/RABEP1/JAM3/KAT2A/CD79B/MAP4K5/HIP1R/KLHL36/HDAC9/ZNF678/CNST/SIN3A/PSIP1/MRPS25/ATP2B1/PCSK7/PIK3IP1/THADA/ZNF789/LIPE/NAPEPLD/BTG1/PHF14/MYO9A/IFIT3/PCYOX1L/PAQR8/KIF5C/CEP126/SCRN1/CLCF1/ZFP14/POU6F1/XAF1/FCRLA/LRPPRC/MYCBP2/ZBTB10/AHDC1/AKAP11/PPM1K/MIR600HG/CD1C/CR2/UTRN/ANK3/FMNL3/SMAD3/SPOCK2/FCMR/ETS1
GSE7219_WT_VS_NIK_NFKB2_KO_DC_DN	GSE7219_WT_VS_NIK_NFKB2_KO_DC_DN	154	-0.348735	-1.65634	0.00042814	0.0030948	0.00212298	1732	tags=27%, list=13%, signal=24%	SETX/GPATCH4/CDC14B/ATP2B1/PIK3IP1/GNPTAB/GPD1L/CD84/SPICE1/CD7/ARHGAP5/FOXP1/MTAP/MDM4/ZC3H12D/DGKA/CNOT6L/NAT10/NFATC3/LPIN1/S1PR1/SPN/RASA3/UTRN/SCML4/CD27/MTX3/PRKCQ/ITGA4/RNF144A/KLRC2/SLAMF6/SMAD3/TRAF5/SIDT1/CD247/TXK/BACH2/ARL4C/IL7R/TCF7
GSE27786_NKTCELL_VS_MONO_MAC_UP	GSE27786_NKTCELL_VS_MONO_MAC_UP	167	-0.335767	-1.59868	0.000433801	0.00313108	0.00214786	3891	tags=38%, list=28%, signal=28%	AIMP1/YY1/SNHG6/RPUSD4/PFAS/MYO1E/CDK13/IPO4/TSPAN32/C12orf73/BEND3/TAF4B/G3BP2/PRPF19/CCT6A/DDX54/GRAMD1B/COX18/SLC22A5/OSBPL5/ITPR2/AKNA/C17orf75/IPO11/SMC5/UBN2/RPL27/SUCLG2/ZADH2/NONO/PJA1/ANKRD44/BCLAF1/HAUS3/PLEKHF1/INPP5B/THADA/SLC20A1/RPL23/MYEF2/SF3A3/BIN1/ORC4/GSE1/EARS2/TTC39B/GPATCH8/SCAI/HNRNPA3/EIF3A/MSI2/CMSS1/IPO5/ANAPC1/HUWE1/MGA/XAF1/DDX24/SFMBT2/SACS/TSHZ1/GPR68/HOOK1/THEMIS
GSE22886_IGG_IGA_MEMORY_BCELL_VS_BM_PLASMA_CELL_UP	GSE22886_IGG_IGA_MEMORY_BCELL_VS_BM_PLASMA_CELL_UP	180	-0.337357	-1.61441	0.000441754	0.00317858	0.00218045	2981	tags=33%, list=22%, signal=26%	PHTF2/PVRIG/SPRY1/ZCCHC2/PKIG/API5/ARHGEF18/TTC31/NUP43/SRSF5/PAWR/RPL27/CASP8AP2/DDX5/CD79B/GABBR1/SRSF7/NACA/RPL17/ZNF480/QRSL1/RPS3/VAMP2/RPS29/YPEL1/DGCR8/SMCHD1/RPS7/ATF7IP/BIN1/CD72/TRMT13/FASTKD2/RPL31/TSC22D1/GGA2/RFX5/CD22/ZNF529/HUWE1/MAPRE2/RPL11/KCTD7/PTMA/NPM1/FYN/AKAP11/ZBTB25/PHC1/CD1C/CR2/TARBP1/PPP1R16B/PRKACB/CLEC2D/TBC1D4/TNIK/GPRASP1/DYRK2/PAX5
GSE25085_FETAL_BM_VS_ADULT_BM_SP4_THYMIC_IMPLANT_DN	GSE25085_FETAL_BM_VS_ADULT_BM_SP4_THYMIC_IMPLANT_DN	168	0.390549	1.6381	0.000442123	0.00317858	0.00218045	3367	tags=39%, list=24%, signal=30%	HP/GPR84/PFKFB3/CLEC6A/TMEM176A/AGPAT2/RAB20/MMP14/TMEM176B/ANO10/ETS2/BASP1/FAM20C/DRAM1/CD82/FPR2/ITGA9/SLC15A3/MYO10/PSTPIP2/PLK2/CASP4/BRI3/IL1RN/NLRP3/TLR2/ANXA5/ADAM17/NFKBIA/ANXA4/RELB/EHD1/SERPINB8/CYFIP1/CYB5R1/P2RX4/TMEM205/CASP1/CCNYL1/PLGRKT/RBPJ/UBE2F/CTSZ/CRELD2/HPSE/IFNAR1/RGS3/RNPEP/HIF1A/ADAM19/C16orf72/KLF7/CITED2/TNFRSF1A/ICAM1/DNAJB11/PLXNA2/SLC35B1/MAN1A1/SEC24D/NINJ1/VPS29/M…
GSE3982_EOSINOPHIL_VS_MAST_CELL_DN	GSE3982_EOSINOPHIL_VS_MAST_CELL_DN	168	-0.330435	-1.57088	0.00044234	0.00317858	0.00218045	3324	tags=37%, list=24%, signal=28%	RNF187/CHI3L1/RPL36/IPO7/RERE/CRTAP/NELFA/RRM1/NLE1/ABCF2/ANKRD17/DET1/BTN2A2/SMARCC1/WDR11/UTP3/TRAM1/PJA1/FBL/DNMT1/SEMA4C/HMG20A/UMPS/GORASP2/TTC27/GRSF1/PPIA/MCUR1/ELAVL1/EGR1/PNMA1/AKR1B1/VANGL1/RPA1/MCM3/DPH2/AGPAT5/TUBB/TTC37/DHRS3/HTATSF1/SLC39A14/C11orf49/RPS13/RPL26/HSPA8/MFAP3L/GIMAP6/N6AMT1/ALDH1A1/KCTD7/RPS4X/ZNHIT6/LAX1/SLC5A3/SPARC/RPL4/ATP6V0E2/GZMB/CBX5/OPTN/CBLB
GSE37416_CTRL_VS_48H_F_TULARENSIS_LVS_NEUTROPHIL_DN	GSE37416_CTRL_VS_48H_F_TULARENSIS_LVS_NEUTROPHIL_DN	180	0.392851	1.6574	0.000445388	0.00319578	0.00219224	3305	tags=34%, list=24%, signal=26%	EXOSC4/SIPA1L2/LAMTOR5/BASP1/ACVR1B/CCDC126/BCL3/RENBP/SAP30/WDFY3/C1orf122/SLC36A4/TIMM17B/EMC2/BRMS1/ATP11B/ZNHIT1/SPINT2/F8/NEU1/RBBP8/STXBP2/TMEM258/SIRPB1/CDC26/TPST2/POLR2F/TMEM205/MIR22HG/ZC3H3/APBA3/ZBTB17/AKIRIN2/NDUFA1/ATP6V1E1/MAP1S/RBM23/MEA1/DDX41/MAF1/COX6A1/NDUFA2/WBP4/RAB1B/ATP6V0E1/RRAGA/EMC7/GDI1/RTN3/SPG21/HEXB/RNF13/TPRA1/ARMT1/RAB5A/EIF4A3/CEP170/RAB2A/MANF/TESK2/NAIF1
GSE25088_ROSIGLITAZONE_VS_IL4_AND_ROSIGLITAZONE_STIM_STAT6_KO_MACROPHAGE_DAY10_DN	GSE25088_ROSIGLITAZONE_VS_IL4_AND_ROSIGLITAZONE_STIM_STAT6_KO_MACROPHAGE_DAY10_DN	171	0.399192	1.67511	0.000453108	0.00324639	0.00222696	2085	tags=26%, list=15%, signal=23%	MCEMP1/CYSTM1/SLPI/C1QB/BCL2A1/FCGR1B/B3GNT5/LAMB3/TXN/IER3/CD63/ETS2/FLVCR2/CLEC4E/GRINA/SPHK1/MCTP1/TOMM40L/ZNF593/GADD45B/IL1RN/SEPHS2/POMP/RILPL2/DPH3/CXCL16/STOM/TOLLIP/PSMB6/PLAUR/ADAM17/GNS/GSTO1/KYNU/MTF1/EML2/ATP6V1D/PIK3AP1/NFKBIA/SECTM1/FBP1/AK4/TUFM/VAMP8/RAB13
GSE13547_CTRL_VS_ANTI_IGM_STIM_ZFX_KO_BCELL_2H_UP	GSE13547_CTRL_VS_ANTI_IGM_STIM_ZFX_KO_BCELL_2H_UP	135	0.41361	1.68044	0.00045615	0.00326338	0.00223862	3214	tags=41%, list=23%, signal=32%	SLPI/PGLYRP1/LTF/NEIL3/CAMP/DLGAP5/S1PR4/CYBA/LCN2/GAS7/TPX2/NCAPG/UBE2S/TOP2A/KIF14/ECT2/TIMM17B/COX5B/LIMK2/COPE/FKBP8/TRIM25/PMM1/PPP4C/COX7A2/TTK/RAB27A/PRDX3/EDEM2/BRCA1/TPI1/PPP1CA/EHD4/NRM/RAE1/CD2BP2/CORO1A/NPC2/DERA/BAX/GUSB/TTC9C/NUDT1/CCS/SLC35A5/PSMD8/HCLS1/TACC3/RAB5C/PIGQ/UQCRQ/KIF11/LMAN2L/SUOX/ERH
GSE13547_CTRL_VS_ANTI_IGM_STIM_BCELL_12H_UP	GSE13547_CTRL_VS_ANTI_IGM_STIM_BCELL_12H_UP	149	0.404481	1.66623	0.000462441	0.00330354	0.00226617	3009	tags=35%, list=22%, signal=28%	LMNB1/NEIL3/GGT1/ROM1/CDC25C/FKBP5/HMGB2/DLGAP5/CDKN3/PYCARD/CTSD/KIF15/IFITM1/BUB1B/ITGAM/TPX2/NCAPG/TOP2A/KIF14/ECT2/BUB1/AURKA/KIF23/TIPIN/PMM1/ASPM/HMGB3/HIP1/TTK/TFDP1/DNA2/CENPE/TGM4/ANXA4/CCNB2/RBM44/ANXA2/BRCA1/PMF1/LSP1/TK1/VIM/MKI67/ARHGAP19/TADA2A/REEP5/PRKAG1/LRR1/TACC3/RACGAP1/MRPS11/TXNRD1
GSE21360_SECONDARY_VS_QUATERNARY_MEMORY_CD8_TCELL_UP	GSE21360_SECONDARY_VS_QUATERNARY_MEMORY_CD8_TCELL_UP	144	0.405705	1.6614	0.000467601	0.00333551	0.0022881	2153	tags=31%, list=16%, signal=27%	CLEC4D/PFKFB3/SOCS3/SAMSN1/IRAK3/S100A9/BASP1/CLEC4E/LCN2/MSRB1/SBNO2/CD14/ARID5A/FPR1/BCL3/SLC25A37/SLC15A3/IL1B/GADD45B/CASP4/STX11/IL1RN/HK2/CD274/CCRL2/TCIRG1/GLIPR2/ASPRV1/FURIN/ADAM8/GYS1/EML2/NFKBIA/NRG1/RNF149/ALAS1/TNF/NDRG1/ADORA2B/IL10/GPR35/ELL2/MAP3K8/HCAR2/NFKBIZ
GSE27786_LSK_VS_NEUTROPHIL_UP	GSE27786_LSK_VS_NEUTROPHIL_UP	168	-0.329606	-1.56694	0.000469101	0.00334132	0.00229208	3810	tags=42%, list=28%, signal=31%	DRG2/SNHG6/TMEM135/SMARCA5/LRRC1/MECR/CC2D1B/USP37/TAF4B/DCAF8/CCT6A/ZNF569/CBX6/ZMIZ2/BRMS1L/COX18/SLC22A5/GID4/ZNF180/NUP133/BHLHE40/PHF20/TRUB1/ZNF260/C12orf29/TEX10/ZSCAN22/FLNB/YWHAQ/NPRL3/RPS11/RABEP1/TTC21B/ZFAND1/FAM162A/AKAP9/ZNF623/CAPN2/HMG20A/C11orf1/OTULIN/ARHGAP21/LUC7L/EXD2/UNK/NOL8/PSIP1/SCAF4/MRPS25/SCFD2/STYX/DGCR8/TUBGCP5/MYEF2/TAP2/RAD1/PAQR8/RBM14/SESN3/KIF3A/IMMP2L/RAI1/FNBP…
GSE13522_WT_VS_IFNAR_KO_SKING_T_CRUZI_Y_STRAIN_INF_UP	GSE13522_WT_VS_IFNAR_KO_SKING_T_CRUZI_Y_STRAIN_INF_UP	157	-0.342286	-1.62514	0.00048812	0.00347171	0.00238153	1690	tags=27%, list=12%, signal=24%	ELK3/CCR4/ENDOD1/DUSP14/GFOD1/PTPRS/FZD6/RPL24/SOCS2/ARHGAP17/IL2RA/TIAM1/IKZF4/RSAD2/CCR6/PRKCA/SPTAN1/MDFIC/PMEPA1/GFI1/IRF4/CD81/MYO6/LRIG1/OSBPL3/AQP3/HOPX/ICOS/HIVEP3/RNF144A/TRAF1/SLAMF1/ZNF827/AHNAK/TBC1D4/PRR5L/PRKCH/BIRC3/TOX/GBP4/IKZF2/IKZF3/IL2RB
GSE37416_CTRL_VS_6H_F_TULARENSIS_LVS_NEUTROPHIL_UP	GSE37416_CTRL_VS_6H_F_TULARENSIS_LVS_NEUTROPHIL_UP	179	0.387286	1.63442	0.000491283	0.00348531	0.00239086	3105	tags=35%, list=23%, signal=27%	GPR27/PGD/RABAC1/CEBPD/LINC01094/CARD6/NLRP12/TWF2/SLC22A15/IMPA2/MSL3/MSRB2/DHRS9/IDH1/ATP6V0B/RASGEF1A/HHEX/AMN1/GSKIP/MIR21/TBC1D14/CMTM4/SLF1/NDUFB1/G6PD/ICAM3/PRDX3/GLRX2/TLR1/SLC19A1/BCAP31/SLC25A20/KCNE3/ZNF516/C5AR2/SLC25A44/KIAA0040/CTBS/NSFL1C/NDUFA2/KIAA0930/ST3GAL6/CHUK/DHTKD1/TLR6/DEF8/SLC16A5/RFC2/BRI3BP/ZMAT2/NT5C/LRP10/ARHGAP19/DPY30/SLC40A1/ABHD3/DUS2/VPS54/RPS6KB2/ZNF688/ZMPSTE2…
GSE42088_2H_VS_24H_LEISHMANIA_INF_DC_UP	GSE42088_2H_VS_24H_LEISHMANIA_INF_DC_UP	185	0.394166	1.66917	0.000491463	0.00348531	0.00239086	3013	tags=35%, list=22%, signal=27%	MS4A4A/TSPO/PLBD1/IFITM3/BST1/TESC/HMGB2/PYCARD/CD14/CTSD/PLP2/SMARCD3/OAT/ALOX5/CDA/IFITM2/SCPEP1/ITGAM/CRISPLD2/ALDH2/APOBEC3A/IFNGR1/FCN1/GPX1/PRCP/HMOX1/TKT/MYD88/CARS2/CCPG1/CLMN/ICAM3/FCGRT/SH3TC1/SECTM1/MPP1/FBP1/LST1/LTA4H/MTMR3/HSPBAP1/MAN2A2/CYTH4/LSP1/ARHGAP4/ITGB2/KCNQ1/S100A4/SLC8B1/ARRB2/CNN2/LY86/TIMP2/GUSB/HSD17B11/LBR/PPT1/MNDA/TACC3/CST3/EVI2B/NDUFB11/ASAH1/REEP4
GSE34217_MIR17_92_OVEREXPRESS_VS_WT_ACT_CD8_TCELL_UP	GSE34217_MIR17_92_OVEREXPRESS_VS_WT_ACT_CD8_TCELL_UP	72	-0.419693	-1.71541	0.000506885	0.00358945	0.0024623	1309	tags=25%, list=9%, signal=23%	RAD51D/TXNIP/ACKR3/RAB27B/PLCXD2/SYNM/GRAP2/TCTN3/DGKA/BAHD1/LIMA1/HLCS/COBLL1/ATP6V0E2/CARD11/ABLIM1/ETS1/IL2RB
GSE27786_CD4_TCELL_VS_MONO_MAC_DN	GSE27786_CD4_TCELL_VS_MONO_MAC_DN	151	0.404231	1.67073	0.000509262	0.00360105	0.00247026	2477	tags=32%, list=18%, signal=26%	GRB10/TRPM2/OSM/POC1A/C1QA/RAB20/BLVRB/TXN/AGTRAP/SLC22A15/MSRB2/RENBP/SLC25A24/RALB/SAP30/GLRX/FBXL19/WIPI1/PRKAR2A/PRKCD/TLR4/IRS2/PPP4R1/CREG1/SNX10/AGTPBP1/MPP7/VASP/HTRA2/TTC32/KCNC4/MPP1/BAZ1A/MICU1/BRCA1/RANBP9/PKM/GPR35/SIPA1/NDUFAF3/ITGB2/SRSF9/CPEB4/TUBA1B/NETO2/PWWP2B/DHRS1/SLC8B1
GSE9988_ANTI_TREM1_VS_ANTI_TREM1_AND_LPS_MONOCYTE_DN	GSE9988_ANTI_TREM1_VS_ANTI_TREM1_AND_LPS_MONOCYTE_DN	152	0.400238	1.65366	0.000519066	0.00366505	0.00251416	2202	tags=31%, list=16%, signal=26%	GPR84/LINC01093/SLC1A3/PFKFB3/GADD45A/SOCS3/SERPINB2/TNFAIP6/OSM/BCL2A1/ACSL1/IER3/ETS2/CLEC4E/DRAM1/PIM3/PDSS1/ANO5/PTX3/AQP9/IL1B/NLRP3/IFNGR2/CD274/CSRNP1/F8/KCNJ2/CCRL2/RBBP8/G0S2/TIFA/SNX10/PLAUR/CYB5D1/NFKBIA/TTC32/EHD1/RNF144B/TNF/LINC00528/ZC3H12A/HCAR3/IL10/MAP3K8/NFKBIZ/DCUN1D3/GPR132
GSE14415_NATURAL_TREG_VS_FOXP3_KO_NATURAL_TREG_UP	GSE14415_NATURAL_TREG_VS_FOXP3_KO_NATURAL_TREG_UP	111	-0.371021	-1.65493	0.000521775	0.00367886	0.00252363	1550	tags=35%, list=11%, signal=31%	CD38/ZDHHC15/F13A1/DST/RABEP1/FAM161B/PCM1/CCR9/UHRF2/DUSP14/CHD3/BDP1/METTL8/RPL24/MYH11/IFIT3/PLXDC1/CXCR6/CD226/CD7/DPH6/STAP1/RSAD2/CCL5/DDX60/SLC45A3/KAT6B/MDFIC/IFIT1/MAML2/HOPX/KLRC1/GBP5/KLRC2/GVINP1/TRAF5/SRGAP3/CD3G/PYHIN1
GSE360_L_MAJOR_VS_B_MALAYI_HIGH_DOSE_DC_UP	GSE360_L_MAJOR_VS_B_MALAYI_HIGH_DOSE_DC_UP	149	0.403098	1.66053	0.000525357	0.00369876	0.00253728	3020	tags=38%, list=22%, signal=30%	MMP9/ATP9A/BPI/CST7/ACSL1/UGCG/QSOX1/IER3/ETS2/BASP1/CDKN2D/RFX2/B4GALT5/LDHA/CDK5R1/LILRB5/S100A11/UBE2D1/HBEGF/AQP9/CFP/MPZ/IL1RN/SPI1/CTSL/VAMP5/FAM89B/NEDD8/STOM/IRS2/PRSS8/PLAUR/CELF3/PLXNC1/NFKBIA/TECPR2/FSCN1/P2RX4/HCAR3/GPR35/NDUFAF3/ATP6AP1/CENPI/CLPP/EZH2/NBN/RAB36/CYTH2/MAP2K1/VRK2/ICAM1/RCAN1/PSMD8/AMPD3/MED7/CHST2
GSE15930_NAIVE_VS_72H_IN_VITRO_STIM_IL12_CD8_TCELL_DN	GSE15930_NAIVE_VS_72H_IN_VITRO_STIM_IL12_CD8_TCELL_DN	179	0.386302	1.63026	0.000527012	0.0037045	0.00254122	3049	tags=36%, list=22%, signal=29%	PGLYRP1/IL18R1/GALK1/BCL2A1/CAPG/GGH/SLC2A3/LGALS1/IDI1/BST1/PLP2/NUSAP1/ANLN/DDIT4/PGM1/DHCR7/SAP30/ACVRL1/GLRX/TOP2A/GBE1/TG/MAEA/S100A6/POMP/HK2/HMBS/PMM1/IFI30/PGAM1/FBXO6/HCFC1R1/ARFGAP3/COMT/ANXA4/TPD52L2/JMJD6/ANXA2/NDRG1/APBA3/TPI1/RBPJ/MVD/MAP3K8/LGALS3/PAFAH1B3/FDPS/ELMOD3/DECR1/RFC2/SIVA1/VEGFA/MKI67/NBN/UNC119/MRPS36/RCAN1/ARL2/TACC3/MAPKAPK2/RNH1/HMGCR/LXN/SKAP2/CISD1
GSE25123_CTRL_VS_IL4_STIM_MACROPHAGE_DN	GSE25123_CTRL_VS_IL4_STIM_MACROPHAGE_DN	173	-0.333446	-1.59254	0.000527694	0.0037045	0.00254122	2630	tags=32%, list=19%, signal=27%	EIF3H/RPS2/DST/WHAMM/LIMS1/KAT2A/TBC1D32/GRHL1/FBL/HVCN1/MYC/ARHGAP21/CASK/ASH1L/ITM2C/OGT/EIF3E/MICALL1/SLC20A1/STX17/ARMCX2/CABIN1/HAPLN3/IL10RA/HNRNPU/CYLD/TRRAP/FOXK1/MAP3K4/ZZZ3/RPSA/ATIC/ITPR1/EEF1B2/ZNF544/SH3YL1/MICAL3/GPR183/MAP9/RPS12/PRKAR2B/BANK1/RPLP2/SLC7A6/MAML2/RCAN3/EPHA4/GOLGA2P5/CD27/SLFN13/DOCK10/TRAF5/DOCK9/NELL2/IL7R/GATA3
GSE2770_TGFB_AND_IL4_ACT_VS_ACT_CD4_TCELL_2H_UP	GSE2770_TGFB_AND_IL4_ACT_VS_ACT_CD4_TCELL_2H_UP	163	-0.334389	-1.58922	0.000530712	0.00371381	0.00254761	2707	tags=32%, list=20%, signal=26%	DHX57/FAM168B/RCN2/TPCN1/ANAPC16/RPL27/SLC35D1/RSC1A1/C11orf1/PBX4/RPL13/RPL17/TMED10/ACADSB/RPS3/FOXN3/EIF3L/PRPF8/BIVM/TOP2B/LYRM7/CXCL5/CMPK1/SLC9A7/RPL35A/RPL21/RPS17/ARHGEF10/PRKCA/EEF1B2/PABPC4/RPS8/RPL7/RPL6/ITM2A/STRBP/RPS27A/SACS/FAAH2/EIF4B/RPS3A/PABPC1/CD3D/RPS6/ESYT1/RNF144A/ANKH/RPL3/AAK1/AGAP1/KLF12/IL2RB
GSE27786_BCELL_VS_NKCELL_UP	GSE27786_BCELL_VS_NKCELL_UP	159	-0.332553	-1.58188	0.000531794	0.00371381	0.00254761	3779	tags=42%, list=27%, signal=31%	SNHG6/ERCC6L/ZNF24/SNX5/AKAP8/IPO4/ZSCAN20/CBLL1/KCNQ5/BTRC/REV3L/ADK/HADH/CTCF/CNPY4/SETD2/CEP68/PHTF2/RPL35/USP34/SRSF1/PPIH/ZSCAN22/SIMC1/CABLES2/FAM168B/POLR2D/CHD2/PPP1CC/MEN1/FXN/PLA2G12A/TCF4/DNAJC9/COX10/MCM7/RCC2/CMTR1/ZNF383/WDR3/TOMM20/GEN1/HIC2/RIMKLB/RMDN3/TGIF2/ZNF48/FUS/POLR3E/UNC5CL/ADNP/RPL31/RABGAP1L/IMMP2L/POLR1E/SNX25/MGA/DGKA/LIMD1/CHD6/USP28/CIITA/PLEKHB1/MLLT6/ITPR3/CARD11/…
GSE14415_NATURAL_TREG_VS_TCONV_UP	GSE14415_NATURAL_TREG_VS_TCONV_UP	140	-0.346004	-1.60801	0.000531924	0.00371381	0.00254761	1860	tags=30%, list=13%, signal=26%	RBAK/NEB/EPSTI1/VAMP2/FOXN3/CTSO/ARHGEF12/CROT/JARID2/IL10RA/ZBTB38/IFIT3/TTC39B/TXNIP/CXCR6/CD226/SMAD7/ZNF101/FOXP1/RABGAP1L/OCIAD2/ARHGAP35/PDCD4/PTPN13/HNRNPDL/CD47/MX1/PPP3CC/ZNHIT6/PEAR1/MFHAS1/ZBTB25/SETBP1/CBLB/FBXO32/SRGAP3/MAF/TIGIT/TOX/CD96/RASGRP1/CD3E
GSE37533_UNTREATED_VS_PIOGLIZATONE_TREATED_CD4_TCELL_PPARG1_AND_FOXP3_TRASDUCED_UP	GSE37533_UNTREATED_VS_PIOGLIZATONE_TREATED_CD4_TCELL_PPARG1_AND_FOXP3_TRASDUCED_UP	166	0.391065	1.6331	0.000532069	0.00371381	0.00254761	2494	tags=33%, list=18%, signal=27%	SLC1A3/UPP1/EXOSC4/IL1R2/FCAR/BCL2A1/SLC2A3/QPCT/OLR1/HPD/BCAT1/FKBP5/TXN/CEBPB/SORT1/SLC16A3/ALOX5AP/FPR2/UBE2J1/ITGAM/PSMB3/PDSS1/IL1B/IL1RN/FGR/GSN/G0S2/CSTB/FOSL2/PLAUR/ENO1/G6PD/SPRED2/ARFGAP3/RELB/DPYD/CYC1/RIT1/ALAS1/FSCN1/TMED9/ZC3H12A/FBP1/IGSF6/PPA2/GSR/RAB13/CETN2/ATP6AP1/VIM/ALCAM/NXT2/JUN/EMP1
GSE42021_CD24LO_TREG_VS_CD24LO_TCONV_THYMUS_DN	GSE42021_CD24LO_TREG_VS_CD24LO_TCONV_THYMUS_DN	175	0.395868	1.66458	0.000535765	0.00373426	0.00256163	3186	tags=39%, list=23%, signal=31%	SEMA6B/C1QB/FES/CYBA/AURKAIP1/MAPK3/SAP30/TYMP/UQCRC1/ACVRL1/COLGALT1/ETHE1/SEMA4A/CDK5/NAA38/GRN/PRKCD/FKBP8/LMAN2/TIMM8B/GUK1/PNPLA2/DCTN3/TALDO1/COX7A2/PSMB6/ENO1/SDHC/RBM42/SDHB/UBALD2/ESRRA/RPP25L/MBD3/SNX12/STAT5B/ANAPC11/TPI1/TNFSF10/VPS72/VAMP8/MEA1/MAF1/CAPNS1/YIF1A/ARPC1A/PPIB/CLPP/NDUFA8/ATP6V0E1/TOR1B/SLC38A10/RBCK1/SEC61B/PSEN1/IL18/LYPLA2/LY86/REEP5/PNKP/RSRP1/NDST2/CLTA/MFSD5/CDC37…
GSE40068_CXCR5POS_BCL6POS_TFH_VS_CXCR5NEG_BCL6NEG_CD4_TCELL_DN	GSE40068_CXCR5POS_BCL6POS_TFH_VS_CXCR5NEG_BCL6NEG_CD4_TCELL_DN	162	-0.340061	-1.61756	0.000539761	0.00375674	0.00257705	1451	tags=23%, list=11%, signal=21%	MBNL2/ATF7IP/EPHX1/SATB1/IKZF1/ST8SIA1/RPL31/AMIGO2/MTSS1/FOXP1/GPR18/AMER1/SFMBT2/PMEPA1/ALS2CL/ITM2A/USP28/TTC3/CD81/MYO6/AFF3/TET1/LDHB/SLC16A10/RASGRF2/RHOH/EGR3/SH3PXD2A/CAMK4/TRIB2/SLFN5/BACH2/RASGRP1/LEF1/TCF7/TGFBR3/BCL11B
GSE40273_GATA1_KO_VS_WT_TREG_DN	GSE40273_GATA1_KO_VS_WT_TREG_DN	181	-0.332976	-1.59744	0.000543746	0.00377591	0.00259021	3188	tags=36%, list=23%, signal=28%	OGFRL1/ITPR2/NUDT15/CRTC3/PARP3/CREB1/CYTH1/KMT2C/ING5/LNX2/ARHGEF18/ZNF639/GIMAP4/VPS41/ZSCAN26/CHD2/CD200/PACS1/FAM53B/THUMPD3/C3orf33/LPP/TIGD2/FUT11/NR2C1/JAK1/SETD6/AKAP12/ZDHHC23/PRRC2C/MALT1/MICALL1/ZNF841/MEF2C/TMEM63A/SFI1/ARHGAP17/SCAI/SP4/SESN3/GPR18/DENND2D/CLCF1/MGA/ITPR1/KDM2B/PURA/SYNJ2BP/SPTAN1/HSH2D/CFAP97/GPR183/TMEM229B/CIITA/FILIP1L/HOPX/ZNF287/ANKH/CBLB/SLAMF1/CCR7/CARD11/DPP…
GSE9988_LPS_VS_LOW_LPS_MONOCYTE_UP	GSE9988_LPS_VS_LOW_LPS_MONOCYTE_UP	68	-0.443334	-1.80598	0.000544066	0.00377591	0.00259021	916	tags=54%, list=7%, signal=51%	B3GALT2/HIRIP3/ZNF28/ERCC6L/TSPAN5/DPEP3/TTC22/GREB1L/PHAX/ZNF138/GNRHR2/MAGEH1/TRMT61B/CTLA4/SEMA4F/PBX1/RPAP3/SCAND2P/THRA/ZNF789/ZBTB24/ZNF208/C12orf75/ZNF544/IRF4/ZNF320/ZNF204P/STRBP/ZNF354C/CLDN20/CNKSR2/RIC3/KLHL3/TESPA1/CD28/SLC4A10/A2M
GSE13484_12H_UNSTIM_VS_YF17D_VACCINE_STIM_PBMC_DN	GSE13484_12H_UNSTIM_VS_YF17D_VACCINE_STIM_PBMC_DN	141	0.407804	1.66668	0.000545738	0.00378113	0.00259379	3218	tags=43%, list=23%, signal=33%	GPR27/CASP5/SERPINB2/ADM/IRAK3/ARHGAP29/TGFA/GGT1/SLC2A3/FKBP5/CD59/SORT1/FPR1/LDHA/HSPA2/MSL3/RABGEF1/HBEGF/SLC25A37/PTX3/AQP9/GADD45B/GLA/IL1RN/NLRP3/LYVE1/HK2/LRRFIP2/CHMP5/SNX10/IFI35/PLAUR/ECE1/MTF1/ATOX1/JAK2/CACNA1D/ALAS1/KIAA0040/ZC3H12A/MAD2L1BP/RAB13/BANP/CKS2/NDUFA8/TOR1B/RUNDC3B/TRAFD1/UNC119/NSUN3/TMEM187/ALPK3/SLC7A7/CHST2/TRADD/PSMA6/SVIL/DENND5A/BAK1/ASAP1
GSE2770_IL12_AND_TGFB_VS_IL4_TREATED_ACT_CD4_TCELL_48H_DN	GSE2770_IL12_AND_TGFB_VS_IL4_TREATED_ACT_CD4_TCELL_48H_DN	119	-0.36692	-1.65661	0.000546371	0.00378113	0.00259379	2633	tags=38%, list=19%, signal=31%	PPP4R3A/LIG3/FMO4/SERPING1/IL12RB1/SP140L/TVP23A/B2M/ZNF876P/PSME2/MAP4K5/PPP1R9A/PLEKHO1/RMDN3/ASCC3/TAP2/TMEM156/SFXN2/AP3M2/GBP1/HRH4/DYNC1H1/DSC1/HSP90AB1/STAT1/ERAP2/BTN3A2/IRF4/TMEM229B/APOL6/RAB30/LINC01278/PARP14/BTN3A1/GBP5/CAMK2D/CD74/CD2/FSIP2/KLRD1/NLRC3/TRIB2/GPR174/GBP4/SPON1
GSE21033_CTRL_VS_POLYIC_STIM_DC_6H_DN	GSE21033_CTRL_VS_POLYIC_STIM_DC_6H_DN	126	-0.358191	-1.62994	0.000547954	0.00378671	0.00259762	4227	tags=44%, list=31%, signal=31%	ZC2HC1A/CDC37L1/MEGF8/LYST/PI4K2A/B3GALT2/GTF3C2/EID3/R3HDM2/SMARCA4/CDK13/SUPT7L/ITGAL/KMT2D/C2CD3/LCP2/KDM5A/PIAS2/COG1/PRKDC/SEMA7A/ATXN7L1/STIM2/VAMP1/FAM168B/ARFGEF2/DDX46/F13A1/ARID2/VAV2/RPRD2/FAM53B/FUT8/OSBP/KLF3/OGT/PRRC2C/URB2/BDP1/MBNL2/WDR27/CD2AP/AP3M2/DUSP7/IL2RA/OTUD3/TNRC6A/KAT6B/ITPR1/NRIP2/FNBP4/HIVEP2/ANGPT2/LRIG1/MICU3/IKZF3
GSE22886_NAIVE_CD4_TCELL_VS_48H_ACT_TH1_DN	GSE22886_NAIVE_CD4_TCELL_VS_48H_ACT_TH1_DN	179	0.3852	1.62561	0.000550832	0.00380121	0.00260756	4088	tags=44%, list=30%, signal=31%	GALK1/CYP1B1/GGH/HMGB2/NDUFB3/BATF/ERLIN1/HTATIP2/COX8A/PSMB3/PELO/IDH1/UBE2S/FADD/ZNF593/BUB1/SMTN/HAT1/HMBS/FAH/FAR2/ATG101/GMNN/PRDX3/GLRX2/FKBPL/MPDU1/ATOX1/HTRA2/CCNB2/CYC1/RIT1/ARPC5/TPI1/ELL2/NDUFAF3/CENPU/MCAT/COX6A1/RUVBL2/ENY2/COX17/GCNT1/DCPS/CDK7/GTF2A2/KCTD5/POP4/PRDX1/TBC1D10B/PSMD8/RACGAP1/MED7/LSM3/PSMA6/PNP/CCDC51/MTHFD2/POLR2E/EIF2B2/FASTKD3/PARK7/MYL6B/TUBB6/MFAP1/CTNNAL1/NDUFS…
GSE42088_UNINF_VS_LEISHMANIA_INF_DC_24H_DN	GSE42088_UNINF_VS_LEISHMANIA_INF_DC_24H_DN	151	0.402963	1.66549	0.000553002	0.00381078	0.00261413	3151	tags=36%, list=23%, signal=28%	GRB10/SLC1A3/EXOSC4/FLOT1/MMP14/HPD/TXN/ENTPD7/BATF/UPB1/CD59/DRAM1/DNAH17/BUB1B/RTN2/SNX16/PDSS1/MYO10/HLX/GLA/ACSL4/CDK14/CTSL/CSTB/SEMA3C/TNIP2/ANXA5/TMEM132A/PSMB5/LYRM1/VASP/RIT1/FSCN1/BUD31/AK4/RAB13/CLIC2/TRIP6/CANT1/ALCAM/ADRM1/ORMDL2/GDI1/GMPPB/NSUN3/PSMA7/PRDX1/SEC61G/TTI2/TM9SF1/KEAP1/TXNRD1/CDK5RAP2/PSMA6/GCLM
GSE4748_CTRL_VS_CYANOBACTERIUM_LPSLIKE_STIM_DC_3H_DN	GSE4748_CTRL_VS_CYANOBACTERIUM_LPSLIKE_STIM_DC_3H_DN	172	0.388287	1.63225	0.00055518	0.00382039	0.00262072	2976	tags=33%, list=22%, signal=26%	SH3PXD2B/GALK1/C1QB/ROPN1L/ADAM9/LGALS1/STAB1/MMP14/C3AR1/IER3/BASP1/SKA3/MAD2L2/PAQR4/RENBP/SCPEP1/ASL/SLC15A3/GLA/CD151/CXCL16/TBCB/PRELID1/FBXO6/PSMB6/YIF1B/PFDN1/ANXA5/MSR1/WDR18/ADAM17/TTLL12/COQ7/NAMPT/BSG/ANAPC11/TPI1/TNFSF10/NDUFB6/MYDGF/HAUS7/GRHPR/RBMS1/PWWP2B/EMC7/POLK/BAX/SHTN1/PLK3/TMEM256/MRPS36/IQGAP3/TPCN2/TRAPPC3/RNH1/GTF2F2/NDUFS6
GSE32986_GMCSF_VS_GMCSF_AND_CURDLAN_LOWDOSE_STIM_DC_UP	GSE32986_GMCSF_VS_GMCSF_AND_CURDLAN_LOWDOSE_STIM_DC_UP	177	0.384601	1.62236	0.000571666	0.00392829	0.00269474	3341	tags=42%, list=24%, signal=32%	ADAM9/NEIL3/TMEM120A/SNORA71C/AIM2/LY96/CD63/GBA/CD82/CDC34/NCF4/TUBB4B/NUSAP1/YIPF1/S100A11/NANS/IDH1/CD58/ATP6V0D1/GLA/ACSL4/SMCO4/PAM/RILPL2/STOM/GLMP/NARF/TKT/CTNNA1/TIFA/RPS6KA1/GK/IFI35/RNF135/ANXA5/GMNN/G6PD/PRDX3/LPCAT3/ATOX1/JAK2/ANXA4/ACOT9/SSNA1/TFE3/LRRC61/ELL2/MVD/GLB1/RAD23B/FDPS/CENPI/S100A4/CKS2/KIF18A/EMC7/LDLR/ADAM19/PLEKHO2/PRKAG1/PCGF1/PDE1B/TMEM60/INPP1/HMGCR/TXNRD1/REEP4/MAN…
GSE24634_TREG_VS_TCONV_POST_DAY5_IL4_CONVERSION_DN	GSE24634_TREG_VS_TCONV_POST_DAY5_IL4_CONVERSION_DN	176	0.384216	1.61613	0.00059197	0.00406208	0.00278652	2226	tags=31%, list=16%, signal=27%	SLC1A3/S100A8/IL1R2/NAIP/TMEM176A/DAAM2/CKAP4/IL4R/FCER1G/RAB20/PINK1/TNFSF13/BASP1/ST14/MILR1/SMARCD3/VNN2/NCF1C/TYMP/BCL6/HLX/MS4A6A/SIGLEC5/VAMP3/CSF2RA/DHRS12/HCK/IFNGR2/GRN/TYROBP/CTSB/NEU1/IFI30/SLC31A2/SYNGR2/CREG1/CTNNA1/PDGFC/RGL1/TLR1/MARCKS/FCGRT/CD68/DPYD/CCR1/DDIT3/KAT8/FSCN1/IGSF6/CTSZ/RAB13/CYTH4/ATP6AP1/TSPAN4/LGALS3
GSE27786_LSK_VS_MONO_MAC_UP	GSE27786_LSK_VS_MONO_MAC_UP	176	-0.329424	-1.57765	0.00060241	0.00412791	0.00283167	3156	tags=31%, list=23%, signal=24%	TOM1L2/NDUFAF4/CDC23/CCDC86/KIFAP3/IVD/PRKDC/ZNF280C/IPO11/ITFG2/TNS1/DDX46/TP53BP1/NUP155/MTG1/GUF1/CHST14/TBC1D32/UBFD1/RPAIN/HMG20A/OTULIN/CHD9/PNPT1/SERBP1/GRPEL2/FBXO31/SGCB/MRPS25/MYEF2/QSOX2/GCN1/SF3A3/PHF14/EARS2/URI1/TAF3/SLC29A1/ZNF251/ZBTB20/HUWE1/TRIM44/C12orf75/CHD6/CFAP97/KCNQ1OT1/TUBB1/CTSF/TSHZ1/ITPR3/HOOK1/PRKCQ/MICU3/CD96/KMT2A
GSE20715_0H_VS_24H_OZONE_LUNG_DN	GSE20715_0H_VS_24H_OZONE_LUNG_DN	138	0.412344	1.68491	0.00060503	0.00414003	0.00283999	2148	tags=27%, list=16%, signal=23%	HP/SLPI/PGLYRP1/MERTK/TCN2/BIK/FKBP5/BASP1/PGS1/LCN2/SPHK1/LIMS2/ERLIN1/TIMP1/SAP30/LYVE1/PDLIM7/RBM47/MAP3K6/GSN/EPHB2/TRIB1/TLR4/CTSH/FURIN/NAMPT/FAM131A/ALAS1/RAB3IP/PPP2R5B/ZC3H3/ADORA2B/VAPA/UBE2F/CDC42EP4/CPEB3/BANP
GSE36392_TYPE_2_MYELOID_VS_MAC_IL25_TREATED_LUNG_UP	GSE36392_TYPE_2_MYELOID_VS_MAC_IL25_TREATED_LUNG_UP	96	0.447183	1.74153	0.000611092	0.00417565	0.00286442	2889	tags=39%, list=21%, signal=31%	MMP9/IL1R2/SOCS3/PADI4/DLC1/SLC2A3/RPH3A/FGD4/ETS2/CLEC4E/DGAT2/ITPKC/KLF5/CSTA/LYPD8/PPP1R3B/PXK/IL1RN/CMTM5/RILPL2/TTK/NRXN1/SRGN/SAPCD2/CCR1/ADORA2B/IL10/SRXN1/HELZ2/LRSAM1/COX17/SGMS1/ADAM19/MKI67/CD33/SNAI3/FAM217B
GSE43863_NAIVE_VS_LY6C_LOW_CXCR5NEG_CD4_EFF_TCELL_D6_LCMV_DN	GSE43863_NAIVE_VS_LY6C_LOW_CXCR5NEG_CD4_EFF_TCELL_D6_LCMV_DN	139	0.400986	1.63568	0.000613068	0.00417787	0.00286594	3246	tags=42%, list=24%, signal=32%	UPP1/OLFM4/EXOSC4/CD163/CKAP4/IL4R/LGALS1/ASGR1/ENTPD7/MYO7A/LIMS2/CTSD/DPM3/LYL1/COX8A/NLRX1/PLOD1/SIL1/ACVRL1/SDF2/RAB40C/EIF6/FBXL15/TYROBP/NEDD8/GADD45GIP1/MPG/EIF4EBP1/ENKD1/POLR2L/MLLT1/PSMB5/BCKDHA/PHPT1/PHGDH/GCAT/TAF10/PEX6/THOC6/SIRPB2/ZNHIT2/STOML1/NDUFB10/NADSYN1/RGS3/GCHFR/UBXN11/RAB3D/PMVK/CCS/NSMAF/MUS81/GMIP/MPZL3/GBA2/TEX264/CLPB/NUP214
GSE33292_DN3_THYMOCYTE_VS_TCF1_KO_TCELL_LYMPHOMA_DN	GSE33292_DN3_THYMOCYTE_VS_TCF1_KO_TCELL_LYMPHOMA_DN	88	0.447217	1.70709	0.000613914	0.00417787	0.00286594	1906	tags=31%, list=14%, signal=27%	SEMA6B/FUT7/HGF/PLBD1/FCER1G/PINK1/NEDD4/TWF2/B4GALT5/PGM1/E2F2/CDKN2B/SIGLEC5/STX11/SEMA4A/FRAT1/TSHZ3/RPUSD1/TRIB1/EIF4EBP1/TFEB/CD99L2/SNX10/PLEC/FCGRT/EVA1B/CLK3
GSE19825_NAIVE_VS_DAY3_EFF_CD8_TCELL_DN	GSE19825_NAIVE_VS_DAY3_EFF_CD8_TCELL_DN	183	0.372435	1.57367	0.000613989	0.00417787	0.00286594	4158	tags=44%, list=30%, signal=31%	AGPAT2/IFITM3/LAMTOR5/LGALS1/PYCARD/STK16/MAPK3/MSL3/DHCR7/FAM89A/NANS/C1orf122/S100A6/AP1S1/CTSB/RIPK3/MICAL1/IFI30/CDC20/PHLPP1/HIP1/ZNF282/PLXNC1/BCKDK/NDUFA11/PLEC/ATG4D/PGM2/STUB1/CHMP6/BLVRA/ANXA2/NDUFAF3/CIT/VIM/NDUFA8/COX17/MED30/SLC38A10/CMTM7/ORMDL2/SURF1/DEGS1/DERA/TBPL1/DCPS/UNC119/PSMC1/LRRK1/MRPL27/CHCHD1/PRADC1/RACGAP1/UQCRQ/VTI1B/SYTL3/ADPRH/MYO1G/UBE2J2/ERH/BID/GABARAPL1/PHYKPL/Z…
GSE36078_WT_VS_IL1R_KO_LUNG_DC_AFTER_AD5_INF_DN	GSE36078_WT_VS_IL1R_KO_LUNG_DC_AFTER_AD5_INF_DN	170	-0.329494	-1.57179	0.000617718	0.00419738	0.00287933	1213	tags=22%, list=9%, signal=20%	RPL31/ARHGAP5/GPM6B/MAP3K4/TBC1D19/TAGAP/IMMP2L/CEP72/LDLRAP1/MATK/SFMBT2/ZC4H2/TSHZ2/ZSWIM5/MFHAS1/USP28/MMD/CD81/MYO6/AFF3/LRIG1/LDHB/EGR3/TPD52/CXCR5/SLAMF6/CCR7/ST6GAL1/THEMIS/TRAF5/DPP4/TRIB2/TOX/EOMES/NR3C2/TCF7/TGFBR3
GSE29164_DAY3_VS_DAY7_UNTREATED_MELANOMA_UP	GSE29164_DAY3_VS_DAY7_UNTREATED_MELANOMA_UP	156	-0.342874	-1.6255	0.00062162	0.00421801	0.00289348	2550	tags=35%, list=18%, signal=29%	PAWR/SYNPO/ZADH2/JAM3/SPIB/ANKRD44/LFNG/KIAA1143/LSG1/DUSP2/EGR1/GK5/CEP85L/ZBTB42/PCSK7/RPA1/LIPE/WNK1/TBC1D9/MPEG1/ZNF559/ABHD15/ZNF880/IL10RA/CLSTN1/IL18BP/GNG11/EEF1G/LTBP3/GGA2/TRIM2/ARHGAP35/ZNF280B/EPB41/CCDC92/SNX25/PATZ1/PMEPA1/ABI2/FYN/USP44/TSHZ1/CD1C/ZNF395/RHOH/ICOS/LCK/ESYT1/TRAF5/CARNS1/DYRK2/CLC/CCDC141/SPOCK2/NFATC2
GSE17186_CD21LOW_VS_CD21HIGH_TRANSITIONAL_BCELL_DN	GSE17186_CD21LOW_VS_CD21HIGH_TRANSITIONAL_BCELL_DN	162	0.391146	1.63052	0.000629918	0.00426837	0.00292803	2530	tags=31%, list=18%, signal=26%	SERPINB2/ACSL1/ST3GAL4/CEBPD/GCA/B3GNT8/HSD3B7/OAT/LYL1/PLA2G4A/BUB1B/CSGALNACT2/NCAPG/IL1B/CDYL2/BRI3/TLR2/PCTP/PRKAR2A/AURKA/POMP/LPCAT2/HAT1/SDF2L1/GPX1/CCRL2/TKT/TMEM170B/TFEB/CDKN2C/SESN2/LTBR/VASP/CCNB2/ZNF516/FSCN1/FAR1/PMF1/ADORA2B/RBPJ/UBE2F/CENPU/SLC25A11/RASGRP4/PHKA2/STARD3NL/RGS3/GCNT1/VPS35/BIN3/GOLGA7
GSE17186_MEMORY_VS_NAIVE_BCELL_DN	GSE17186_MEMORY_VS_NAIVE_BCELL_DN	168	0.383949	1.61042	0.000643483	0.00435424	0.00298693	2983	tags=38%, list=22%, signal=30%	SERPINB2/SLCO5A1/MAP2K6/ACSL1/CEBPD/TRIQK/MXD3/RAB43/HSD3B7/TBKBP1/ZNF467/ATP8B4/CSGALNACT2/SLC25A24/SLA/CDKN2B/PRKAR2A/AURKA/KIF23/ANKRD50/POMP/FAM89B/TCIRG1/TKT/TMEM170B/SMIM3/CDC42EP3/SESN2/RNF135/MYBL2/LTBR/ATP6V1D/SMAD1/ZNF516/ATP6V0C/NRBF2/ADORA2B/SIGLEC7/SLC25A11/NDUFAF7/LSP1/LGALS3/FAM98C/NDST1/NDUFA8/TUBA1B/RRAS/VPS35/BIN3/RUNDC3B/MAP2K3/RNPEP/KPTN/DEGS1/VRK2/RCAN1/CEP83/LACTB/IQGAP3/WDF…
GSE20366_CD103_POS_VS_CD103_KLRG1_DP_TREG_UP	GSE20366_CD103_POS_VS_CD103_KLRG1_DP_TREG_UP	145	-0.347205	-1.61923	0.000649008	0.00438553	0.00300839	2936	tags=37%, list=21%, signal=30%	EGR2/ZNF786/USP34/SPRY1/FRYL/ZSCAN25/ADAMTS6/FUBP1/BDH1/SYNPO/METAP1/RCN1/MYC/SLC26A2/MGAT3/DGKE/CEP95/WDR3/TRPM7/FBF1/FUT10/DUOX1/ICE2/HTATSF1/PIP4K2A/ITGB1/L2HGDH/TIAM1/MTAP/RABGAP1L/EMC1/KIF3A/IKZF4/ARHGEF10/ZC3H12D/PELP1/ITGA6/MBNL3/PDE4DIP/NEMP1/MCF2L/AKAP5/USP18/CTSW/AFF3/MDN1/ZNF827/INPP4B/DPP4/HEG1/DIP2C/CD96/SLC4A10/FAM102A
GSE2770_TGFB_AND_IL4_VS_IL4_TREATED_ACT_CD4_TCELL_48H_UP	GSE2770_TGFB_AND_IL4_VS_IL4_TREATED_ACT_CD4_TCELL_48H_UP	172	0.386561	1.62499	0.000669512	0.00451781	0.00309914	3647	tags=37%, list=26%, signal=27%	MCEMP1/SLC1A3/CES1/ASPH/TPST1/HPD/IER3/CD63/FLVCR2/CYBA/TMCO3/CD82/KIF1B/ZNF230/CD58/RRAGD/IL1B/GLA/CCRL2/MCOLN1/CREG1/HIP1/ST3GAL2/ADAM17/SPRED2/ARFGAP3/GSTO1/KYNU/RIT1/SERPINB8/LAMTOR3/ELL2/GSR/MOB3C/RAB13/STX3/STARD3NL/TANK/CD2BP2/ATP6V0E1/ALCAM/RNF145/SEC61B/LRP10/PSEN1/TSG101/LACTB/OSGIN2/TDP2/AMPD3/TXNRD1/DNAJA1/RRAGC/NFKB1/NFE2L2/NABP1/TINF2/PNPLA8/UBE2A/TUBB6/COCH/MFAP1/STAM2
GSE23925_LIGHT_ZONE_VS_DARK_ZONE_BCELL_DN	GSE23925_LIGHT_ZONE_VS_DARK_ZONE_BCELL_DN	148	-0.342639	-1.60452	0.000693019	0.00466997	0.00320351	3050	tags=36%, list=22%, signal=28%	TRUB1/ELP4/ZFP69/ANKRD40/MYOM2/DCTD/ZFP1/PAN2/PDE4B/PIM2/CLCN6/HAUS3/PBX4/PA2G4/GOPC/LCMT2/LZTFL1/EPSTI1/TUG1/PTPDC1/PPIP5K1/GCN1/RTKN2/ORC4/AKAP1/ST8SIA1/MTA3/EXOSC2/CD226/CD7/CD8B/SMAD7/GRAP/ICA1L/PATL2/CCR6/MBLAC2/MORC2/RPL7/SH3YL1/SLC25A4/BANK1/PPRC1/ZBTB25/HOPX/ECHDC2/FAM169A/PLEKHA1/ANK3/TRAF1/SYTL2/KLRD1/TBX21
GSE21063_CTRL_VS_ANTI_IGM_STIM_BCELL_NFATC1_KO_3H_UP	GSE21063_CTRL_VS_ANTI_IGM_STIM_BCELL_NFATC1_KO_3H_UP	154	0.400052	1.6553	0.000697982	0.00469692	0.003222	2320	tags=29%, list=17%, signal=25%	S100A8/TMEM176A/S100A9/LTF/BIK/CAMP/TMEM176B/LTB4R/GNA15/BASP1/LCN2/SPHK1/CDKN2D/CD14/SERPINB1/COX8A/SCPEP1/PSRC1/IL1R1/TNNT1/SLC15A3/ATP6V0B/HORMAD1/PCTP/S100A6/EMB/UBXN2B/TBCB/GLIPR2/CEP19/FANCL/DBNL/ANXA5/MND1/PEX16/ANAPC11/DAPK2/ELL2/HAL/SYTL1/OSTF1/LGALS3/STARD3NL/S100A4/ZNHIT2
GSE3982_MAST_CELL_VS_DC_UP	GSE3982_MAST_CELL_VS_DC_UP	154	-0.343706	-1.63245	0.000702475	0.00472063	0.00323827	1334	tags=33%, list=10%, signal=30%	TTC31/RMND5A/ABCC1/MAP7D3/USP11/DST/NSA2/CCNB1IP1/ARHGEF6/MAK16/HMG20A/DROSHA/TTC19/EFCAB14/PEX3/NT5E/DYNC2H1/SOCS2/TRRAP/NBEA/AMIGO2/TSC22D1/RBM14/ZNF23/RPL26/RPL34/RFX5/TRIM44/MAGED1/RPL6/MDC1/FYN/PPRC1/LINC01278/YLPM1/TSPYL2/OSBPL3/PASK/RHOH/ITGA4/ATP10A/ESYT1/RNF144A/RGS9/PTGS2/COLGALT2/KLRG1/NCALD/CD247/TOX/CLC
GSE3920_UNTREATED_VS_IFNB_TREATED_ENDOTHELIAL_CELL_DN	GSE3920_UNTREATED_VS_IFNB_TREATED_ENDOTHELIAL_CELL_DN	157	-0.338155	-1.60553	0.000705058	0.00473146	0.0032457	2723	tags=34%, list=20%, signal=27%	DET1/FLNB/FGL2/AMMECR1/CKAP5/SEMA4F/TMPO/CCNB1IP1/SUN1/SKP2/MEN1/POLH/ANKRD44/MAN2A1/FAM20B/CLCC1/KLHL42/EXD2/DIS3L/GEN1/WEE1/FIGNL1/TDP1/SLC39A10/FAM78A/ZFP41/CASD1/RPA1/LARS2/SMYD4/GPAM/AKAP1/LRRC8C/FOXK1/RAD50/SLC25A53/ELP2/FAM111A/IFIT2/ANAPC1/DDX60/MSH2/VPS13C/ZMYM3/HSH2D/TCF3/HERC5/TET1/ESYT1/PRKACB/PRR12/THEMIS/IL2RB
GSE37533_PPARG1_FOXP3_VS_PPARG2_FOXP3_TRANSDUCED_CD4_TCELL_DN	GSE37533_PPARG1_FOXP3_VS_PPARG2_FOXP3_TRANSDUCED_CD4_TCELL_DN	178	-0.321894	-1.54322	0.000706827	0.00473681	0.00324937	3715	tags=39%, list=27%, signal=29%	ARIH2/TEP1/CDK13/ZBTB43/TSPAN32/LYRM9/PLEKHA2/PARP2/KMT2D/APEX1/HECA/MAX/KLHL24/DHX15/CCDC39/RBM27/SF3B1/CYTH1/FLJ13224/FUBP1/GIMAP4/CD38/RNPS1/PDS5A/CCNL2/PDE4B/TAF15/ARMC3/FBL/REST/HMG20A/CNTRL/ZBTB14/ACSS1/ZNF329/KANSL3/SFXN2/CD2AP/BTLA/AP3M2/LUC7L3/CLUAP1/TMEM245/PTCD3/WIPF1/FOXP1/EMC1/TCEA3/DENND2D/TNRC6C/RPGRIP1/RRAS2/RPL23A/ESRP2/AKAP5/MFHAS1/RFX7/PPM1K/CD79A/ZNF287/PLD4/RPS6/MDN1/SLAMF6/P…
GSE25677_MPL_VS_R848_STIM_BCELL_DN	GSE25677_MPL_VS_R848_STIM_BCELL_DN	168	-0.325759	-1.54865	0.000710347	0.00475386	0.00326106	2715	tags=31%, list=20%, signal=25%	FLNB/ADAMTS6/ARHGEF18/SSBP2/AIDA/PDE4B/CD200/ANKRD44/SOCS7/LFNG/TRAK2/DNMT1/SNX9/DNAJC9/ZNF318/KLF3/JAK1/TRIM59/ICE1/SLC39A10/BRWD1/BPTF/MEF2C/ATF7IP/SATB1/FOXO1/BTLA/STAP1/GRAP2/IL21R/PARP1/AKT3/DGKA/ARHGEF3/ITGB7/RASGRP3/DEXI/AFF3/RASA3/RHOH/RNF144A/CACNA1I/CLEC2D/SLAMF1/TRIB2/LBH/STAT4/GPR174/P2RY10/CDC25B/BACH2/FCMR
GSE17974_IL4_AND_ANTI_IL12_VS_UNTREATED_72H_ACT_CD4_TCELL_DN	GSE17974_IL4_AND_ANTI_IL12_VS_UNTREATED_72H_ACT_CD4_TCELL_DN	161	-0.339832	-1.61852	0.000713402	0.00476775	0.00327059	2784	tags=33%, list=20%, signal=27%	ATXN7L1/LATS1/PARP11/GIMAP4/CD38/LYSMD2/PDE4B/CD200/PITPNC1/PLEKHG1/ZC3H7B/SNX9/GIMAP1/ARHGAP21/IFIT5/WDR82/EPSTI1/PSME4/SOCS2/BTLA/IFIH1/GBP1/CD226/GIMAP7/SCML1/SMAD7/IL2RA/PTGER4/SP140/WIPF1/SNX25/STAT1/PMS2P9/RRAS2/MLLT3/HIVEP2/ITM2A/CLUHP3/PARP14/TRAT1/OXNAD1/LIX1/GBP5/SLAMF1/GZMK/AHNAK/DPP4/BCORP1/PRKCH/BIRC3/GPR174/GBP4/KMT2A
GSE40443_INDUCED_VS_TOTAL_TREG_UP	GSE40443_INDUCED_VS_TOTAL_TREG_UP	167	-0.330197	-1.57216	0.000731684	0.00488324	0.00334982	1940	tags=23%, list=14%, signal=20%	CCR9/EGR1/GK5/TGIF2/CRYZ/CCR4/ARMCX2/MRPS27/JARID2/BUB3/SLC39A14/CRY1/PRR3/TSC22D1/TIAM1/TBC1D19/SLC25A38/HNRNPA1/ZNHIT6/PIK3R3/CDK6/PHC1/BCOR/LDHB/SLC16A10/CAND2/HIVEP3/FMNL3/SMAD3/SLAMF1/SYTL2/SH2D2A/SH2D1A/CAMK4/GPR174/GPRASP1/TOX/GATA3/RORA
GSE21774_CD62L_POS_CD56_BRIGHT_VS_CD62L_NEG_CD56_DIM_NK_CELL_DN	GSE21774_CD62L_POS_CD56_BRIGHT_VS_CD62L_NEG_CD56_DIM_NK_CELL_DN	162	-0.33612	-1.59882	0.000735261	0.0049004	0.00336159	2862	tags=36%, list=21%, signal=29%	ATP8A1/FAM184A/TTC30A/CBFA2T2/SLC38A5/ZNF740/CD38/ITGB3/TRPC6/SLC18B1/TSC1/PAN2/MARVELD2/TRIM68/AKAP9/RBM6/PITPNC1/PTPN14/GIMAP1/MTURN/MADD/RGS1/HECTD4/ST3GAL5/ZNF841/STX17/CASD1/FHL1/GPAM/TTC39B/NBEA/TSC22D1/SESN3/PER3/TFDP2/IMMP2L/EPB41/CYP4V2/ITGA6/HSH2D/IGIP/PEAR1/CHD6/MLLT3/MDC1/MFHAS1/LPIN1/FAM120C/GATA2/PHC1/CA2/UTRN/ZNF287/GRAMD1C/ATP8B2/TNIK/DIP2C/TGFBR3
GSE39556_CD8A_DC_VS_NK_CELL_DN	GSE39556_CD8A_DC_VS_NK_CELL_DN	156	-0.34088	-1.61604	0.00075512	0.00502588	0.00344767	1903	tags=26%, list=14%, signal=23%	HDAC9/RIMS3/CD19/SETX/ATP2B1/SMCHD1/CD72/BTG1/NT5E/CYLD/TTN/ADARB1/SMAD7/SIT1/MTSS1/DTX4/ACSM3/GPR18/HABP4/TFDP2/CD22/SERPINF1/SLC25A4/IRF4/ABCB4/CEMIP/S1PR1/OAS2/BCL7A/RHOH/IRS1/TRAT1/CAND2/SETBP1/ESYT1/PPP1R16B/CBLB/ST6GAL1/EPHX2/TRIB2/RASGRP1
GSE3982_MAST_CELL_VS_TH2_DN	GSE3982_MAST_CELL_VS_TH2_DN	165	-0.328184	-1.5659	0.000771979	0.00512497	0.00351564	2082	tags=27%, list=15%, signal=23%	FUT8/PA2G4/NUDT21/DUSP2/POU2F1/SSRP1/ESF1/QRSL1/MAZ/PIEZO1/TDP1/RPA1/SRSF11/MCM3/ARMCX2/TMEM156/LIG1/DDX18/GBP1/CD7/SP140/FBXO21/TCERG1/MSH2/DGKA/TMEM204/XPO4/NUP188/ADGRG1/URB1/SACS/MORC4/CD27/TPD52/GZMB/TRAF1/GVINP1/CLEC2D/KLRC3/INPP4B/P2RY10/TBX21/GOLGA8A/BACH2
GSE17721_0.5H_VS_24H_CPG_BMDC_UP	GSE17721_0.5H_VS_24H_CPG_BMDC_UP	170	0.380798	1.59962	0.000772111	0.00512497	0.00351564	2856	tags=31%, list=21%, signal=25%	ARG1/CA4/GYG1/RNASE2/S100A9/QPCT/LGALS1/B3GNT5/HAUS4/PYGL/GNA15/NFE2/NQO2/PYCARD/S100A11/RNASE4/NANS/RGS14/HLX/ABCD1/CCR2/ETHE1/S100A6/HMBS/SDF2L1/TYROBP/RIPK3/GUK1/MICAL1/PPP4R1/NDUFS8/GMNN/COMT/MRC1/PLGRKT/GPR35/TAF10/ETFB/TSPAN4/CHMP4B/NDUFB10/ZYX/GCNT1/RAB7A/CD300LF/PTPRO/ATG3/DAGLB/TIMP2/UNC119/TNFRSF1A/CEACAM21/ARL2
GSE14415_INDUCED_TREG_VS_TCONV_UP	GSE14415_INDUCED_TREG_VS_TCONV_UP	142	0.394499	1.61656	0.000776634	0.00514797	0.00353142	2844	tags=32%, list=21%, signal=26%	NEIL3/GGT1/LGALS1/ROM1/CDC25C/CDKN3/MXD3/PYCARD/MTX1/TUBB4B/KIF15/IMPA2/ADAP1/BUB1/CLIC1/POLQ/AURKA/HAT1/RIPK3/PMM1/CDC20/TKT/MCM10/CDKN2C/RPS6KA1/TFDP1/TAF12/POLE2/GMNN/GLTP/CCNB2/ANXA2/TPI1/PHGDH/NRM/DBI/CDC123/ETFB/VIM/EPAS1/HAUS1/MKI67/TTC9C/NUDT1/BARD1/LRR1
GSE21546_SAP1A_KO_VS_SAP1A_KO_AND_ELK1_KO_DP_THYMOCYTES_UP	GSE21546_SAP1A_KO_VS_SAP1A_KO_AND_ELK1_KO_DP_THYMOCYTES_UP	152	0.392603	1.62212	0.00079035	0.00523178	0.00358891	2726	tags=32%, list=20%, signal=26%	BMX/SLPI/TSPO/IL18RAP/PLSCR1/SLC22A4/ROPN1L/FCER1G/MGAM/FES/PYGL/LTB4R/ANO10/CLEC4E/SGMS2/SORT1/PLD1/TSEN34/RNF217/RALB/SLA/CPNE2/NFIL3/SCCPDH/EMB/FFAR2/STOM/C1GALT1C1/EMILIN1/PGAM1/EDEM2/FKBP9/FKBPL/GAA/TRPS1/CYB5R1/AK4/HPSE/PLA2G15/GALNS/CHMP4B/EMP3/ATP6V0E1/ICAM4/HSD17B11/SIRPA/SPNS2/RRBP1
GSE360_CTRL_VS_M_TUBERCULOSIS_DC_DN	GSE360_CTRL_VS_M_TUBERCULOSIS_DC_DN	145	0.402972	1.65144	0.000799169	0.00528297	0.00362402	2079	tags=31%, list=15%, signal=27%	MMP9/SLPI/PFKFB3/GADD45A/S100A8/MARCO/CD163/ACSL1/CKAP4/S100A9/OLR1/C3AR1/TXN/IER3/SBNO2/LDHA/S100A11/IFITM2/TYMP/STX11/WIPI1/IL1RN/VCAN/FCGR2A/VAMP5/TRIB1/G0S2/SLC2A5/TOM1/PLXNC1/KYNU/NFKBIA/SRGN/RELB/IFRD1/FSCN1/NDRG1/CASP1/IL10/TNFSF10/ELL2/LHFPL2/GSR/AK4/ATP6V1E1
GSE5679_RARA_AGONIST_AM580_VS_AM580_AND_ROSIGLITAZONE_TREATED_DC_DN	GSE5679_RARA_AGONIST_AM580_VS_AM580_AND_ROSIGLITAZONE_TREATED_DC_DN	160	-0.330266	-1.57221	0.000802234	0.00529605	0.00363299	2237	tags=31%, list=16%, signal=26%	PITPNC1/LFNG/HVCN1/CISH/RHOBTB2/FAM53B/ZNF652/RAPGEF6/NEB/FAM78A/TKTL1/NOD1/SOCS2/TXNIP/CRY1/CD226/GRAP/IL2RA/SIT1/MTSS1/PIK3R1/IKZF4/AKT3/ITGA6/ITGB7/RRAS2/UST/IRF4/S1PR1/IFIT1/NKG7/FLT3LG/RASA3/HOPX/RPL4/ITGA4/GZMB/DOCK10/CD5/SYTL2/SIDT1/KLRD1/SBK1/TNFRSF25/SLFN5/CD96/DYRK2/TBX21/SPON1/IL7R
GSE5542_UNTREATED_VS_IFNG_TREATED_EPITHELIAL_CELLS_6H_DN	GSE5542_UNTREATED_VS_IFNG_TREATED_EPITHELIAL_CELLS_6H_DN	190	-0.319176	-1.53899	0.000825746	0.00544389	0.00373441	2080	tags=24%, list=15%, signal=21%	EIF4EBP2/YAF2/SLC23A2/CHD9/CNNM3/DUSP2/PLEKHF1/PIEZO1/ZFY/CCR5/ERMP1/PIP4K2A/CLSTN1/OSBPL7/FYCO1/GGA2/ARHGAP35/CCL5/GNAO1/ZNF532/CCDC92/SPEF2/SPIN4/BMPR1A/ODF2L/MBNL3/ABI3/KIAA1671/FYN/PTPRM/NKG7/SLFN13/DLG5/PPP1R16B/GRAMD1C/ENPP5/PPP2R2B/SLFN12L/MAF/HEG1/KLRG1/KLRB1/AUTS2/NCALD/TOX/MYBL1
GSE14699_DELETIONAL_TOLERANCE_VS_ACTIVATED_CD8_TCELL_DN	GSE14699_DELETIONAL_TOLERANCE_VS_ACTIVATED_CD8_TCELL_DN	158	0.399127	1.65771	0.000829491	0.00546119	0.00374628	3257	tags=38%, list=24%, signal=29%	IL1R2/SAMSN1/IRAK3/GGH/IDI1/MXD3/GPR160/PYCARD/TUBB4B/IFITM1/TXNDC17/ANAPC15/UBE2S/GLRX/IL1B/SEPHS2/CLIC1/ANXA1/AURKA/IFNGR1/RBM47/TBCB/SF3B6/PMM1/PRELID1/SMIM3/PGAM1/CDKN2C/SNX10/TFDP1/TAF12/C4orf3/ANXA4/FCGRT/HPRT1/DAPK2/DBI/TMBIM4/CRELD2/ETFB/ITSN1/VIM/GCNT1/ALCAM/SIVA1/EMP1/EPAS1/AIF1/TTC9C/NUDT1/PSMD8/CARHSP1/NDUFS6/CISD1/LSM3/SYTL3/PNP/ERH/ALYREF/GABARAPL1
GSE20151_CTRL_VS_FUSOBACT_NUCLEATUM_NEUTROPHIL_DN	GSE20151_CTRL_VS_FUSOBACT_NUCLEATUM_NEUTROPHIL_DN	167	0.387333	1.62188	0.000832898	0.00547622	0.00375659	3406	tags=35%, list=25%, signal=26%	S100A12/CA4/IL18RAP/IL1R2/TLR5/MGAM/RAB32/ANO10/NFE2/NQO2/CD59/PLP2/YIPF1/ARHGEF40/SLC25A24/NANS/DHRS9/GLA/MGST2/POMP/PSENEN/GUK1/PTEN/ANXA5/PEF1/ARHGEF11/CYC1/DDIT3/SOS2/MRPL33/PPP1CA/HSPBAP1/CPEB3/CHUK/TNFRSF10C/IDH3G/NSUN5/WDR47/DEF8/CORO1A/ORMDL2/SLC30A1/CORO7/CNN2/COMMD8/APH1A/YIPF4/OSGIN2/CCND3/VPS54/SLC35A1/GALNT1/POLR2G/TCFL5/RAB2A/RSBN1/SLC2A9/INTS6
GSE19941_IL10_KO_VS_IL10_KO_AND_NFKBP50_KO_UNSTIM_MACROPHAGE_UP	GSE19941_IL10_KO_VS_IL10_KO_AND_NFKBP50_KO_UNSTIM_MACROPHAGE_UP	109	0.427985	1.6867	0.000848407	0.00556637	0.00381843	2693	tags=32%, list=20%, signal=26%	CLRN1/ST6GALNAC3/INSC/UBTD1/IL4R/HECW2/MAGIX/TLR8/EGFL7/FRMD4B/NFIL3/VCAN/ARID3A/CERS4/LAPTM4A/GLIPR2/FURIN/SRGN/DDIT3/RIT1/SLC25A44/NME3/DDRGK1/GPR35/MAP3K8/DNAJC3/SLC46A2/ST7L/TMEM102/ATP6V0E1/HEXIM2/PWWP2B/DEGS1/UNC119/NSUN3
[truncated: 496 more rows]
